# Supplementary material for: Identifying and addressing the anthropogenic drivers of global change in the North Sea: a systematic map
Source: Environ Evid. 2025 Dec 2;14:24. doi: 10.1186/s13750-025-00377-2 (PMC12673759; doi:10.1186/s13750-025-00377-2)
Supplement: Supplementary file 2 — Additional File 2: Complete Search Results [file 13750_2025_377_MOESM2_ESM.xls]

## Sheet: Sheet2
Additional file 2 Complete search results
Article title: Identifying and addressing the anthropogenic drivers of global change in the North Sea: a systematic map.
Description: The file provides information on the complete output of the search results of all sources.

## Sheet: Sheet1
Complete search results
Search sources and search settings were performed accoring to the previously published protocol (Moullec et al. 2021)
Search period for systematic map:
Period starting date	1945-01-01
Period ending date	2020-12-31
Articles found:
Web of Science (Clarivate)	10421	78 duplicates within WoS + 2 retracted articles
Scopus (Elsevier)	14772	217 duplicates
Pubmed (NCBI)	938	0 duplicates
Google Scholar	736	23 duplicates
Base	822
Core	1507
Organizational websites	268	(IUCN, IPBES, CBC, OPSAR, IPCC, EEA, ICES)
Aquadocs (UNESCO/IOC,IODE,IAMSLIC)	614
Snow ball strategy (from Scopus)	2544	505 duplicates
Reference paper (benchmark list)	50
Search strings:
Source	Search Date	Access	String
Organizational websites	2021-08-09	Open access	The organizational websites were searched using one of the following terms {“climate change”; “overexploitation”; “invasive species “; “habitat change”, “pollution”} in conjunction with the term “North Sea”.
Web of Science (Clarivate)	2021-08-09	University of Hamburg	TS=(("climat*" NEAR/3 "chang*" OR "global warming" OR "carbon dioxide" OR "CO2" OR "acidification" OR "deoxygen*" OR "oxygen" NEAR/3 "loss" OR "decreas*" NEAR/3 "oxygen" OR "reduc*" NEAR/3 "oxygen" OR "sea surface temperature*" OR "marine warming" OR "climate warming" OR "ocean warming" OR "temperature*" NEAR/3 "chang*" OR "seawater warming" OR "sea water warming" OR "rising temperature*" OR "gre…
Scopus (Elsevier)	2021-08-09	Royal Netherlands Institute for Sea Research	TITLE-ABS-KEY ( ( climat* W/3 chang* ) OR "global warming" OR "carbon dioxide" OR "CO2" OR "acidification" OR "deoxygen*" OR ( oxygen W/3 loss ) OR ( decreas* W/3 oxygen ) OR ( reduc* W/3 oxygen ) OR "sea surface temperature*" OR "marine warming" OR "climate warming" OR "ocean warming" OR ( temperature* W/3 chang* ) OR "seawater warming" OR "sea water warming" OR "rising temperature*" OR "greenho…
PubMed (NCBI)	2021-08-09	Open access	(( climat* n3 chang* )[Title/Abstract] OR "global warming"[Title/Abstract] OR "carbon dioxide"[Title/Abstract] OR "CO2"[Title/Abstract] OR "acidification"[Title/Abstract] OR "deoxygen*"[Title/Abstract] OR ( oxygen n3 loss ) OR ( decreas* n3 oxygen ) OR ( reduc* n3 oxygen ) OR "sea surface temperature*"[Title/Abstract] OR "marine warming"[Title/Abstract] OR "climate warming"[Title/Abstract] OR "oc…
Aquadocs	2021-08-09	Open access	Subject: "climate change", "overexploitation", "invasive species", "habitat change", "pollution", "North Sea"
