# Supplementary material for: Identifying and addressing the anthropogenic drivers of global change in the North Sea: a systematic map
Source: Environ Evid. 2025 Dec 2;14:24. doi: 10.1186/s13750-025-00377-2 (PMC12673759; doi:10.1186/s13750-025-00377-2)
Supplement: Supplementary file 3 — Additional File 3: Label description of the map, description: the file shows explicit descriptionsof all labels that were used during the coding phase. [file 13750_2025_377_MOESM3_ESM.xls]

## Sheet: README
Additional file 3 All labels of the systematic map
Article title: Identifying and addressing the anthropogenic drivers of global change in the North Sea: a systematic map.
Description: The file provides information on all labels that were used in the full-text screening phase.

## Sheet: Overview
Anthropogenic driver	Precision of the driver	Analyzed impact	Organizational level	ICES IV location	Spatial dimension	Temporal dimension
Biological invasion	Aquaculture related	Bioaccumulation per trophic level	Individual	1	yes	yes
Climate change	Chemical or hazardous substances	Change biogeochemical fluxes	Population	2	no	no
Direct exploitation	Civil engineering works	Change biomass or abundance	Community	3
Global change	Coastal development	Change chemical sediment properties	Ecosystem	4
Pollution	Collision shipping	Change chemical water properties	Not applicable	5
Sea use change	Destructive fisheries or seadbed	Change contamination level		6
	Fishing exploitation	Change demographic structure		7
	Fishing incidental or bycatch	Change distribution		Norwegian coast
	Fishing IUU	Change diversity		Whole North Sea
	Gas stockage leaking	Change extreme events		Not specified
	Global change	Change genetic
	Medical hormone products	Change harmful algal bloom
	Metal substances	Change life history traits
	Mining	Change phenology
	Non-native species introduction	Change physical sediment properties
	Not specified	Change physical water properties
	Nutrient input N & P	Change physiology
	Oils or hydrocarbons related	Change toxins
	Other	Change trophic functioning
	Other fishing	Coastal erosion or sedimentation
	Other litter	Degradation or habitat loss
	Other physical parameter	Incidental mortality
	Oxygen	Multiple
	Pathogens from land-based sources	Other
	pH	Plastic ingestion
	Plastic litter	Quantification driver
	Radioactive substances
	Salinity
	Sea level rise
	Temperature

## Sheet: Anthropogenic driver
Label	Explanation
Biological invasion	Non-native species introduction, establishment of populations in an area outside of their natural habitat
Climate change	Changes in climatic conditions (e.g. rising temperatures, sea level rise, extreme weather events)
Direct exploitation	Utilization of natural resources (e.g. fish, mussels) by humans for commercial, industrial, or subsistence purposes
Global change	If all five anthropogenic drivers were included in the study
Pollution	Introduction of harmful substances, noise; related to habitat contamination
Sea use change	Human activities related to alterations in landscape (e.g. diking, dreding), in energy production (e.g. offshore wind farms, oil and gas extraction)

## Sheet: Precision of the driver
Label	Explanation
Aquaculture related	Cultivating, breeding and harvesting aquatic organisms
Chemical or hazardous substances	Substances harmful to living organisms and environment
Civil engineering works	Construction and maintenance of civil engineering structures (e.g. offshore windpark, pipelines)
Coastal development	Modifications of coastal landscapes (e.g. dikes, dredging)
Collision shipping	Accidents involving vessels at sea or on waterways
Destructive fisheries or seadbed	Fishing activities (e.g. bottom trawling, blast fishing) causing harm to aquatic habitats, particularly the seafloor, seagrass beds, coral reefs etc.
Fishing exploitation	Harvesting of fish and other aquatic organisms for commercial and non-commercial use
Fishing incidental or bycatch	Unintentional capture of non-target species, e.g. using non-selective fishing gear
Fishing IUU	Illegal, unreported and unregulated fishing
Gas stockage leaking	Unintentional release of natural gas or other gases from underground storage facilities
Global change	If human-related impacts are analyzed without mentioning precisely which driver
Medical hormone products	Pharmaceutical drugs or medications
Metal substances	Chemical elements with metallic properties
Mining	Extraction of minerals, coal
Non-native species introduction	Invasive species
Not specified	If no driver was specified
Nutrient input N & P	Nutrient input into the ecosystem by agriculture, urbanization, industrial purposes
Oils or hydrocarbons related	Substances derived from fossil fuels (oil, gas)
Other	If none of the given labels fit (in general)
Other fishing	If none of the given labels fit (fishing related)
Other litter	If none of the given labels fit (pollution related)
Other physical parameter	If none of the given labels fit (physical parameters related)
Oxygen	Oxygen
Pathogens from land-based sources	Bacteria, viruses, parasites originating from human activities that contaminate aquatic habitats
pH	pH
Plastic litter	Plastic litter
Radioactive substances	Radioactive substances
Salinity	Salinity
Sea level rise	Sea level rise
Temperature	Temperature

## Sheet: Analyzed impact
Label	Explanation
Bioaccumulation in food web	Gradual accumulation of substances through trophic interactions
Change biogeochemical fluxes	Phosphorus, Carbon, Nitrogen, ratios (e.g. Cd:Ca,Cd:PO4)
Change biomass or abundance	Abundance/Density/includes catch volumes as well
Change chemical sediment properties	pH, salinity, oxygen concentrations, concentration of pollutants; includes particulate organic matter in the water column
Change chemical water properties	pH, salinity, oxygen concentration, concentration of pollutants
Change contamination level	Pollutant concentration in (organs/tissues of) living organisms
Change demographic structure	Age/size/sex ratio etc. size spectrum
Change distribution	Latitudinal, longitudinal, vertical
Change diversity	Species richness, other biodiversity indicators (e.g., functional diversity)
Change extreme events	Marine heat waves, storm surges, floods, etc.
Change genetic	Changes in genes/alleles
Change harmful algal bloom	Increase/decrease of algal blooms
Change life history traits	N of generations, rates of reproduction, mortality/survival/development, age and size at maturity, size at birth, longevity
Change phenology	Timing of seasonal activities (bloom formation, breeding, migration etc.)
Change physical sediment properties	Grain density, grain size structure, porosity, seafloor structure, geomorphological changes
Change physical water properties	Stratification, currents, warming
Change physiology	Metabolic processes, energetics, stress, regulation processes, sexual inversion
Change toxins	Biological toxins (e.g. Paralytic shellfish poisoning)
Change trophic functioning	Change in trophic levels, food web structures (e.g. bottom-up/top-down), trophic efficiency, predation/grazing pressures
Coastal erosion or sedimentation	Geomorphological changes of coastlines
Degradation or habitat loss	Degradation/destruction of an habitat
Incidental mortality	Bycatch, beached organisms
Multiple	If ≧ 3 of the given labels fit
Other	If none of the given labels fit
Plastic ingestion	Ingestion of plastic in living organisms
Quantification driver	If the driver only was quantified and assessed (e.g. fishing effort, plastic litter)

## Sheet: Organizational level
Label	Explanation
Individual	Single individuals are considered (e.g. fish in an experiment (fish tank), dead seabird collected on beaches, contaminated organisms collected individually)
Population	Set of individuals of a given species living in an ecosystem
Community	Set of populations living in a particular ecosystem and interact with each other; if several species are investigated but individually from each other = "population" label instead
Ecosystem	All organisms and the environmental parameters with which they interact (include biotics and abiotics)
Not applicable	If not on living organisms

## Sheet: ICES IV location
Label	Explanation
1	ICES medium areas (1 to 7, for more details on ICES medium locations see Figure A2.3., ICES (2020) SISP 10 – Manual for the North Sea International Bottom Trawl Surveys. Copenhagen)
2
3
4
5
6
7
Norwegian coast	Study conducted close to the Norwegian coast and outside the ICES medium areas (1-7)
Whole North Sea	If all ICES major locations are included (for more details on ICES major areas see Figure A1 (middle), ICES (2024) Definition and rationale for ICES ecoregions. Copenhagen)
Not specified	If no area, sampling site was specified

## Sheet: Spatial dimension
Label	Explanation
yes	If results from 2 or more regions are compared; include only comparisons along the longitudinal/latitudinal gradient; include also studies comparing a North Sea area with an area outside the North Sea
no	If "yes" does not apply

## Sheet: Temporal dimension
Label	Explanation
yes	If different time periods are compared
no	If "yes" does not apply
