# Supplementary material for: Identifying and addressing the anthropogenic drivers of global change in the North Sea: a systematic map
Source: Environ Evid. 2025 Dec 2;14:24. doi: 10.1186/s13750-025-00377-2 (PMC12673759; doi:10.1186/s13750-025-00377-2)
Supplement: Supplementary file 4 — Additional File 4: Unobtainable full texts, description: the file contains a list with all full textsthat were unretrievable [file 13750_2025_377_MOESM4_ESM.xls]

## Sheet: README
Additional file 4 Unretrievable articles
Article title: Identifying and addressing the anthropogenic drivers of global change in the North Sea: a systematic map.
Description: The file provides a list of all articles that were not retrievable.

## Sheet: Sheet1
Article ID	Title	Authors	Year	Journal	Volume	Pages	Abstract	DOI	Retrievable
10685682	Rational Fishing of the Cod of the North Sea. The Buckland Lectures for 1939	EF	1949	NA	NA	NA	NA	NA	No
11578285	Die Oelheringsfischerei im Jahre 1962	Kühl, H.	1962	NA	NA	NA	NA	NA	No		Temporal distribution of PDFs not retrievable
10158113	Extent of polution by polyaromatic hydrocarbons of the 3-benzo, 4-pyrene type in the North Sea and glacial Arctic Ocean.	MALLET, L.; PERDRIAU; PERDRIAU, S.	1963	Bulletin de l'Académie nationale de médecine	147	320-325	NA	NA	No
10158032	Abundance estimates of herring in the north-western north sea	Zijlstra, J.J.	1967	ICES Journal of Marine Science	31	196-206	Two fishing techniques, trawl and drift-net, gave opposite indications about the trends in abundance of the herring-stock in the northwestern North Sea in the period 1945-1960. The two fisheries exploit different components of the stock (younger and older fish), due possibly to differences in fishing area of the fleets and in behaviour of the two components of the herring stock. © 1967 Oxford Uni…	10.1093/icesjms	No
10161627	The control of radioactive pollution in a north sea oyster fishery	Preston, A.	1968	Helgoländer Wissenschaftliche Meeresuntersuchungen	17	269-279	1. The radiological situation in the Blackwater estuary is reviewed. 2. Some data are produced to contrast the behaviour of particulate and soluble nuclides in this estuarine environment and it is demonstrated that65Zn,60Co and55Fe probably reach the oysters on fine silt particles. 3. The conclusion of the pre-operational assessment is confirmed, that oysters are the critical material and65Zn is …	10.1007/BF01611229	No
10767969	Toxicological investigations bearing on pollution problems in the North Sea:	Hueck, H. J.; Adema, D. M. M.	1968	NA	NA	NA	NA	NA	No
12027778	Die einwanderung der hydromeduse Nemopsis bachei L. Ag. aus dem ostamerikanischen küstengebiet in die westeuropäischen gewässer und in die elbmündung	Thiel, H.	1968	Abh. Naturwiss. Ver. Hamburg, N.F.	12	81-94	NA	NA	No
12028038	Atmospheric and marine climate fluctuations in the North Atlantic region	Dickson, R.; Lee, A.	1969	Progress in Oceanography	5	55-65	NA	10.1016/0079-6611(69)90027-5	No
10161586	Sanitary bacteriological investigations of the coastal sea water around the North Sea island of Sylt	Peters, J.	1970	Helgoländer Wissenschaftliche Meeresuntersuchungen	21	310-319	The island of Sylt is one of the most important recreation centres in the German part of the southern North Sea. As in other islands, the sewage of its several villages is led directly into the sea area ("Wattenmeer") between the island and the continental coast. During 1967 and 1968 the author examined whether there occurs any sewage pollution at the beaches of the open sea coast of Sylt. In ord…	10.1007/BF01609065	No
10767965	Agreement Concerning Pollution of the North Sea by Oil	NA	1970	NA	NA	NA	NA	NA	No
10767917	Pollution of the North Sea - Report of a meeting of analysts and biologists held at Charlottenlund 17-18 August 1971	ICES	1971	NA	NA	NA	Contributors: R. Lange, Karsten H. Palmork.	NA	No
10768032	Mathematical model: preliminary report prepared for the ICES meeting on pollution in the North Sea, Lowestoft, March 25-26, 1971	Nihoul, J. H.	1971	NA	NA	NA	NA	NA	No
10767989	Report of the meeting of the working group for the study of the pollution of the North Sea : Charlottenlund 28-29 June 1972	ICES	1972	NA	NA	NA	Contributor: Grim Berge.	NA	No
11576741	Effects of chlorinated aliphatic hydrocarbons on larval and juvenile Balanus balanoides (L.)	Rosenberg, R.	1972	Environmental Pollution (1970)	3	313-318	In 1970, dumping of by-products from vinyl chloride production (so-called EDC-tar) was observed in the North Sea and off the west coast of Norway in concentrations of one-tenth of what has been found to have acute biological effects. Tests were carried out to determine the sublethal concentrations of these chlorinated aliphatic hydrocarbons on larval and juvenile Balanus balanoides (L.). A reduct…	10.1016/0013-9327(72)90026-2	No
12027535	Studies on oil pollution and seabirds in Denmark 1968–1971	Joensen, A.	1972	Dan. Rev. Game Biol.	6	1-24	NA	NA	No
9370520	IMPLICATIONS OF DISPOSAL OF WASTES TO NORTH-SEA - EFFECTS ON LIVING RESOURCES, ESPECIALLY FISHERIES	COLE, HA	1973	Chemistry & Industry	NA	162-166	NA	NA	No
9370523	POLLUTION OF NORTH-SEA	WEICHART, G.	1973	Naturwissenschaften	60	469-472	NA	NA	No
10161374	ENVIRONMENTAL ASPECT: THE RISKS - THE WEAPONS.	Jagger, H.	1974	Impact of Offshore Oil Oper, Inst of Pet Summer Meet, Proc, Pap and Discuss, Aviemore	NA	121-144	The quality of North Sea crude is such that no particularly adverse marine effects are anticipated. On the other hand its low sulphur content promises to help reduced atmospheric pollution by sulphur dioxide. From the oil spill viewpoint there would appear not to be any significantly greater risk associated with offshore oil production than in the present crude oil importation - frequently involv…	NA	No
10161375	HOLLAND'S BATTLE WITH THE SEA ALMOST WON.	NA	1974	ENGNG. NEWS RECORD	193	NA	THE CLOSURE OF THE OOSTERSCHELDE IN S.HOLLAND WILL COMPLETE THE PROGRAM TO SHUT OFF THE RHINE DELTA FROM THE NORTH SEA.SHALLOWER PORTIONS HAVE BEEN SEALED OFF BY WORK ISLANDS AND A SAND DIKE.ENVIRONMENTALISTS OBJECT TO CONVERSION OF THE AREA INTO A FRESHWATER LAKE, AND PLANS TO MAINTAIN TIDAL FLUCTUATIONS ARE DISCUSSED.TWO SYSTEMS OF BOTTOM PROTECTION HAVE BEEN SPECIALLY DESIGNED FOR CONDITIONS I…	NA	No
10685586	Assessment of fishing intensity of the North Sea haddock	Mal'kov, A. S.	1975	NA	NA	NA	NA	NA	No
10685780	Warren springs laboratory cause first North Sea oil pollution incident	Bourne, W. R. P.	1975	NA	NA	NA	NA	NA	No
11576431	THE CLOSURE OF THE FINAL GAP IN THE NEW SEA-DYKE OF THE SPEICHERKOOG DITHMARSCHEN	PETERSEN, P.	1975	WASSWIRTSCH	65	202-208	AT THE NORTH SEA COAST OF GERMANY THE FINAL GAP OF A SEA-DYKE WAS TO BE CLOSED BY DUMPING STONES.THE WATER MOTION IN THE CLOSURE GAP WAS TESTED BY A LABORATORY MODEL.THE RESULTS OF THE MODEL-TEST AND THE CONSTRUCTION ARE DESCRIBED.(A)	NA	No
10161184	Deep dredging for offshore purposes. A method to clear stones and boulders from the seafloor.	NA	1976	INGENIEUR	88	953-957	Van Oostrum,W.H.A. and Lubbers,A. Netherlands Engng.Consultants A method of dredging the sea bed using a system of trawl nets is described in detail. The aim of this method is to remove rocks from the sea bed to facilitate offshore oil and gas exploitation activities. (R.W.L.)	NA	No
10685738	The Smacksmen of the North Sea: Labour Recruitment and Exploitation in British Deep-Sea Fishing, 1850–90	Rule, J.	1976	International Review of Social History	NA	NA	The modern history of British deep-sea fishing begins with the railway expansion of the mid-nineteenth century. Rapid transport and the increasing use of ice as a preservative made it possible for fresh sea fish to enter the diets of the inhabitants of inland towns. Fresh sea fish …	NA	No
10685778	North Sea Oil Pollution in Scapa Flow	Spill, E. O.	1977	NA	NA	NA	NA	NA	No
10161037	Water quality in the forth estuary: A discriminant functional analysis	Read, P.A.; Renshaw, T.; Jackes, A.D.; Watson, P.G.; Anderson, K.J.	1977	Environmental Pollution (1970)	14	275-287	The purpose of the enquiry was to discover those chemical, biological and microbiological measurements which enable the sharpest possible discrimination to be made of water quality at places in different states of pollution on the south shore of the outer Firth of Forth. The statistical method of Discriminant Functional Analysis has been used, and comprehensive information is given on water quali…	10.1016/0013-9327(77)90139-2	No
10161038	Pollution history of trace metals in sediments, as affected by the Rhine River. x3W. Salomons; A.J. de Groot x4The history of trace-metal concentrations in sediments from the river Rhine and from the Wadden Sea could be studied by analysing sediments, which have been sampled between 1920 and 1975. The largest increase, both in the river Rhne and in the Wadden sea, is observed for cadmium. In sedim	NA	1977	PAPER TO : THIRD INT. SYMP. ON ENVIRONMENTAL BIOGEOCHEMISTRY (WOLFENBUTTED, FED. REPBL. GERMANY : MAR. 27-APR. 2, 1977) DELFT	NA	NA	NA	NA	No
10685881	The Risk of Pollution Damage Arising from Oil Exploration and Production in the North Sea	Dubais, B. A.	1977	Int'l Bus. Law.	NA	NA	… I. Intergovernmental action A. The need for it (1) In the context of a general concern for protection of the environment, the risk of oil pollution damage in and around the North Sea has become a highly sensitive political issue …	NA	No
10767991	REPORT on the proposals from the Commission of the European Communities to the Council (Doc. 236/77) for: I a regulation prohibiting the direct fishing and landing of herring for industrial purposes II a regulation laying down conservation measures in respect of herring stocks in the North Sea in 1978 III a regulation relating to certain interim measures for the conservation and management of cer…	Hughes, William Mark	1977	NA	NA	NA	NA	NA	No
10767993	Report drawn up on behalf of the Committee on Agriculture on the proposals from the Commission of the European Communities to the Council (Doc. 357/77) for I. a regulation laying down technical measures for the conservation of fishery resources II. a regulation laying down certain measures of control for fishing activities by Community vessels III. a regulation defining for 1978 measures for cons…	Corrie, J.	1977	NA	NA	NA	NA	NA	No
11575778	Effectiveness of beach deposit nourishment.	Dette, H. H.	1977	NA	NA	NA	Artificial beach nourishment has proved in the last years as successful as equivalent coastal protection measures. At the Island of Sylt in the North Sea in 1972 a beach deposit nourishment with 1,0 MmSUB3 of sand was carried out with the intention that normal wave attack would transform the deposit into a large sand spit as protection for endangered manmade structures over a length of 3.0 km . F…	NA	No
11578347	Ergebnisse über Schwermetall- und Organohalogenuntersuchungen an verschiedenen Zahnwalen von der Ost-und Nordseeküste Schleswig-Holsteins	Huschenbeth, E.	1977	NA	NA	NA	NA	NA	No
12027536	Oil pollution and seabirds in Denmark 1971-1976	Joensen, A. H.; Hansen, E. B.	1977	Danish Review of Game Biology	10	1-31	NA	NA	No
9370494	MODELING EVOLUTION OF PATCHES OF POLLUTANTS IN SOUTHERN NORTH-SEA	ADAM, Y.	1977	Applied Mathematical Modelling	1	170-176	NA	10.1016/0307-904X(77)90001-4	No
11575532	Lake grevelingen: A case study of ecosystem changes in a closed estuary	Nienhuis, P. H.	1978	Hydrobiological Bulletin	12	246-259	1. Grevelingen estuary, formerly in open connection with the rivers Rhine and Meuse and with the North Sea, was closed by a dam in May 1971, excluding influences both from the rivers and from the sea (tides dropped out); brackish Lake Grevelingen originated. 2. A number of changes took place in the environment, on species level, on community level and on ecosystem level. 3. Changes on species lev…	10.1007/BF02259186	No
11575630	NORTH SEA OIL - PAST LESSONS AND FUTURE PROSPECTS.	MacKay, Donald	1978	Chemistry and Industry (London)	NA	544-550	This paper discusses geology reserves, prospecting, environmental impact, drilling, and economics of petroleum crude of the North Sea. General discussion is followed by a detailed consideration of the following aspects - reserves; economic viability, cartel stability; chief beneficiaries; regional impacts; economic policy (depletion policy and use of revenues). The possibility of natural gas prod…	NA	No
11578225	Regelmäßige Untersuchungen über die Industriefischerei in der Deutschen Bucht	Weber, Wolfgang	1978	NA	NA	NA	NA	NA	No
12027336	Variations in phytoplankton near Helgoland	Hagmeier, E.	1978	Rapports et Proces-verbaux des reunions, Conseil International pour l'Exploration de la Mer	172	361-363	NA	NA	No
12027338	Long-term observations on nutrient contents near Helgoland in relation to nutrient input of the river Elbe	Lucht, F.; Gillbricht, M.	1978	Rapp. P.-v. Réun. Cons. int. Explor. Mer	172	358-360	NA	NA	No
12027476	Een glimp van de Nederlandse avifauna uit het verleden	Clason, A. T.; Prummel, W.	1978	Het Vogeljaar	26	209-217	NA	NA	No
12027558	De grijze zeehond in het Waddengebied	Reijnders, P. J. H.	1978	Waddenbulletin	13	500-502	NA	NA	No
12027569	Beached bird surveys in Belgium	Kuyken, E.	1978	Ibis	120	122-123	NA	NA	No
9370476	LEGAL CONTROL OF POLLUTION FROM NORTH-SEA PETROLEUM DEVELOPMENT	FITZMAURICE, V.	1978	Marine Pollution Bulletin	9	153-156	NA	10.1016/0025-326X(78)90397-1	No
10160763	( Probability and frequency of extreme storm surges).	Fuhrboter, A.	1979	Kuste	34	40-52	The North Sea, as a very shallow sea greatly affected by high winds, acts as an extremely sensitive indicator of climatic changes and especially of weather conditions which produce surges. The flood disasters in the Netherlands in 1953, in Germany in 1962, the Adolph-Bermpohl-Orkan (1967), the severe inland storm of November 1972, the series of 6 bad floods in November/December 1973 and the two s…	NA	No
10160770	Sources and sediment associations of heavy metals in polluted coastal regions	Förstner, U.	1979	Physics and Chemistry of the Earth	11	849-866	Vertical profiles and lateral distribution patterns of heavy metals in Recent sediments are increasingly employed in the assessment of the major sources of pollution in coastal regions, including estuaries and marginal seas. After a general review of studies from typical locations, examples from New Bedford Harbor, Mass./U.S.A., and from the southern German Bight in the North Sea are described in…	10.1016/0079-1946(79)90078-8	No
10160839	Behaviour of manganese in the Rhine and Scheldt estuaries. I. Physico-chemical aspects	Wollast, R.; Billen, G.; Duinker, J.C.	1979	Estuarine and Coastal Marine Science	9	161-169	An equilibrium model of the behaviour of manganese during mixing of river- and seawater in estuaries is established on the basis of published thermodynamic data about manganese species in natural waters. The chemical control parameters taken into consideration are: ionic strength, pH, oxygen concentration and total dissolved carbonate content. This model is shown to account for at least the gener…	10.1016/0302-3524(79)90111-7	No
9370470	Tidal currents measured near a British coastal power station	Macqueen, J. F.; Parker, G. C. C.	1979	Advances in Water Resources	2	113-122	During the latter half of 1975 the Central Electricity Generating Board (CEGB) commissioned a survey of water temperatures and currents in the sea near Sizewell Power Station, which is located on the coast of the southern North Sea some 150 km north-east of London. The survey was performed in coastal waters up to 5 km offshore and spanning an area of about 50 km(2), to assist in an estimation of …	10.1016/0309-1708(79)90023-X	No
10160604	Results of the radiological North Sea Programme RANOSP 1974 to 1976 - With Plates 1 to 8	Kautsky, H.; Jefferies, D.F.; Steele, A.K.	1980	Deutsche Hydrographische Zeitschrift	33	152-157	In continuation of the work, begun by the Deutsches Hydrographisches Institut (DHI) in 1969, concerning the occurrence and the transport of artificial radio isotopes in the North Sea region (Kautsky [1973, 1976]) an intensive measurement programme was carried out, together with the Fisheries Radiobiological Laboratory (FRL) in Lowestoft, from 1974 to 1976. From October 1973 to October 1976, 7 com…	10.1007/BF02310323	No
10160605	Management of the Wadden Sea	Wolff, W.J.; Zijlstra, J.J.	1980	Helgoländer Meeresuntersuchungen	33	596-613	The Wadden Sea situated along the North Sea coasts of Denmark, the Federal Republic of Germany and The Netherlands represents one of the world's largest bar-built type of estuaries. The area is a typical sedimentation and mineralization basin, with a large influx of organic matter from the adjoining North Sea, consequently a delicate oxygen balance and a rich benthic macrofauna, poor in species, …	10.1007/BF02414783	No
10160607	Benthic communities in the Southern Bight of the North Sea and their use in ecological monitoring	Govaere, J.C.R.; Van Damme, D.; Heip, C.; De Coninck, L.A.P.	1980	Helgoländer Meeresuntersuchungen	33	507-521	Macrobenthic and meiobenthic communities of an area off the Belgian coast of the North Sea were studied from 1970 until 1975 at 74 stations. On the basis of both macro- and meiobenthos, three zones can be distinguished in the area. The coastal zone is characterized by the macrobenthic Abra alba community, corresponding to the meiobenthic Microarthridion littorale - Halectinosoma herdmani communit…	10.1007/BF02414775	No
10160623	METALS AND POLLUTION IN THE MARINE ENVIRONMENT.	Coombs, T.L.	1980	Energy in the Balance, Some Pap given at the Annu Meet of the Br Assoc for the Adv of Sci, Edinburgh, Scotl, Sep 1979 , Pap given at the Annu Meet of the Br Assoc for the Adv of Sci	NA	65-79	The ways in which marine organisms metabolise metals are outlined in general. The effects of the establishment of a substantial oil exploration and extraction industry in the North Sea might have on the environment in terms of metal pollution are assessed. Although so far metal pollution in the North Sea has proved to be small, further studies are required.	NA	No
10160624	ENERGY IN THE BALANCE, SOME PAPERS FROM BA79: PAPERS GIVEN AT THE ANNUAL MEETING OF THE BRITISH ASSOCIATION FOR THE ADVANCEMENT OF SCIENCE, 1979.	ANo	1980	Energy in the Balance, Some Pap given at the Annu Meet of the Br Assoc for the Adv of Sci, Edinburgh, Scotl, Sep 1979 , Pap given at the Annu Meet of the Br Assoc for the Adv of Sci	NA	NA	This is a selection of 16 papers presented at the Annual Meeting of the British Association for the Advancement of Science, Heriot-Watt University, Edinburgh, 1979. The subjects included are: the effects of oil and gas on the environment; application of luminescence techniques to oil spill identification; hydrocarbons in sediments and associated organisms; the use of biological parameters to moni…	NA	No
10160627	( Industrial fishing activitites: a major branch of fishing in Denmark).	Corlay, J.P.	1980	Norois	27	251-276	Denmark ranks second in Europe for 'industrial fishing'. In 1978 80% of the total catch was used in the fishmeal and oil industries. This type of fishing activity 'took off' in the fifties and the Danes have developed much of the North Sea's potential in fulfilling a world need for animal feeding stuffs. A strong industry developed, both private and cooperative, which led to growth in the fishing…	NA	No
10160691	Changes in the ultrastructure of the gill epithelium of patella vulgata after exposure to north sea crude oil and dispersants	Nuwayhid, M.A.; Spencer Davies, P.	1980	Journal of the Marine Biological Association of the United Kingdom	60	439-448	In order to investigate cellular damage associated with exposure to pollutants, the epithelia of the gills of Patella were examined after exposure to either sub-lethal concentrations or to sub-lethal durations of the water soluble fraction of North Sea crude oil and to the dispersants BP 1100 X and BP 1100 WD. Lesions were found on parts of all gills at all concentrations used. Both crude oil and…	10.1017/S0025315400028459	No
10685828	Policy issues in standard-setting: a case study of North Sea offshore oil pollution	Fischer, D. W.	1980	NA	NA	NA	NA	NA	No
11575287	Year-to-year changes in sea-surface temperature, North Atlantic and North Sea, 1948 to 1974 ( reply).	Colebrook, J. M.; Taylor, A. H.	1980	Deep-Sea Research	27	972	In our original paper we attempted to interpret only the first principal component of temperature variations at the 9 N.Atlantic Weather Stations. This component shows a cooling of the NE Atlantic and a corresponding relative warming at Station E, a pattern of change which dominates the temperature changes in the northerly regions of the Atlantic but constitutes a much smaller part of the tempera…	NA	No
11575344	Springsweeping oil spills.	NA	1980	DOCK & HARBOUR AUTH.	60	415	The article briefly describes a single ship method, 'Springsweep', of retrieving oil and oil/water emulsion from the sea under offshore conditions. Trials were carried out in the North Sea by Biggs Wall Fabricators Ltd. , U.K., and a recovery rate in excess of 40 mSUB3/hour was achieved. The Springsweep system will also handle semi-solids and debris. (K.D.)	NA	No
9370459	BATHING WATER-QUALITY IN THE NORTH-SEA, AND THE MEDITERRANEAN	EVISON, L.; TOSTI, E.	1980	Marine Pollution Bulletin	11	72-75	NA	10.1016/0025-326X(80)90547-0	No
10160542	Pollution of the southern part of the North Sea	Vyncke, W.	1981	AGRICONTACT	No. 117	Vb1-Vb4	NA	NA	No
12027620	The bottlenose dolphin (Tursiops truncatus)	Verwey, J.; Wolff, W. J.	1981	Marine Mammals of the Wadden Sea	NA	51-58	NA	NA	No
12027621	The harbour porpoise (Phocaena phocaena)	Verwey, J.; Wolff, W. J.	1981	Marine Mammals of the Wadden Sea	NA	51-58	NA	NA	No
10160355	Economic aspects of oil pollution	Luhr, H.P.	1982	Water Pollut Res and Control, Proc of the Bienn Conf of the Int Assoc on Water Pollut Res and Control, 11th	14	1171-1183	The risk attending oil pollution is difficult to assess because of the different economic and ecological effects that may be caused, depending upon the geographical, hydrological and marine conditions. An enormous difference exists between estimates of oil losses from pipelines although from oil platforms the various estimates of losses are in closer agreement. On the bases of statistical data it…	10.2166/wst.1982.0151	No
11574976	SCOOP - a computer program to simulate oil spills.	Hill, A. C.	1982	NA	NA	NA	The program is appropriate to both open sea and coastal simulaitons and has been applied to the North Sea and a tidal estuary on the East coast of Scotland. The theoretical model used in the program includes the effect of tidal and No-tidal currents, wind-induced drift, spreading, dispersion, evaporation and beaching. In addition to predicting the size, shape and trajectory of the oil slick, the …	NA	No
12027287	Continuous plankton records: Phytoplankton, zooplankton and environment, North-East Atlantic and North Sea, 1958-1980	Colebrook, J. M.	1982	Oceanologica Acta	5	473-480	NA	NA	No
10160143	Composition of PCB mixtures in biotic and abiotic marine compartments (Dutch Wadden Sea)	Duinker, J.C.; Hillebrand, M.T.J.	1983	Bulletin of Environmental Contamination and Toxicology	31	25-32	NA	10.1007/BF01608762	No
10160150	Climate and fisheries.	Cushing, D.H.	1983	Climate and fisheries.	NA	NA	Fish stocks live within an environment susceptible to climatic influences. Migration circuits are tied to hydrodynamic structures. For example, the stock of Peruvian anchoveta is governed by panoceanic forces; productivity depends on persistent coastal upwelling. Generally it is the recruiting year classes of fish populations that are most affected by climatic factors. In addition climate affects…	NA	No
10685715	Fishing in the North Sea	Bramsnaes, F.	1983	NA	NA	NA	NA	NA	No
11574771	ENVIRONMENTAL EFFECTS OF OIL-BASED MUD CUTTINGS.	Addy, J.; Blackman, R.; Blanchard, J.; Davies, J.; Ferbrache, J.; Moore, D.; Sommerville, H.; Whitehead, A.; Wilkinson, T.	1983	Society of Petroleum Engineers of AIME, (Paper) SPE	NA	147-167	NA	NA	No
11574792	ESTIMATES OF DRY AND WET DEPOSITION AND RESUSPENSION FLUXES OF SEVERAL TRACE METALS IN THE SOUTHERN BIGHT OF THE NORTH SEA.	Dedeurwaerder, H. L.; Dehairs, F. A.; Decadt, G. G.; Baeyens, W. F.	1983	NA	NA	1219-1231	NA	NA	No
11574826	Environmental impact of oil-base mud cuttings discharges-a north sea perspective	Poley, J. P.; Wilkinson, T. G.	1983	SPE/IADC Drilling Conference, Proceedings	1983-February	335-339	Discharges of Oil-Based Mud Cuttings have ae environmental impact which is limited in time and in volume/area. North Sea field data (1979-1982) indicates that beyond the immediate neighbourhood of the discharge, the hydrocarbon concentrations in the water column are effectively at ambient levels and environmental impact, if any, is difficult to establish. Regarding the sea-bottom ecology the data…	10.2118/11400-ms	No
11574829	Effects of titanium dioxide industry waste dumping on sea water chemistry	Roekens, E. J.; Van Grieken, RenE	1983	Water Research	17	1385-1392	An investigation was made to determine the influence of the dumping of a 1000 ton day-1, on the average, of acid-iron waste from the titanium dioxide industry into the shallow but turbulent Southern Bight of the North Sea. This waste contains some 20% sulfuric acid and 2% iron. After the passage of the barge that discharges 10 ton of waste min-1 into its wake, the vertical and horizontal distribu…	10.1016/0043-1354(83)90268-3	No
11578183	Schwarzflecken der Garnelen - Umweltproblem, Krankheit oder Verletzung?	Watermann, B.; Dethlefsen, Volkert	1983	NA	NA	NA	NA	NA	No
12027615	OBJECTIVE SELECTION OF SENSITIVE SPECIES INDICATIVE OF POLLUTION-INDUCED CHANGE IN BENTHIC COMMUNITIES .2. DATA ANALYSES	PEARSON, TH; GRAY, JS; JOHANNESSEN, PJ	1983	Marine Ecology Progress Series	12	237-255	NA	10.3354/meps012237	No
10159939	Climatic variation in the North Sea region.	Farmer, G.; Kelly, P.M.; Denness B.	1984	Seabed mechanics. Edited proc. IUTAM and IUGG symposium, Newcastle, 1983	NA	223-231	Presents a brief summary of the data available for studies of past and present climatic variation in the North Sea region. The possibility of long-term climate prediction to aid planning and design is also considered. It is concluded that, although current knowledge is not sufficient to support the production of definite long-term forecasts, study of the past record of climatic change is essentia…	10.1007/978-94-009-4958-4_27	No
10159949	A comparison of the levels of hepatic aryl hydrocarbon hydroxylase in fish caught close to and distant from north sea oil fields	Davies, J.M.; Bell, J.S.; Houghton, C.	1984	Marine Environmental Research	14	23-45	Large-scale use of oil-based muds for drilling operations offshore can lead to high concentrations of aromatic hydrocarbons in the sediments close to these platforms. Fish were trawled from stations close to and distant from such platforms and the levels of hepatic aryl hydrocarbon hydroxylase (AHH) were determined in cod, haddock and whiting. These three species were caught in sufficient numbers…	10.1016/0141-1136(84)90068-0	No
10159965	The impact of bottom trawling on benthic fauna of the North Sea	de Groot, S.J.	1984	Ocean Management	9	177-190	This paper reviews the impact of bottom trawling - beam- or groundtrawl - on animals of the sea bed. The area of study is restricted to the North Sea, however, the final conclusions have a far wider application. Protests against the use of trawls date back to the period of their introduction; for northwest Europe this was the thirteenth century, and it still evokes protests up to the present day.…	10.1016/0302-184X(84)90002-7	No
10160087	Fate and effects of 4-chlorophenol and 2,4-dichlorophenol in marine plankton communities in experimental enclosures	Kuiper, J.; Hanstveit, A.O.	1984	Ecotoxicology and Environmental Safety	8	15-33	The fate and effects of 4-chlorophenol (4CP) and 2,4-dichlorophenol (DCP) added to North Sea coastal plankton communities enclosed by large plastic bags were studied in three experiments of 4 to 6 weeks duration. The biodegradation of the compounds was studied in laboratory experiments using water from the enclosed ecosystems. 4CP and DCP, added at initial concentrations of 0.1-1.0 mg·liter-1, di…	10.1016/0147-6513(84)90039-3	No
10767884	North Sea pollution ‘chaos’	NA	1984	NA	NA	NA	NA	NA	No
11574591	BATHYMETRIC CHANGES DUE TO ENGINEERING STRUCTURES IN THE ELBE-ESTUARY.	Puls, W.; K. V.H, Smith	1984	NA	NA	6. 55-6. 69	The international harbour of Hamburg is linked to the North Sea by the about 100 km long Elbe-estuary (see Fig. 1). It is the major interest of the local German waterway authorities to guarantee a secure shipping traffic in the estuary. The fairway has a minimum depth of 13. 5 m below mean tidal low water; it is continuously controlled. The fairway is maintained by dredging and the construction o…	NA	No
11574669	Evaluation of oil spill dispersant concentrates for beach cleaning - 1984 trials.	Nightingale, J. F.; Thomas, D. H.	1984	Report - Warren Spring Laboratory	NA	NA	An account is given of beach trials in which a number of dispersant concentrates were assessed for their effectiveness in dispersing water-in-oil emulsions prepared from a medium viscosity fuel oil, and crude oils from Saudi Arabia (Safaniya) and the North Sea (Claymore). Subjective comparisons were made using a hydrocarbon base dispersant as reference. -from Authors	NA	No
9370417	INFLUENCE OF POLLUTION ON THE HARPACTICOID COPEPODS OF 2 NORTH-SEA ESTUARIES	VANDAMME, D.; HEIP, C.; WILLEMS, KA	1984	Hydrobiologia	112	143-160	NA	10.1007/BF00006919	No
9370422	ECOLOGY OF THE WADDEN SEA, VOL 1, GEOMORPHOLOGY, HYDROGRAPHY, FLORA AND VEGETATION, INVERTEBRATES, VOL 2, FISHES AND FISHERIES, BIRDS, MARINE MAMMALS, POLLUTION, VOL 3, FLORA AND VEGETATION OF THE ISLANDS, TERRESTRIAL AND FRESH-WATER FAUNA, NATURE CONSERVATION, MANAGEMENT AND PHYSICAL PLANNING - APPENDIX TO REPORT-9 (LANDSCAPE AND VEGETATION MAPS) - WOLFF,WJ	HEDGPETH, JW	1984	Quarterly Review of Biology	59	200-201	NA	10.1086/413859	No
10159647	ARCHIMEDES PROJECT: REMOTE SENSING OF OIL SPILLS NORTH SEA EXPERIMENT OCTOBER 1983; REPORT ON DFVLR-SLAR CONTRIBUTION.	Witte, Franz	1985	NA	NA	NA	In the field of remote sensing and reconnaissance research the German Aerospace Research Establishment (DFVLR) is engaged in the development of experimental airborne sensor systems and sensor packages. One of the imaging microwave sensors is the DFVLR-SLAR, an experimental inexpensive side-looking airborne radar operating in X-band. From Oct. 21 until Oct. 22, 1983 a European remote sensing exper…	NA	No
10159705	New aspects concerning the increase of sea level on the German North Sea Coast.	Rohde, H.	1985	IN: PROC. NINETEENTH INT. CONF. ON COASTAL ENGINEERING (HOUSTON, U.S.A.: SEP. 3-7, 1984), B.L. EDGE (ED.)	1 , New York, U.S.A., Am. Soc. Civ. Engrs., 1985, Part I, Chapter 61, p.899-911. (ISBN 0-87262-438-2)	NA	Discusses the development of mean tidal high water changes on the German North Sea Coast. Examines general changes over the last 2000 years and relates these to climatic changes. High water levels correspond to relatively high temperature and vice versa. Analyses water levels for the years 1951-1980 and calculates an arithmetic mean tidal high water (influence of onshore winds eliminated). Studie…	NA	No
10159737	Monitoring of mercury pollution in Dutch coastal waters by means of the teleostean fish zoarces viviparus	Essink, K.	1985	Netherlands Journal of Sea Research	19	177-182	Zoarces viviparus was used as an indicator to monitor mercury pollution in Dutch coastal waters. No evidence was found for seasonal variation in muscle tissue mercury contents. In the western Dutch Wadden Sea mercury contents have decreased due to a reduced mercury discharge by the river Rhine. A similar decrease was found in the Ems estuary following a reduction of industrial waste discharges. I…	10.1016/0077-7579(85)90021-3	No
10159796	OIL SPILL POLLUTION: THE NORTH SEA EXPERIENCE OF COOPERATIVE MEASURES.	Side, Johathan; Herd, Charles; Grogan, Wells; API, Washington, DC, USA; EPA, Washington, DC, USA; US Coast Guard, Washington, DC, USA	1985	NA	NA	615-620	NA	10.7901/2169-3358-1985-1-615	No
10159801	Lead in the North Sea and the north east Atlantic Ocean	Brügmann, L.; Danielsson, L.-G.; Magnusson, B.; Westerlund, S.	1985	Marine Chemistry	16	47-60	Lead has been determined in 105 water samples from the north east Atlantic and from the North Sea. Rigorous precautions were applied to avoid contamination during sampling and analysis. Two different analytical methods were used: ASV and AAS. Determinations with ASV were carried out on board, directly after sampling. After two months storage, acidified samples were analysed by AAS after freon dit…	10.1016/0304-4203(85)90027-1	No
10159822	Copper, lead and cadmium in coastal waters of the western North Sea	Balls, P.W.	1985	Marine Chemistry	15	363-378	Cadmium, lead and copper have been determined in both dissolved and particulate phases for 130 surface-water samples from the coastal zone of Scotland and England in the western North Sea. The concentrations reported are, in general, lower than those published previously for the same area. The distribution of total metal concentration between the dissolved and particulate phases varies for the th…	10.1016/0304-4203(85)90047-7	No
10159828	Dredging operations to preserve German seaports' access channels to the open sea.	Hovers, G.; Orlovius, V.	1985	SCHIFF & HAFEN/KOMMANDOBRUECKE	37	59-65	Over 40 m cu. m of sediment are dredged every year and recycled so as to maintain access from the sea to Germany's North Sea ports. Outlines the mandate and objectives of the Federal Waterways and Shipping Administration in the organisation and conduct of regular dredging, and uses 1983 statistics to compare results with the volumes of cargo handling in the ports concerned. In the course of the d…	NA	No
10159855	Application of in situ dialysis cultures in studies of phytotoxicity of north sea crude oils	Nøst Hegseth, E.; Østgaard, K.	1985	Water Research	19	383-391	The three marine planktonic diatoms Skeletonema costatum (clone Skel-5), Thalassiosira pseudonana (clone 3H) and Phaeodactylum tricornutum (clone Pheo) were grown in dialysis cultures in outdoor tanks exposed to seawater extracts of Ekofisk and Statfjord crude oils and to sea water collected below an artificial oil spill with Statfjord crude oil at Haltenbanken. The effects on growth rate and pho…	10.1016/0043-1354(85)90099-5	No
10159858	Possibilities of improving the determination of extremely low lead concentrations in marine fish by graphite furnace atomic absorption spectrometry	Harms, U.	1985	Fresenius' Zeitschrift für Analytische Chemie	322	53-56	With the aim to produce reliable analytical data on lead contents in marine fish a multi-stage analytical procedure was developed, in which graphite furnace atomic absorption spectrometry was combined with pre-instrumental chemical sample treatment. The latter consisted of sample decomposition with nitric acid in a closed system under normal pressure, followed by separation and enrichment of lead…	10.1007/BF00493042	No
12027221	Transoceanic and interoceanic dispersal of coastal marine organisms: The biology of ballast water	Carlton, J. T.	1985	Oceanography and Marine Biology Annual Review	23	313-371	NA	NA	No
9370408	POLLUTANTS IN EGGS OF BIRDS BREEDING AT THE GERMAN NORTH SEA COAST .1. ORGANOCHLORINES	BECKER, PH; BUTHE, A.; HEIDMANN, W.	1985	Journal Fur Ornithologie	126	29-51	NA	10.1007/BF01640441	No
10159417	Trace metals in mussels (Mytilus edulis) from the Waddenzee, coastal North Sea and the estuaries of ems, Western and Eastern Scheldt	Luten, J.B.; Bouquet, W.; Burggraaf, M.M.; Rauchbaar, A.B.; Rus, J.	1986	Bulletin of Environmental Contamination and Toxicology	36	770-777	NA	10.1007/BF01623582	No
10159468	Monitoring bio-available marine contaminants with mussels (Mytilus edulis L) in the Netherlands	De Kock, W.C.	1986	Environmental Monitoring and Assessment	7	209-220	After discussing the usefulness of mussels (e.g. Mytilus edulis) for investigating contamination in the marine environment, four cases are presented: (1) A survey of Cu bioavailability in and around the Eastern Scheldt during one winter (1974-1975); (2) A surveillance with a six years interval (1974; 1980) of the bioavailability of Zn along the Dutch North Sea coast. (3) A monitoring programme ov…	10.1007/BF00418014	No
10159526	Annual report 1984-85	NA	1986	NA	NA	NA	Describes consultancy services, computer programs, and activities. Lists worldwide projects completed and in progress. Details 7 particular projects, such as spillways in Morocco, water quality in the North Sea, and coastal protection in the Netherlands. -A.F.Pitty	NA	No
10159563	Ecological impacts of the construction of dams in an estuary	Leentvaar, J.; Nijboer, S.M.	1986	Estuarine and Coastal Pollut, Detect, Res and Control, Proc of the IAWPRC/NERC Spec Conf	18	181-191	This paper deals with the ecological impacts of alternative methods of constructing dams in an estuary. The main options available were: 1. using concrete blocks and rubble 2. using only sand. The advantages of using sand are that it is available locally and it is cheaper than concrete blocks and rubble. However, the application of sand in the tidal basin requires low current velocities. During t…	10.2166/wst.1986.0194	No
10685686	Biological Indications of Change in North Sea Circulation in the 1970's	Corten, A.	1986	NA	NA	NA	NA	NA	No
11578178	Auswirkungen des Reaktorunfalls Tschernobyl auf Fisch	Kanisch, G.	1986	NA	NA	NA	NA	NA	No
12028339	Seasonal and annual variation in phaeocystis pouchetii (haptophyceae) in the westernmost inlet of the Wadden Sea during the 1973 to 1985 period	Cadée, G. C.; Hegeman, J.	1986	Netherlands Journal of Sea Research	20	29-36	Data on seasonal and annual variation in densities of Phaeocystis pouchetii s.I. in the Marsdiep tidal inlet of the western Wadden Sea are reported for 1973 to 1985 inclusive. Each year a spring peak was observed followed by one or more smaller peaks in summer; no peaks were observed after September or before March. In 1985 Phaeocystis colonies were for the first time observed in winter (January/…	10.1016/0077-7579(86)90058-X	No
9370383	OIL POLLUTION IN THE CROMARTY FIRTH AND INSHORE MORAY FIRTH	MACLENNAN, AS	1986	Proceedings of the Royal Society of Edinburgh Section B-Biological Sciences	91	275-282	NA	10.1017/S0269727000009350	No
10159175	Environmental effect of produced water from North Sea oil operations	Somerville, H.J.; Bennett, D.; Davenport, J.N.; Holt, M.S.; Lynes, A.; Mahieu, A.; McCourt, B.; Parker, J.G.; Stephenson, R.R.; Watkinson, R.J.; Wilkinson, T.G.	1987	Marine Pollution Bulletin	18	549-558	Produced water from North Sea oil reservoirs contains substantial amounts (about 1g I-1) of No-hydrocarbon organic matter, largely as salts of acetic, propionic and butyric acids, as well as some 20-40 mg I-1 of dissolved hydrocarbons such as benzene, toluene and xylene. The No-hydrocarbon components originate in water in the oil-bearing formation. All of the organic matter can be accounted for, …	10.1016/0025-326X(87)90539-X	No
10159197	Densities of protozoan nanoplankton populations in intertidal mesocosms: influence of oil pollution and a self-igniting cleaning agent	Bak, R.P.M.; Nieuwland, G.	1987	Netherlands Journal of Sea Research	21	303-315	Population densities of small pelagic protists (&lt; 50 μm) were studied in intertidal mesocosms. The mesocosms represented tidal flats of the adjacent Wadden Sea under 3 sets of environmental conditions: control, oil spill (F3), and oil spill treated with a new type of cleaning agent (granular, self-igniting). There were obvious effects, such as the almost complete elimination of ciliates and th…	10.1016/0077-7579(87)90005-6	No
10159308	An improved and validated dispersion model for the North Sea and adjacent waters	Hallstadius, L.; Garcia-Montaño, E.; Nilsson, u.; Boelskifte, S.	1987	Journal of Environmental Radioactivity	5	261-274	We present a successful attempt to determine transfer coefficients in a compartment model by computer-assisted fitting of simulated compartment contents to measurements. The procedure was applied to a fusion of previously published models of the North Sea and adjacent regions and resulted in an improved and validated model for the dispersion of a conservative effluent from, in particular, Sellafi…	10.1016/0265-931X(87)90002-6	No
10159366	Rapid remobilisation of plutonium from estuarine sediments	Hamilton-Taylor, J.; Kelly, M.; Mudge, S.; Bradshaw, K.	1987	Journal of Environmental Radioactivity	5	409-423	Plutonium remobilisation experiments, using contaminated Esk Estuary sediments and uncontaminated River Esk and North Sea waters, have successfully reproduced the observed No-conservative behaviour of dissolved Pu in the Esk Estuary, Cumbria, UK. Remobilisation is greatest at low salinites (&lt;4%) and, under these conditions, Pu(III, IV) and Pu(V, VI) are released into solution in similar absolu…	10.1016/0265-931X(87)90017-8	No
10159384	Effect of oil and dispersants on the growth of Mussels	Strömgren, T.	1987	Marine Environmental Research	21	239-246	Mussels (Mytilus edulis L.) were exposed to North Sea crude oil, microencapsulated oil and dispersants, singly and in combination, and growth rates measured at 24-48 h intervals. Exposure to microencapsulated pure oil (2·0-2·1 mg litre-1) and to microencapsulated mixtures of oil (2·2-2·5 mg litre-1+5 % of the different dispersants (FINASOL OSR 5, COREXIT 9527, DISPOLENE 36 S) gave approximately t…	10.1016/0141-1136(87)90048-1	No
10767892	North Sea oil pollution—Latest figures	NA	1987	NA	NA	NA	NA	NA	No
10767957	A Summary of Research and Monitoring Studies Carried Out in North Sea Oilfields by the Oil Pollution Research Unit 1973â1986	Levell, D.	1987	NA	NA	NA	NA	NA	No
12027330	Long term variation of the hydrographic stratification in the German Bight	Frey, H.; Becker, G.	1987	ICES, C.M. 1987/C:25	NA	NA	NA	NA	No
12027533	Olieslachtoffers in het Waddendistrict, Januari-Februari 1987	Engelen, K. A. M.	1987	Sula	1	38-43	NA	NA	No
12027614	FIELD EFFECTS OF PLATFORM DISCHARGES ON BENTHIC MACROFAUNA	KINGSTON, PF	1987	Philosophical Transactions of the Royal Society B-Biological Sciences	316	545-565	NA	10.1098/rstb.1987.0038	No
12027956	Sources, quantities and distribution of persistent plastics in the marine environment	Pruter, A. T.	1987	Marine Pollution Bulletin	18	305-310	Persistent plastics are widely distributed at the surface and coastal margins of the global oceans, but many uncertainties remain about their specific sources, quantities and distribution. Awareness of the problem of plastic pollution has grown only recently. Thus, systematic observations have not been either extensive enough or long enough to document the situation adequately. Major sources of t…	10.1016/S0025-326X(87)80016-4	No
9370364	WATER-QUALITY OF THE ESTUARY AND FIRTH OF FORTH, SCOTLAND	GRIFFITHS, AH	1987	Proceedings of the Royal Society of Edinburgh Section B-Biological Sciences	93	303-314	NA	NA	No
10158828	An evaluation of the ABC-method (abundance/biomass comparison) as applied to macrozoobenthic communities living on tidal flats in the Dutch Wadden Sea	Beukema, J.J.	1988	Marine Biology	99	425-433	The ABC-method proposed by Warwick (1986) for detecting pollution effects on marine zoobenthic communities, was tested on distribution patterns of numbers and biomass among species in macrozoobenthos samples taken annually for 13 yr in a uniform way at 15 tidal-flat stations in the western part of the Dutch Wadden Sea. Along the margins of the tidal-flat area studied, where exposition to either d…	10.1007/BF02112136	No
10158900	Status report on aquatic pollution problems in Europe	Dethlefsen, V.	1988	Aquatic Toxicology	11	259-286	Due to the high population densities in European countries and the fact that pollution prevention measures are either No-existent or have only recently begun to be implemented, the degree of coastal and freshwater pollution in Europe is quite high in certain regions. A number of examples from the marine and freshwater field are selected to illustrate specific pollution problems and to derive some…	10.1016/0166-445X(88)90078-1	No
10158931	The distribution of cyclic organochlorines in North Sea sediments	Knickmeyer, R.; Steinhart, H.	1988	Deutsche Hydrographische Zeitschrift	41	1-21	The contamination of North Sea sediments with PCB (as the sum of concentrations of 24 individual components), p, p′-DDE, HCB, α-HCH and Lindane (γ-HCH) was determined in 101 samples taken in early summer 1986. The patterns of individual PCB congeners in the sediments differ between depositional areas and offshore stations: samples from the Kattegat/Skagerrak/Norwegian channel as well as the inner…	10.1007/BF02308039	No
10158939	Influence of plumage and stomach oiling on body and organ growth in young Kittiwakes	Köth, T.; Vauk-Hentzelt, E.	1988	Marine Pollution Bulletin	19	71-73	Between May and August 1984, 381 Kittiwakes (Rissa tridactyla) (28 fully fledged young and 353 nestlings) were picked up from the base of the seabird cliffs on Helgoland (German Bight). Each was weighed, measured, and dissected. In particular, the gastro-intestinal tract was examined and the liver weighed. Twenty of the 28 fledglings were internally oiled. Fuel residues and crude oil from a North…	10.1016/0025-326X(88)90784-9	No
10158963	Ocean incineration of toxic wastes: A footprint in North Sea sediments	Lohse, J.	1988	Marine Pollution Bulletin	19	366-371	In an investigation of organochlorine levels in sediments from the North Sea, most organochlorine pesticides as well as polychlorinated biphenyls (PCB) showed highest sediment contamination levels close to the German, Dutch, and British coasts that decreased towards the open sea, but elevated hexachlorobenzene (HCB) concentrations were found in the sediments of the international ocean combustion …	10.1016/0025-326X(88)90269-X	No
10158970	Pollution monitoring of the North Sea using NOAA/AVHRR imagery	Laane, R.; Spitzer, D.; Roozekrans, H.	1988	Alpine and Mediterranean areas. Proc. 8th EARSeL symposium, Capri, 1988	NA	146-156	Model calculations predict the utility of NOAA/AVHRR for synoptic assessment of the sea surface temperature (SST) and the total suspended matter concentration (TSM) over large areas of the North Sea. Data processing, algorithms development and image interpretation are described. Applications for ecological and pollution transport modeling are indicated. -from Authors	NA	No
10685834	An environmental impact assessment of oil pollution in the North Sea	Scholten, M.; Kuiper, J.	1988	NA	NA	NA	NA	NA	No
10767890	Pollution of the North Sea	NA	1988	NA	NA	NA	NA	NA	No
10767945	Second International Conference on the Protection of the North Sea: Ministerial Declaration Calling for Reduction of pollution	NA	1988	NA	NA	NA	NA	NA	No
12027264	Evaluation of bycatch and health status of the harbour porpoise (Phocoena phocoena) in Danish waters	Clausen, B.; Andersen, S.	1988	Dan. Rev. Game Biol.	13	1-20	NA	NA	No
12027574	Human impact upon North Sea birds	Bourne, W. R. P.; Vauk, G.	1988	Pollution of the North Sea - An Assessment	NA	579-595	NA	NA	No
12027588	Zoöarcheologisch onderzoek in de west-Nederlandse delta 1983-1987	Van Wijngaarden-Bakker, L. H.	1988	Archeologie en Oecologie Van Holland Tussen Rijn en Vlie	NA	154-185	NA	NA	No
10158489	Monitoring the Wadden Sea - an introduction	Reise, K.	1989	Helgoländer Meeresuntersuchungen	43	259-262	The Wadden Sea is an ecotone of far-reaching importance. Its nature is continuously changing, and ecological monitoring is needed to identify and analyse trends, and to inform the general public about accelerated change caused by human impact. Sustained ecological research with a diversified monitoring program is essential to overcome the 'immature phase' of short-term and single-site studies in …	10.1007/BF02365887	No
10158502	Occurrence and food consumption of the common eider, Somateria mollissima, in the Wadden Sea of Schleswig-Holstein	Nehls, G.	1989	Helgoländer Meeresuntersuchungen	43	385-393	The number of eider in the Wadden Sea of Schleswig-Holstein was counted by aerial surveys during 1986 and 1987. The highest number occurred during migration in October 1987 with 151 000 ducks, the lowest number during the breeding time in May 1987 with 6000 ducks. About 100 000-120 000 eiders moult in July/August in the Wadden Sea of Schleswig-Holstein, but only 30 000-40 000 stay over winter. Th…	10.1007/BF02365898	No
10158525	Long-term changes in macrozoobenthic abundance on the tidal flats of the western part of the Dutch Wadden Sea	Beukema, J.J.	1989	Helgoländer Meeresuntersuchungen	43	405-415	For 20 years (1969-1988), larger bottom animals have been sampled quantitatively once or twice annually at 15 stations scattered over Balgzand (a 50 km2 tidal flat area in the westernmost part of the Dutch Wadden Sea). In 29 species, numbers were sufficiently high to allow a statistical evaluation of the fluctuation patterns of their annual densities. The results revealed two main trends: (1) a s…	10.1007/BF02365900	No
10158527	Monitoring activities in the Federal Republic of Germany pursuant to international conventions and national legislation	Kohnke, D.P.	1989	Helgoländer Meeresuntersuchungen	43	319-324	The main activities of the Federal Republic of Germany regarding the monitoring of the pollution of the North Sea and the Baltic Sea are described. Reference is also made to research projects concerned with the investigation of the processes of transportation and transformation of harmful substances in the marine ecosystem. Political conclusions drawn by the Federal Government are mentioned. Envi…	10.1007/BF02365892	No
10158528	Acute and chronic toxicity of produced water from a North Sea oil production platform to the calanoid copepod Acartia tonsa	Girling, A.E.	1989	Bulletin of Environmental Contamination and Toxicology	43	280-286	NA	10.1007/BF01701759	No
10158598	Concentrations of chemicals in the North Sea arising from discharges from chemical tankers	Hurford, N.; Law, R.J.; Payne, A.P.; Fileman, T.W.	1989	Oil and Chemical Pollution	5	391-410	A sampling survey in the North Sea has measured the concentrations of certain chemicals which are discharged into the sea from chemical tankers as a result of tank cleaning operations. The results obtained show that the concentrations of these chemicals are very low and many times less than their 96-h LC50 values. The measured concentrations are of a similar order of magnitude as those calculated…	10.1016/S0269-8579(89)80018-8	No
10158606	Mercury concentrations in fish from contaminated areas in scottish waters	Clark, G.; Topping, G.	1989	Journal of the Marine Biological Association of the United Kingdom	69	437-445	Mercury accumulation in fish muscle is reported for three areas receiving anthropogenic inputs of mercury. These include an industrial effluent in the Forth estuary, and two sewage sludge dumping operations, in the Firth of Clyde and in the North Sea off the Firth of Forth. Comparisons are made with fish from areas remote from anthropogenic inputs of mercury. There was no elevation of mercury con…	10.1017/S0025315400029519	No
10158629	Evidence of oil contamination in North Sea cod	Sjogren, C.E.; Drangsholt, H.; Oreld, F.; Ofsti, T.; Sporstol, S.P.; Engelhardt F.R.	1989	Drilling wastes	NA	577-586	Samples of liver from Gadus morhua caught 0-250 m from Norwegian North Sea drilling and production platforms were analysed for hydrocarbons. -from Authors	NA	No
10685745	Losses of seabirds by oil pollution at the German North Sea coast	Vauk, G.; Hartwig, E.; Reineking, B.	1989	Scientia Marina (Barcelona …	NA	NA	Abstract From August 1983 to April 1986, 13,368 oiled birds, of 83 species, were found on 665 km of the German North Sea coast including the island of Helgoland. Among these, 1,297 birds were found on Helgoland, 4,938 on the coast of Lower Saxony, and 7,133 on …	NA	No
10685816	Beached Bird Surveys in the Netherlands 1915±1988; Seabird Mortality in the Southern North Sea Since the Early Days of Oil Pollution (technisch …	Camphuysen, C. J.	1989	NA	NA	NA	NA	NA	No
12027466	Oxygen deficiency in the south-eastern North Sea: Sources and biological effects	Hickel, W.; Bauerfeind, E.; Niermann, U.; Westernhagen, H. V.	1989	Ber. Biol. Anst. Helgoland	4	1-148	NA	NA	No
12027571	Dead seabirds along European coasts 1987-1988, Results of the International Beached Bird Survey	Skov, H.; Danielsen, F.; Durinck, J.	1989	Sula	3	9-19	NA	NA	No
12027810	A review of the alien serpulid and spirorbid polychaetes in the British Isles	Zibrowius, H.; Thorp, C. H.	1989	Cah. Biol. Mar.	30	271-285	NA	NA	No
9370526	POLLUTION OF THE NORTH-SEA - AN ASSESSMENT - SALOMONS,W, BAYNE,BL, DUHRSMA,EK, FOERSTNER,U	CRANBROOK, EARL	1989	Journal of Environmental Management	29	289-290	NA	NA	No
9370558	FISHERIES RESEARCH AND MANAGEMENT FOR THE NORTH-SEA - THE NEXT 100 YEARS	POPE, J.	1989	Dana-a Journal of Fisheries and Marine Research	8	33-43	NA	NA	No
9370559	THE CHEMICAL POLLUTION STATUS OF THE NORTH-SEA	PORTMAN, JE	1989	Dana-a Journal of Fisheries and Marine Research	8	95-108	NA	NA	No
9370560	FISH IN THE POLLUTED NORTH-SEA	DETHLEFSEN, V.	1989	Dana-a Journal of Fisheries and Marine Research	8	109-129	NA	NA	No
10158089	CSCE: North Sea Protection: Insufficient progress	NA	1990	Environmental Policy and Law	20	85	NA	NA	No
10158133	Humber estuary - a case study	Barr, R.; Watson, P.G.; Ashcroft, C.R.; Barnett, B.E.; Hilton, C.	1990	Hydrobiologia	195	127-143	This paper presents the results of an extensive and detailed survey conducted in 1985 on the biology, bacteriology and levels of heavy metals in subtidal sediments of the Humber estuary. The findings of the investigation are assessed with respect to environmental quality. Abundance and distribution patterns of the indicator species Capitella capitata, the numbers of faecal bacteria, and levels of…	10.1007/BF00026819	No
10158139	The forth estuary: a nursery and overwintering area for North Sea fishes	Elliott, M.; O'Reilly, M.G.; Taylor, C.J.L.	1990	Hydrobiologia	195	89-103	The fish community of the Forth estuary, Scotland, has several components - estuarine resident species, diadromus migratory species, marine and freshwater adventitious species, marine juvenile migrants using the area as a nursery, and adults of marine species with seasonal migrations. The population changes during the period 1981-1988 in six species representative of the last two categories are d…	10.1007/BF00026816	No
10158144	Response of the Dutch Wadden Sea ecosystem to phosphorus discharges from the River Rhine	de Jonge, V.N.	1990	Hydrobiologia	195	49-62	The primary production in the western part of the Dutch Wadden Sea (Marsdiep tidal basin) has been reported to have increased by a factor of two since the late 1970s. This doubling of the phytoplankton and the microphytobenthos production has been ascribed to the eutrophication of that area: mean annual phosphate concentrations have increased, whereas the nitrogen concentrations have not. Analysi…	10.1007/BF00026813	No
10158152	Enteromorpha as a monitor of heavy metals in estuaries	Say, P.J.; Burrows, I.G.; Whitton, B.A.	1990	Hydrobiologia	195	119-126	An account is given of the use of Enteromorpha to monitor zinc, cadmium, mercury and lead pollution in six estuaries and the British North Sea coast. The ranges for each element were: Zn, 19-437 μg g-1; μg g-1 Cd, 0.07-4.8 μg g-1; Hg, 0.02-0.23 μg g-1. It is suggested that tissue analysis of Enteromorpha is one of the most useful biological techniques available in estuaries for pin-pointing aqueo…	10.1007/BF00026818	No
10158197	Concentration variations of anthropogenic and biogenic organic substances in the German Bight due to changing meteorological conditions	Hühnerfuss, H.; Dannhauer, H.; Faller, J.; Ludwig, P.	1990	Deutsche Hydrographische Zeitschrift	43	253-272	Short time concentration variations of different organic pollutants have been investigated in the German Bight during six cruises between November 1988 until May 1989. The data set which includes halogenated phenols, organophosphates, low-volatile halogenated hydrocarbons, and high-volatile halogenated hydrocarbons supplies experimental evidence that changing meteorological and oceanographic cond…	10.1007/BF02226260	No
10158199	Behaviour of minor and major elements in suspended matter in the Rhine and Meuse rivers and estuary	Nolting, R.F.; Sundby, B.; Duinker, J.C.	1990	Science of the Total Environment, The	97-98	169-183	The Rhine and Meuse Rivers are the major sources of suspended material and associated minor and major elements to the Dutch coastal North Sea. Because of the complexity of this estuarine system with its several branches, a major harbor, and man-made alterations, it is difficult to determine the pathways and processes which influence the suspended material transported by those rivers. Water and su…	10.1016/0048-9697(90)90238-P	No
10158235	Wet and dry depostion fluxes above the North Sea	Baeyens, W.; Dehairs, F.; Dedeurwaerder, H.	1990	Atmospheric Environment Part A, General Topics	24	1693-1703	A hyperbolic-dilution relationship exists between the dissolved metal concentrations in rain above sea and the precipitation volume. The real wet flux can then be expressed solely as a function of the hyperbolic regression coefficients, the precipitation volume and the number of rain events. Hyperbolic regression coefficients were determined during a restricted period of sampling during which all…	10.1016/0960-1686(90)90503-F	No
10158236	The distribution of heavy metals and polycyclic aromatic hydrocarbons in the sediments of the oyster grounds (North Sea)	Klamer, J.C.; Hull, R.N.; Laane, R.W.P.M.; Eisma, D.	1990	Netherlands Journal of Sea Research	26	83-87	Concentration distributions of heavy metals and polycyclic aromatic hydrocarbons (PAHs) were determined in sediments taken in the Oyster Grounds. Average concentrations in fine fraction (&lt;63 μm) of the sediments of Cd, Cu, Hg, Pb, and Zn were 0.14, 21.8, 0.23, 49.2, and 118 μg·g-1, respectively. Average ΣPAH concentration was 1.82 μg·g-1. Vertical gradients within the sediment cores varied for…	10.1016/0077-7579(90)90058-O	No
10158238	Chapter 23 North Sea Fisheries: Trends and Management Issues	Symes, D.	1990	International Journal of Marine and Coastal Law	5	271-287	NA	10.1163/157180890X00722	No
10158240	The state of the North Sea. Quality and pollution	Liersch, K.-M.	1990	Geographische Rundschau	42	351-356	Includes information on algal blooms; fish and fisheries; aquaculture; seabirds; seals; wastewater; heavy metals; organic pollution; radioactive materials and waste from gas and oil production, and from ships. -D.J.Davis	NA	No
10158271	Concentrations of organochlorine compounds in the hermit crab Pagurus bernhardus from the German bight, December 1988 -May 1989	Knickmeyer, R.; Steinhart, H.	1990	Netherlands Journal of Sea Research	25	365-376	The contamination of Pagurus bernhardus with PCB (as the sum of concentrations of 36 individual components), p,p′-DDE, HCB, α-HCH and Lindane (γ-HCH) was determined in samples collected between December 1988 and May 1989 in the German Bight. Consistent values of congener composition were shown to exist in the abdomens when individual congener levels were expressed as percentages of total composit…	10.1016/0077-7579(90)90044-H	No
10158277	Eelgrass condition and turbidity in the Dutch Wadden Sea	Giesen, W.B.J.T.; van Katwijk, M.M.; den Hartog, C.	1990	Aquatic Botany	37	71-85	Populations of eelgrass (Zostera marina L.) in the Dutch Wadden Sea have witnessed two major phases of decline this century. The first was the total disappearance of sublittoral beds during the wasting disease epidemic of the early 1930s, and their subsequent failure to recover. The second was the gradual disappearance of littoral eelgrass after the mid-1960s. It is argued here that both the lack…	10.1016/0304-3770(90)90065-S	No
10158302	Long-term trends in pelagic fish stocks of the North Sea and adjacent waters and their possible connection to hydrographic changes	Corten, A.	1990	Netherlands Journal of Sea Research	25	227-235	Some pelagic fish stocks in the North Sea and the waters west of Scotland have shown long-term trends in abundance and distribution that cannot be explained by changes in fishing effort. Examples are the recruitment failure of herring, both in the North Sea and to the west of Scotland in the 1970's, the North Sea sprat boom in the 1970's, and the changed distribution of adult and juvenile mackere…	10.1016/0077-7579(90)90024-B	No
10158342	Red‐List Substances: Selection and Monitoring	AGG, A.R.; ZABEL, T.F.	1990	Water and Environment Journal	4	44-50	The conference of Ministers representing North Sea littoral states, held in November 1987, agreed certain initiatives to reduce inputs of potentially dangerous substances to the North Sea from land‐based sources. The UK Government has responded by proposing reductions of substances on a ‘red list’, selected on the basis of ecotoxicity, persistence, potential for bio‐accumulation and estimated con…	10.1111/j.1747-6593.1990.tb01556.x	No
10158387	Characteristic chlorinated hydrocarbon patterns in the blubber of seals from different marine regions	Luckas, B.; Vetter, W.; Fischer, P.; Heidemann, G.; Plötz, J.	1990	Chemosphere	21	13-19	Samples of seal blubber from several marine regions (Arctic, Iceland, North Sea, Baltic, and Antarctic) were analysed for chlorinated hydrocarbon contamination. Varying concentrations of organochlorine compounds (PCB, DDT and its metabolites, HCB, and HCH-isomeres) lead to characteristic residue patterns. Evaluation of the data demonstrated significant geographical differences in both level and p…	10.1016/0045-6535(90)90372-Z	No
10767954	Beached bird surveys in the Netherlands, 1915/1988. Seabird mortality in the southern North Sea since the early days of oil pollution	Bourne, W. R. P.	1990	NA	NA	NA	NA	NA	No
11573196	The soft bottom fauna near the River Elbe Estuary under the influence of sewage sludge. II. Seasonal changes in the community structure [Die Weichbodengemeinschaft vor der Elbemündung unter dem Einfluß der Klärschlammverklappung. II. Die Gemeinschaftsstruktur im saisonalen Wechsel]	Mühlenhardt-Siegel, U.	1990	Helgoländer Meeresuntersuchungen	44	189-217	Macrobenthic fauna and sediment parameters were studied at 40 stations representing a 494 km2 survey area in the eastern part of the German Bight and encompassing the sewage sludge dumping site. Data were taken in July 1980, one month after dumping ended, and in April 1981. pH-value, redox potential of the interstitial water, amount of sand in the sediment as well as total number of species and d…	10.1007/BF02365465	No
9370493	ANALYSIS OF CATCH RATES IN EXPERIMENTAL FISHING ON NORTH-SEA SOLE WITH FRV SOLEA	DAMM, U.; WEBER, W.	1990	Archiv Fur Fischereiwissenschaft	40	49-58	NA	NA	No
9370513	POLLUTION MONITORING OF THE NORTH-SEA USING NOAA/AVHRR IMAGERY	SPITZER, D.; LAANE, R.; ROOZEKRANS, JN	1990	International Journal of Remote Sensing	11	967-977	NA	10.1080/01431169008955070	No
9370515	PATTERNS OF CYCLIC ORGANOCHLORINE CONTAMINATION IN LIVERS OF MALE PLEURONECTIFORMES FROM THE NORTH-SEA, WINTER 1987	KNICKMEYER, R.; STEINHART, H.	1990	Marine Pollution Bulletin	21	187-189	NA	10.1016/0025-326X(90)90500-8	No
10161079	Short- and long- term effects of discharged OBM cuttings, with and without previous washing, tested in field and laboratory studies on the Dutch Continental shelf, 1985-1990	De Jong, S.A.; Zevenboom, W.; Dean, R.; Van Het Groenewoud, H.; SPE; Koninklijk Inst van Ingenieurs	1991	NA	NA	329-338	A Dutch programme was carried out to study the distribution of discharged washed and unwashed oil-containing cuttings in the sediment and waterphase and their effects on selected test species in the Dutch part of the North Sea. The distribution of OBM cuttings in sediment around drilling locations was related to the total amount of oil discharged in the watercolumn. Increased oil contents were fo…	NA	No
10161112	For and against ecological quality objectives for the North Sea-for	Voß, M.	1991	Deutsche Hydrographische Zeitschrift	44	283-288	In October 1973 the EC approved environmental protection measures in which a demand was made for a definition of ecological quality objectives. These were to be formulated to ensure that humans were protected against environmental pollution, but aims to protect the environment itself were also to be drawn up. Sea water was included in the programme, but suggestions were strongly oriented towards …	10.1007/BF02231712	No
10161165	Fish disease as an indicator of environmental quality at sewage sludge dumping sites	McVicar, A.H.; Bruno, D.W.; Fraser, C.O.	1991	Proceedings of the IAWPRC International Conference on North Sea Pollution - Technical Strategies for Improvement	24	295-296	Diseases of common dab Limanda limanda on sewage sludge dump sites and appropriate adjacent and distal reference areas were studied to determine if any changes induced by the dumping could be detected. No cause-effect relationship between pollution and disease levels has yet been demonstrated in the North Sea so the media classification of sea areas as polluted on the basis of high levels of some…	10.2166/wst.1991.0307	No
10161202	Dispersion of produced water	Nguyen, V.T.; Prandle, D.; Koninklijk Inst van Ingenieurs; SPE	1991	NA	NA	39-46	A study has been carried out to estimate the dispersion of produced water which is a major component of the effluent water discharged into the North Sea as a result of oil production. The study involved the application of a dispersion model developed for the northwest European continental shelf seas to Shell/Esso production operations in the northern and central North Sea. The produced water disc…	10.2523/23314-ms	No
10161367	Coastal eutrophication: causes and consequences	Smetacek, V.; Bathmann, U.; Nothig, E.-M.; Scharek, R.; Mantoura R.F.C.	1991	Ocean margin processes in global change. Report, Dahlem workshop, Berlin, 1990	NA	251-279	Eutrophication is first evidenced as a shift in the range of variability inherent to the receiving ecosystem. Situations judged as extreme in the past tend to become more common, eventually leading to a more drastic or qualitative change in the structure and behavior of the perturbed system. Depending on the properties, buffering capacity, and resilience of the system, its response can be in the …	NA	No
10161368	Population studies and conservation of puffins Fratercula arctica	Harris, M.P.; Wanless, S.; Perrins C.M.	1991	Bird population studies	NA	230-248	Report on results of census projects in Scotland, Norway and the USA. Breeding success and adult and immature survival of puffins are usually high, but the last is difficult to determine as a high proportion of young breed away from their natal colony. Populations can increase rapidly, eg 19% per annum on the Isle of May, 1973-81. The calculated intrinsic rate over this period was only 16% which …	NA	No
10767971	The applicability of mesocosms in North Sea eutrophication studies -mesocosm research 1989-	van Duyl, F. C.	1991	NA	NA	NA	NA	NA	No
11575862	Emissions from oil platforms in the North Sea [Emissionen von Ölplattformen in der Nordsee]	Kanowski, S.	1991	Deutsche Hydrographische Zeitschrift	44	341-344	When oil and gas are extracted from below the sea bed, emissions generally occur during drilling and extraction and when offshore installations are abandoned. The sources of such emissions are: - the drilling fluids used which contain many chemicals - cuttings - extracted hydrocarbons - substances released as a result of accidents - the improper disposal of substances used in drilling and product…	10.1007/BF02231718	No
11575868	Fish disease monitoring in the dutch part of the north sea in relation to the dumping of waste from titanium dioxide production	Vethaak, D.; Van Der Meer, J.	1991	Chemistry and Ecology	5	149-170	Gross pathologies were recorded in a total of 5942 individual common dab (Limanda limanda L.) at 5 sites in and around Dutch coastal waters, in spring, from 1986 to 1988. Two of these sites (an offshore dumping ground and an inshore site influenced by direct river discharge) received large quantities of diluted acids of titanium dioxide waste (TDW); the other three were selected as reference site…	10.1080/02757549108035977	No
11575987	Slurry solution for Heidrun's cuttings	NA	1991	NA	NA	NA	The necessity of using oil base drilling muds on Norway's Heidrun Field and problems and environmental regulations related to cuttings storage, treatment and disposal are described. Platform design had to anticipate future environmental legislation. Storage was not considered an option. Pumping off cuttings in slurry form or blowing them off in powder form were two options investigated. A slurry …	NA	No
11575990	Low molecular weight halocarbons in seawater. Ph.D. thesis	Nightingale, P. D.	1991	NA	NA	NA	A purge and cryo-trap analytical system capable of analysing low molecular weight halocarbons at the very low levels found in the marine environment has been constructed, enabling compounds with both anthropogenic and natural origins to be monitored. Peak assignments have been verified using a GCMS system. A unique dataset on the levels of halocarbons in surface seawater has been collected from 1…	NA	No
11576066	Successful environmental action on the Gullfaks field also reduced the drilling operation costs	Sunde, E.; Melberg, B. H.; Josok, R.	1991	NA	NA	257-264	Production drilling on the Gullfaks platforms was planned using oil based mud for the whole well path. However, in light of the growing environmental concerns about the discharges of oily cuttings, potential health hazards and in some situations reduced safety margins connected to the use of oil based drilling fluids, it was decided in 1988 to drill as much as possible of the hole volumes in the …	10.2523/23343-ms	No
11576148	Continuous plankton records: from seasons to decades in the plankton of the north-east Atlantic	Colebrook, J. M.; T, Kawasaki	1991	NA	NA	29-45	Data from the Continuous Plankton Recorder survey of the NE Atlantic and the North Sea are used to provide descriptions of seasonal and annual variations in the abundance of species of phytoplankton and zooplankton 1948-1987. A feature of the year-to-year changes in abundance is a marked coherence between many of the species of both phytoplankton and zooplankton and a corresponding coherence betw…	NA	No
12027509	Herstel van riviertrekvissen in de Rijn een realiteit? 4. De spiering (Osmerus eperlanus)	De Groot, S. J.	1991	De Levende Natuur	92	19-22	NA	NA	No
9370354	CHANGES IN COMPOSITION OF BOTTOM FAUNA OF A TIDAL-FLAT AREA DURING A PERIOD OF EUTROPHICATION	BEUKEMA, JJ	1991	Marine Biology	111	293-301	During the last 20 yr the western half of the Dutch Wadden Sea has undergone significant eutrophication: concentrations of P and N compounds and planktonic algae have roughly doubled, as has primary production. Though oxygen levels are often low in summer, anoxic areas are small and rare due to strong tidal mixing. During the 1970 to 1990 period, macrozoobenthos was sampled annually at 15 station…	10.1007/BF01319712	No
9370355	GROWTH-RATES OF THE BIVALVE MACOMA-BALTHICA IN THE WADDEN SEA DURING A PERIOD OF EUTROPHICATION - RELATIONSHIPS WITH CONCENTRATIONS OF PELAGIC DIATOMS AND FLAGELLATES	BEUKEMA, JJ; CADEE, GC	1991	Marine Ecology Progress Series	68	249-256	Probably as a consequence of eutrophication, both the length of the annual phytoplankton blooms and the mean concentrations of flagellates (dominated by Phaeocystis pouchetii) have increased in the western part of the Wadden Sea during the last decades. Planktonic diatoms, on the other hand, have hardly increased, but fluctuate heavily from year to year. Among the benthic tidal-flat fauna, which …	NA	No
9370357	A 5-YEAR SCIENTIFIC-RESEARCH PROGRAM FOR MANAGING COASTAL SEAS	PRANDLE, D.	1991	Marine Pollution Bulletin	23	63-68	The management of coastal seas requires scientific knowledge to: (i) link inputs to resulting concentrations, (ii) distinguish between natural variability and man's impact, and (iii) predict long term trends. This knowledge incorporates: (i) movement and dispersion of both water and sediments, (ii) partitioning of contaminants between dissolved and particulate phases, (iii) successive exchange pr…	10.1016/0025-326X(91)90651-8	No
9370382	POLYCHLORINATED-BIPHENYLS IN NORTH-SEA WATER	SCHULZBULL, DE; PETRICK, G.; DUINKER, JC	1991	Marine Chemistry	36	365-384	Thirty-one individual chlorobiphenyl congeners (CBs) were analysed in water from the North Sea. Single column gas chromatographic and multidimensional gas chromatographic techniques were used to separate the constituents of the complex mixtures. Characteristic concentrations of individual CBs in off-shore water were between < 0.05 and 2 pg dm-3, and up to 40 pg dm-3 in near-coastal waters. SIGMA-…	10.1016/S0304-4203(09)90071-8	No
9370392	REGULATION OF EFFLUENTS AND IMPLICATIONS FOR ENVIRONMENTAL-POLICY	JOHNSTON, PA; MACGARVIN, M.; STRINGER, RL	1991	Water Science and Technology	24	19-27	Adequate regulation of industrial effluent is integral to any strategy to reduce contaminants entering the North Sea. The present approach involves a list of identified priority Pollutants. Current regulatory frameworks are based upon environmental quality objectives or fixed emission limits, underpinned by the concept of assimilative capacity. These are examined and illustrated using examples fr…	NA	No
9370468	DO MARINE-BACTERIA DEGRADE ALPHA-HEXACHLOROCYCLOHEXANE STEREOSELECTIVELY	FALLER, J.; HUHNERFUSS, H.; KONIG, WA; KREBBER, R.; LUDWIG, P.	1991	Environmental Science & Technology	25	676-678	The enantiomeric ratio of a chiral organic pollutant has been determined gas chromatographically for the first time at low concentrations as encountered in a North Sea water sample by using heptakis(3-O-butyryl-2,6-di-O-pentyl)-beta-cyclodextrin as a chiral stationary phase. As an example, the separation of the enantiomers of alpha-hexachlorocyclohexane (alpha-HCH) is shown herein. However, the m…	10.1021/es00016a011	No
9370508	RESIDUES OF CHLORINATED BIPHENYL CONGENERS AND PESTICIDES IN BRAIN AND LIVER OF THE OYSTERCATCHER (HAEMATOPUS-OSTRALEGIS) IN RELATION TO AGE, SEX AND BIOTRANSFORMATION CAPACITY	EVERAARTS, JM; DEBUCK, A.; HILLEBRAND, MTJ; BOON, JP	1991	Science of the Total Environment	100	483-499	Polychlorinated biphenyl concentrations in brain and liver of oystercatchers, Haematopus ostralegis, increased similarly in males and females until sexual maturation. The concentrations were higher in adult males than in subadults, but for females the concentrations were lower in adults than in subadults. Absolute PCB, dieldrin and DDE concentrations were higher in liver than in brain. Compared w…	10.1016/0048-9697(91)90389-V	No
9370562	INVESTIGATIONS OF PHAGOCYTOSIS CONCERNING THE IMMUNOLOGICAL DEFENSE-MECHANISM OF MYTILUS-EDULIS USING A SUBLETHAL LUMINESCENT BACTERIAL ASSAY (PHOTOBACTERIUM-PHOSPHOREUM)	HANSEN, PD; BOCK, R.; BRAUER, F.	1991	Comparative Biochemistry and Physiology C-Pharmacology Toxicology & Endocrinology	100	129-132	1. A simple method for the determination of phagocytosis activity using mussel hemocytes by measuring the bioluminescence is presented. 2. The immunological defence activity based on phagocytosis is measured and quantified by a luminescent bacterial assay with Photobacterium phosphoreum. 3. The measuring system allows us to establish the stress of the immunological defence mechanism of organisms …	10.1016/0742-8413(91)90138-J	No
10160785	Gas Chromatographic Separation of the Enantiomers of Marine Pollutants. 4. Fate of Hexachlorocyclohexane Isomers in the Baltic and North Sea	Heinrich, H.; Jörn, F.; Könlg, W.A.; Peter, L.	1992	Environmental Science and Technology	26	2127-2133	Previous laboratory investigations of the degradation of α-hexachlorocyclohexane (α-HCH) and γ-hexachlorocyclohexane (γ-HCH) by marine microorganisms (in general an enantioselective process) have been complemented by additional laboratory measurements which include the microbial degradation of γ-pentachlorocyclohexene (γ-PCCH), the isomerization of γ-HCH to α-HCH, and the air/water transport of t…	10.1021/es00035a009	No
10160820	What is the environmental capacity of enclosed marginal seas? Approaches to the problem in the Baltic, North, and Mediterranean Seas	Emeis, K.-C.; Larsen, B.; Seibold, E.; Hsu K.J.; Thiede J.	1992	Use and misuse of the seafloor. Report of Dahlem Workshop, 1991	NA	181-211	Describes the interplay between natural setting and anthropogenic eutrophication and pollution possibly in concert with climatic changes over the last decades which have led to significant rises in biological production, to changes in biological productivity patterns, to an increased frequency of dysoxia and anoxia in bottom waters, and to the concentration of sedimentary trace metals in depositi…	NA	No
10160845	Ecological developments in the Wadden Sea until 1990	Wolff, W.J.	1992	Netherlands Institute for Sea Research, Publication Series	20	23-32	In the Wadden Sea the major natural processes are 1) coastal development resulting from sea-level rise on the one hand and filling in of the tidal basins by sedimentation on the other hand, and 2) biogeographical processes resulting in the establishment and extinction of species. The most important change in the Wadden Sea landscape has been the embankment and reclamation of the coastal marshes a…	NA	No
10160881	The distribution of heavy metals (Cu, Zn, Cd, Pb) in the fine fraction of surface sediments of the North Sea	Everaarts, J.M.; Fischer, C.V.	1992	Netherlands Journal of Sea Research	29	323-331	Heavy-metal concentrations were established in the fine fraction (grain size &lt; 63 μm) of surface sediments from the southern part of the North Sea. High concentrations of copper (25 to 240 μg·g-1 D.W.), zinc (400 to 4000 μg·g-1 D.W.), cadmium (3 to 30 μg·g-1 D.W.) and lead (75 to 630 μg·g-1 D.W.) were measured in the Southern Bight. In the fine fraction of surface-sediment samples from the are…	10.1016/0077-7579(92)90072-M	No
10160932	Algal blooms in coastal waters: A comparison between two adaptable members of the phytoplankton, Phaeocystis sp. and Mesodinium rubrum	Daneri, G.; Crawford, D.W.; Purdie, D.A.	1992	Science of the Total Environment	NA	879-890	A prominent feature of the recent eutrophication of marine coastal waters has been the increased frequency and intensity of exceptional phytoplankton blooms. Until recently, toxic flagellates have attracted most research attention; however, a number of other bloom-forming species are increasingly recognised as having a major influence on the structure and function of coastal ecosystems. Two of th…	10.1016/b978-0-444-89990-3.50076-6	No
10160967	Oil spills - effects and response	Dicks, B.M.; White, I.C.; Cairns W.J.	1992	North Sea oil and the environment	NA	441-457	The fate and effects of oil spills are highly dependent on the physical and chemical properties of the oil. Impacts on the following North Sea habitats and communities are covered: seabirds; marine mammals; neuston, plankton and pelagic species; the benthos; and littoral communities. Information on oil spill response and contingency planning is presented. -S.J.Stone	NA	No
11575434	Handling of produced water: Looking to the future	Waleed, J. G.; Bryne, K. H.; Kjaerland, Gunnar	1992	NA	NA	227-236	An assessment of the produced water handling facilities has been determined on three offshore platforms, under different operational modes. Specific drawbacks have been defined for the oil removal equipment, caused by the methods, by which the produced water, drain water and fluids from the drilling operation are separated and processed offshore. An integrated part in the handling problem of prod…	NA	No
11577347	The significance of formation damage caused by the adsorption oil-based mud surfactant	McDonald, J. A.; Buller, D. C.	1992	Journal of Petroleum Science and Engineering	6	357-365	McDonald, J.A. and Buller, D.C., 1992. The significance of formation damage caused by the adsorption oil-based mud surfactant. J. Pet. Sci. Eng., 6: 357-365. Surfactants formulated into oil-based mud emulsifiers can adsorb to pore surfaces causing changes in rock wettability which are widely believed to impair formation permeability when drilling fluid invades the near-wellbore region. This paper…	10.1016/0920-4105(92)90062-6	No
11578389	Trendanalyse von Daten aus der Uberwachung von Nordseefisch auf chlorierte Kohlenwasserstoffe	Kellermann, Hans-Jürgen; Huschenbeth, E.	1992	NA	NA	NA	Die internationale Übereinkunft, Einträge in die Nordsee im Zeitraum 1985 bis 1995 deutlich zu verringern war Ergebnis der Nordseeschutzkonferenzen (London, 1987 und La Hague, 1990). Das Institut für Fischereiökologie untersucht im laufenden Joint Monitoring Programme (JI\IP) der Oslo- undPariskommissionen die Belastung von Fischen der Nordsee mit Schadstoffen. Das Vorkommen chlorierter Kohlenwas…	NA	No
12027202	Climate change 1992. The supplementary report to the IPCC Scientific Assessment	Houghton, J. T.; Callander, B. A.; Varney, S. K.	1992	Climate change 1992. The supplementary report to the IPCC Scientific Assessment	NA	NA	NA	NA	No
12027308	Report of the Study Group on Ecosystem Effects of Fishing Activities	ICES	1992	ICES Coop. Res. Rep. No. 200	NA	NA	NA	NA	No
12027510	Herstel van riviertrekvissen in de Rijn een realiteit? 6. De steur	De Groot, S. J.	1992	De Levende Natuur	93	14-18	NA	NA	No
12027529	The value of beached bird surveys in monitoring marine oil pollution	Camphuysen, C. J.; Van Franeker, J. A.	1992	Technisch Rapport Vogelbescherming	10	10	NA	NA	No
12028353	Remote sensing of marine pollution: A challenge for the 1990s	Muller-Karger, F. E.	1992	Marine Pollution Bulletin	25	54-60	A summary of advances in satellite and aircraft remote sensing of marine pollution is presented. Remote sensing offers large benefits because of the high costs of monitoring using only traditional methods. Nevertheless, much work is needed to refine the technology to address even basic marine pollution problems. This paper briefly outlines studies of water quality assessment, including photyplank…	10.1016/0025-326X(92)90186-A	No
9370075	PHYSICOCHEMICAL AND BIOLOGICAL FEATURES OF A DRILLING SITE IN THE NORTH-SEA, 1 YEAR AFTER DISCHARGES OF OIL-CONTAMINATED DRILL CUTTINGS	DAAN, R.; VANHETGROENEWOUD, H.; DEJONG, SA; MULDER, M.	1992	Marine Ecology Progress Series	91	37-45	In the framework of the Paris Convention for the prevention of marine pollution, the Dutch government initiated a research programme on environmental effects of discharges of contaminated drill cuttings from platforms in the North Sea. The programme has run since 1985 and includes field surveys at drilling sites in different parts of the Dutch sector. One of the locations investigated is the form…	10.3354/meps091037	No
9370117	TOXICOLOGICAL PATHOLOGY OF DAB LIMANDA-LIMANDA ALONG POLLUTION GRADIENTS IN THE SOUTHERN NORTH-SEA	SIMPSON, MG; HUTCHINSON, TH	1992	Marine Ecology Progress Series	91	155-161	During the Bremerhaven Workshop No-overtly diseased female dab Limanda limanda, 17 to 27 cm in length, were sampled for detailed histopathology along a 200 km transect (Stns 3, 5, 6, 7, 8 & 9) extending out from the Elbe estuary region (Stn 3) to the northwestern region of the Dogger Bank (Stn 9) in the southern North Sea. During the period March 12 to 30, 1990, approximately 20 fish were examine…	10.3354/meps091155	No
9370141	SURFACE MICROLAYER CONTAMINATION AND TOXICITY IN THE GERMAN BIGHT	HARDY, JT; CLEARY, J.	1992	Marine Ecology Progress Series	91	203-210	Samples of sea-surface microlayer and near-surface bulkwater were collected at 5 stations in the German Bight area of the North Sea and at Wilhelmshaven, Germany, during the Bremerhaven Workshop in March 1990. Samples were analyzed for concentrations of heavy metals, organotin and tributyltin (TBT) and tested for toxicity using 5 different bioassays. Results indicate that: (1) sea surface contami…	10.3354/meps091203	No
9370155	A COMPARISON OF NORTH-AMERICAN AND WEST-EUROPEAN INFAUNAL AMPHIPOD SPECIES IN A TOXICITY TEST ON NORTH-SEA SEDIMENTS	VANDENHURK, P.; CHAPMAN, PM; RODDIE, B.; SWARTZ, RC	1992	Marine Ecology Progress Series	91	237-243	During the Bremerhaven Workshop, sediment samples from 2 pollution gradients in the North Sea were tested in a 10 d static bioassay with infaunal amphipods. One gradient was downstream from a former drilling site, the second was offshore of the Elbe-Weser plume in the German Bight. Four participating laboratories used basically the same technique to test sediment toxicity with 1 of 3 different am…	10.3354/meps091237	No
9370156	A COMPARISON OF NORTH-AMERICAN AND WEST-EUROPEAN OYSTER EMBRYO-LARVAL TOXICITY TESTS ON NORTH-SEA SEDIMENTS	BUTLER, R.; CHAPMAN, PM; VANDENHURK, P.; RODDIE, B.; THAIN, JE	1992	Marine Ecology Progress Series	91	245-251	During the Bremerhaven Workshop, Pacific oyster embryos Crassostrea gigas were exposed both directly to sediment and to elutriates of sediment from 2 transects through contamination gradients in the North Sea. One transect consisted of 7 stations down-current from an abandoned drilling site off the Dutch coast. The other transect comprised 9 stations in the German Bight positioned in a northweste…	10.3354/meps091245	No
9370177	SOFT-SEDIMENT MEIOFAUNA COMMUNITY RESPONSES TO ENVIRONMENTAL-POLLUTION GRADIENTS IN THE GERMAN BIGHT AND AT A DRILLING SITE OFF THE DUTCH COAST	GEE, JM; AUSTEN, M.; DESMET, G.; FERRARO, T.; MCEVOY, A.; MOORE, S.; VANGAUSBEKI, D.; VINCX, M.; WARWICK, RM	1992	Marine Ecology Progress Series	91	289-302	During the Bremerhaven Workshop, the meiofaunal communities along 2 supposed North Sea pollution gradients, one at a drilling site off the Dutch coast and the other across the German Bight, were analysed by a variety of univariate and multivariate techniques and the changes on community structure related to a suite of measured environmental variables. At the drilling site the only evidence of cha…	10.3354/meps091289	No
9370204	GAS-CHROMATOGRAPHIC SEPARATION OF THE ENANTIOMERS OF MARINE POLLUTANTS .4. FATE OF HEXACHLOROCYCLOHEXANE ISOMERS IN THE BALTIC AND NORTH-SEA	HUHNERFUSS, H.; FALLER, J.; KONIG, WA; LUDWIG, P.	1992	Environmental Science & Technology	26	2127-2133	Previous laboratory investigations of the degradation of alpha-hexachlorocyclohexane (alpha-HCH) and gamma-hexachlorocyclohexane (gamma-HCH) by marine microorganisms (in general an enantioselective process) have been complemented by additional laboratory measurements which include the microbial degradation of gamma-pentachlorocyclohexene (gamma-PCCH), the isomerization of gamma-HCH to alpha-HCH, …	NA	No
9370212	MULTICRITERIA EVALUATION IN A POLICY ANALYSIS OF A RHINE ESTUARY	RIDGLEY, MA; RIJSBERMAN, FR	1992	Water Resources Bulletin	28	1095-1110	As part of a major project to provide the Rhine delta protection from North Sea floods, the Dutch installed sluices at Haringvliet in the late 1960s and converted the Haringvliet-Hollandsch Diep-Biesbosch (HHB) estuary into a tidally-damped, fresh-water system. Two decades later, the Dutch Rijkswaterstaat commissioned a study of alternative policies for managing the sluices and removing contamina…	NA	No
9370231	DENSITY-DEPENDENT AND INDEPENDENT CHANGES IN SOMATIC GROWTH OF FEMALE NORTH-SEA PLAICE PLEURONECTES-PLATESSA BETWEEN 1930 AND 1985 AS REVEALED BY BACK-CALCULATION OF OTOLITHS	RIJNSDORP, AD; VANLEEUWEN, PI	1992	Marine Ecology Progress Series	88	19-32	Changes in the somatic growth of female plaice Pleuronectes platessa L. between 1930 and 1985 is studied by back-calculation of otoliths. It is shown that in the period 1940-49 growth rate was reduced, which coincided with a 3-fold increase in the plaice stock due to the closure of the fishery during the second world war. The growth reduction was largest in large fish (> 45 cm) as compared to med…	10.3354/meps088019	No
9370233	THE DEVELOPMENT AND MONITORING OF THE HYGIENIC WATER-QUALITY AT BATHING RESORTS IN NORTH-WEST GERMANY FROM 1989 TO 1991	HEINEMEYER, EA	1992	Zentralblatt Fur Hygiene Und Umweltmedizin	193	211-223	Since the introduction and strict application of EC guidelines on the monitoring of bathing waters began in Lower Saxony in 1989, it has been possible for the first time to reach a comprehensive evaluation of the water quality on the North Sea coast and in the rivers and lakes of this state. The 7648 samples which were analysed in this period produced the most favourable results on the East Fries…	NA	No
9370337	TOWARDS A STRATEGY FOR THE CONSERVATION OF MARINE FISH IN SCOTLAND	POXTON, MG	1992	Proceedings of the Royal Society of Edinburgh Section B-Biological Sciences	100	141-167	This paper reviews the status of marine fish populations in Scottish waters and considers current and potential threats. The inshore environments considered (shallow sandy bays, deeper and muddier areas, sea lochs, estuaries and firths) can be characterised by fish communities of 20-50 species, with some 20 species being present at any one locality. All of them functioned as nursery areas for com…	10.1017/S0269727000011118	No
9370346	AN OVERVIEW OF THE NORTH-SEA MULTISPECIES MODELING WORK IN ICES	STOKES, TK	1992	South African Journal of Marine Science-Suid-Afrikaanse Tydskrif Vir Seewetenskap	12	1051-1060	Work on multispecies assessment and management has been conducted within ICES (the International Council for the Exploration of the Sea) throughout the 1980s and is still ongoing. The focus has been principally the biological interactions, although there has been an increasing tendency to consider technical interactions too. Most of the work on biological interactions has been carried out by two …	NA	No
9370362	THE SITUATION AND THE PROBLEMS OF HAZARDOUS-WASTE TREATMENT IN GERMANY	SHIN, IKC	1992	Water Science and Technology	26	31-40	Yearly 4 900 000 tons of hazardous waste are generated in West Germany. The Germany Waste Disposal Act regulates not only the import and the export, but also the transit of wastes. Also avoidance of waste generation and recycling of wastes are emphasized by the act. To reduce waste amounts the collected wastes are treated preliminarily by chemical, physical and biological methods. 740 000 tons of…	NA	No
9370374	DISEASES OF FLOUNDER (PLATICHTHYS-FLESUS L) IN THE DUTCH WADDEN SEA, AND THEIR RELATION TO STRESS FACTORS	VETHAAK, AD	1992	Netherlands Journal of Sea Research	29	257-272	In 1988 a survey was conducted on the occurrence of gross pathologies in flounder (Platichthys flesus L.) in the Dutch Wadden Sea in relation to stress factors, especially near freshwater drainage sluices. A total of 9608 flounder were collected from 16 sites in June and September. Diseases recorded were: skin ulcers (affecting 7.7% of fish); fin rot (2.8%; only included in the study in September…	NA	No
9370381	EPIDEMIOLOGY OF FISH DISEASES IN THE WADDEN SEA	MOLLER, H.; ANDERS, K.	1992	Ices Journal of Marine Science	49	199-208	NA	10.1093/icesjms	No
9370402	A COMPARISON OF LATE HOLOCENE AND 20TH-CENTURY SEA-LEVEL TRENDS FROM THE UK AND NORTH-SEA REGION	SHENNAN, I.; WOODWORTH, PL	1992	Geophysical Journal International	109	96-105	A comparison has been made of secular trends in sea-level from the twentieth century and late Hotocene period, determined from tide gauge and geological data respectively, for 18 sites from the UK and North Sea region. In the main the two data sets of trends are well correlated with a small number of possible exceptions, although even these are consistent with the general correlation within the e…	10.1111/j.1365-246X.1992.tb00081.x	No
9370436	TRENDS IN BIOMASS, DENSITY AND DIVERSITY OF NORTH-SEA MACROFAUNA	HEIP, C.; BASFORD, D.; CRAEYMEERSCH, JA; DEWARUMEZ, JM; DORJES, J.; DEWILDE, P.; DUINEVELD, G.; ELEFTHERIOU, A.; HERMAN, PMJ; NIERMANN, U.; KINGSTON, P.; KUNITZER, A.; RACHOR, E.; RUMOHR, H.; SOETAERT, K.; SOLTWEDEL, T.	1992	Ices Journal of Marine Science	49	13-22	NA	10.1093/icesjms	No
9370471	MODIFICATION OF DRY DEPOSITION IN A DEVELOPING SEA-BREEZE CIRCULATION - A NUMERICAL CASE-STUDY	SCHLUNZEN, KH; PAHL, S.	1992	Atmospheric Environment Part a-General Topics	26	51-61	In this paper a numerical mesoscale model is used to study the temporal and spatial changes in the dry deposition of pollutants (particularly SO2) at a coastline with mudflats in the North Sea region during a developing sea-breeze situation. The amount of deposited material depends on the deposition velocity and the concentration. Both are controlled by the atmospheric stability and the wind fiel…	10.1016/0960-1686(92)90260-R	No
9370492	ESTIMATION OF THE LOAD OF CYCLIC ORGANOCHLORINES IN NORTH-SEA ZOOPLANKTON	KRAUSE, M.; KNICKMEYER, R.	1992	Helgolander Meeresuntersuchungen	46	69-91	During a North Sea survey in late spring 1986, zooplankton biomass (g dry weight/M2) as well as pollutant concentrations in zooplankton (ng/g dry weight) were determined at 127 stations. On the basis of these data, the load of several cyclic organochlorines in zooplankton (ng/M2) was estimated. It appeared that the highest loads of these pollutants were incorporated in the large zooplankton stock…	10.1007/BF02366213	No
9370495	MACROZOOBENTHOS ON AN INTERTIDAL MUDFLAT IN THE DANISH WADDEN SEA - COMPARISONS OF SURVEYS MADE IN THE 1930S, 1940S AND 1980S	JENSEN, KT	1992	Helgolander Meeresuntersuchungen	46	363-376	To assess whether long-term faunal changes have occurred on intertidal flats in the Danish Wadden Sea, results of faunal surveys in the Skallingen area during the 1930s, 1940s and 1980s were compared. Since the earlier studies, two species have disappeared (Scrobicularia plana and Petricola pholadiformis) and two have invaded the area (Tharyx killariensis and Ensis americanus). This is, however, …	10.1007/BF02367204	No
9370500	BIOECONOMIC STABILITY OF THE NORTH-SEA SHRIMP STOCK WITH ENDOGENOUS FISHING EFFORT	MCDONALD, AD; HANF, CH	1992	Journal of Environmental Economics and Management	22	38-56	NA	10.1016/0095-0696(92)90018-R	No
9370537	THE UTILIZATION OF CYTOCHROME-P4501A MESSENGER-RNA IN LIMANDA-LIMANDA (DAB) AS A MONITOR OF CHEMICAL-EXPOSURE IN THE NORTH-SEA	RENTON, KW; ADDISON, RF	1992	Marine Environmental Research	34	151-155	Various components of the mixed function oxidase system in the livers of Limanda limanda (Dab) were utilized to monitor the extent of pollution in the German Bight area of the North Sea. The elevation of ethoxyresorufin-O-deethylase and cyano-ethoxycoumarin dealkylase activities in hepatic microsomes in samples taken from sites close to shore indicate significant pollution by chemicals capable of…	10.1016/0141-1136(92)90100-Z	No
9370552	GENERAL ISSUES AFFECTING LAND-BASED POLLUTION .1. SCIENCE AND POLICY	TRIPPIER, D.	1992	Marine Policy	16	58-58	It is argued that pollcy approaches based on the scientific assessments of the North Sea have a wider global application, but that policies and standards cannot be completely replicated in other regions of the world.	10.1016/0308-597X(92)90060-3	No
9370567	FISH RESOURCES, THREATS AND PROTECTION	BEVERTON, RJH	1992	Netherlands Journal of Zoology	42	139-175	The status of fish species and fish resources is reviewed. Actual and potential threats are identified and, as far as possible, quantified in terms of their potential to cause local or general extinction. Excessive depletion by fishing alone has rarely, if ever, caused extinction, but the circumstances in which unrestrained fishing could potentially do so are identified. The harm to fish arising …	NA	No
10160500	Marine pollution and the environment of the North Sea	van Eden, A.	1993	European Water Pollution Control	3	16-24	The ecological burden on the North Sea, as on many other coastal waters around the world, by the growing demand for goods and services, produced from renewable and No-renewable marine resources, strongly increased in the last two decades. This refers not only to the increased output of traditional human activities such as fisheries, marine transport, naval and recreational activities, and disposa…	NA	No
10160558	Aquatic disposal of dredged material in the Belgian part of the North Sea	de Putter, B.; de Wolf, P.; Malherbe, B.; American Shore and Beach Preservation Association; ASCE; Coastal Zone Foundation; Department of Cmmerce; National Oceanic and Atmospheric Administration; et al	1993	Coastal Zone	NA	288-297	Extensive research and study on the behaviour of dredged material after dumping in the sea has been conducted on the disposal grounds ″S1″ ″S2″ and ″Zb Oost″ located in the southern Bight of the North Sea. Investigations of recirculation on alternative disposal grounds are currently ongoing using radioactive tracertechniques for direct field measurements. The parameters that are relevant during t…	NA	No
10160582	Fisheries in the southern North Sea	Madsen, K.Popp; Richardson, K.; American Shore and Beach Preservation Association; ASCE; Coastal Zone Foundation; Department of Cmmerce; National Oceanic and Atmospheric Administration; et al	1993	Coastal Zone	NA	214-226	Because of its hydrographic and bathymetric characteristics, the southern North Sea supports one of the most productive fisheries in the world. In this chapter, these fisheries are reviewed and the processes leading to the production of this region are described and discussed. The coastal regions of the southern North Sea are also subject to anthropogenic influences especially in the form of rive…	NA	No
10160584	Dry and wet deposition fluxes of Cd, Cu, Pb and Zn into the Southern Bight of the North Sea	Rojas, C.M.; Injuk, J.; Van Grieken, RenE.; Laane, R.W.	1993	Atmospheric Environment Part A, General Topics	27	251-259	During the period from September 1988 to October 1989, 23 sampling flights were carried out over the Southern Bight of the North Sea. In this campaign, both bulk and size-segregated airborne particulate matter samples were collected. Dry deposition velocities for Cd, Cu, Pb and Zn have been estimated using a modified version of the two-layer of Slinn and Slinn and the particle size distribution o…	10.1016/0960-1686(93)90355-3	No
10160633	Norway prepares for tougher legislation	Reynolds, P.	1993	Offshore Engineer	NA	26-28	Looks at technology and environmental issues arising from older fields and tougher legislation in the Norwegian North Sea. Increasing attention is being paid to air pollution. According to the Norwegian Oil Industry Association, the most economic pollution reduction measures are those that control emissions and discharges at source. Produced water and gaseous emission problems are reviewed togeth…	NA	No
10160638	Planktonic ecosystems in the Channel. Trophic relations	Le Fevre-Lehoerff, G.; Erard-Le Denn, E.; Arzul, G.	1993	Oceanologica Acta	16	661-670	Four planktonic coastal ecosystems from the W English Channel to the southern part of the North Sea are compared. The characteristics of the south of the North Sea are a very high planktonic biomass with an annual maximum value of 45 mg C m-3 h-1 for primary production, a maximum of 11 mg m-3 for chlorophyll a and 60 mg C m-3 for zooplanktonic biomass (expressed in term of carbon weight), linked …	NA	No
10685712	Scavenging seabirds behind fishing vessels in the northeast Atlantic, with emphasis on the North Sea	Camphuysen, C. J.	1993	NA	NA	NA	… Title, Scavenging seabirds behind fishing vessels in the northeast Atlantic, with emphasis on the North Sea. Author, Camphuysen, CJ. Date issued, 1993. Access, Open Access. Language, English. Type, Book. Format, application/pdf. Publication, http://www.vliz.be/imisdocs/publications/83/272583 …	NA	No
10685804	EC-project TE-2-554: Improved Selectivity of Fishing Gears in the North Sea Fishery-beam Trawling	Marlen, B. van; Fonteyne, R.; Polet, H.; Arkley, K.	1993	NA	NA	NA	SUMMARY EEC-Project TE-2-554" Improved Selectivity of Fishing Gears in the North Sea Fishery-Beam Trawling" aimed at reducing the by-catch of round ﬁsh in beam trawls, whilst maintaining the catches of ﬂatﬁsh species. The project was set up in four phases. Phase 1 …	NA	No
10767980	Convention de participation au Programme de Controle de la Pollution de la Mer du Nord ; Pollution Control Program of the North Sea	Nihoul, Jacques; Delhez, Eric; Martin, Géraldine; Djenidi, Salim; sponsor, Ministère de la Santé Publique et de l’Environnement; Ministère de la Santé Publique et de l’Environnement, Belgique commanditer; center, Centre Interfacultaire de Recherches en Océanologie-MARE research	1993	NA	NA	NA	NA	NA	No
10962425	Climate change: the 1990 and 1992 IPCC assessments.	Intergovernmental Panel on Climate Change; Intergovernmental Panel on Climate Change; Working Group I; Intergovernmental Panel on Climate Change. Impact Working Group; Intergovernmental Panel on Climate Change; Response Strategies Work Group; United Nations Environment Programme; WMO	1993	NA	NA	NA	NA	NA	No
11575039	Laboratory experiments of oil spreading in brash ice	Sayed, Mohamed; Loser, Sveinung	1993	International Journal of Offshore and Polar Engineering	3	306-312	Experiments were conducted in an ice basin to examine the behavior and spreading rates of oil in brash ice. Sea water was used to grow ice sheets which were broken to produce the required ice cover. Two types of North Sea crude oils (Gullfaks and Oseberg) as well as Bunker fuel were used. Oil samples were spilled on the broken ice/ slush covers at an approximately constant flow rate. Analysis of …	NA	No
11575303	Environmentally acceptable thread compounds: requirements defined	Stringfellow, W. D.; Hendriks, R. V.; Jacobs, N. L.	1993	Proceedings of the Annual Offshore Technology Conference	NA	757-764	New environmental regulations on thread compounds are now being enforced in several areas with strong maritime tradition and a sensitive environment. These areas include Indonesia, Alaska and portions of Norway. The industry generally recognizes the environmental concerns but, with wider enforcement of regulations imminent, has not been able to define clearly the requirements for environmental co…	10.4043/7342-ms	No
12027263	Seabirds feeding on discards in winter in the North Sea	Camphuysen, C. J.; Ensor, K.; Furness, R. W.; Garthe, S.; Hüppop, O.; Leaper, G.; Offringa, H.; Tasker, M. L.	1993	Seabirds Feeding on Discards in Winter in the North Sea	NA	NA	NA	NA	No
12028350	Nitrogen cycling in North Sea sediments - Interaction of denitrification and nitrification in offshore and coastal areas	Lohse, L.; Malschaert, J. F. P.; Slomp, C. P.; Helder, W.; Vanraaphorst, W.	1993	Marine Ecology Progress Series	101	283-296	NA	10.3354/meps101283	No
9369827	HISTOPATHOLOGICAL CHANGES IN THE LIVERS OF DAB, LIMANDA-LIMANDA (L)	BUCKE, D.; FEIST, SW	1993	Journal of Fish Diseases	16	281-296	The dab, Limanda limanda (L.), is a common species of flatfish found in the shallow waters of the North Sea, particularly in inshore regions. Because of its distribution and habits, it is a useful species for investigations into the biological effects of marine pollution; it is also susceptible to certain, easily-detectable, gross diseases, including a variety of hepatic lesions, some of which ar…	10.1111/j.1365-2761.1993.tb00863.x	No
9369829	PERSISTING HIGH-LEVELS OF PRIMARY PRODUCTION AT DECLINING PHOSPHATE CONCENTRATIONS IN THE DUTCH COASTAL AREA (MARSDIEP)	CADEE, GC; HEGEMAN, J.	1993	Netherlands Journal of Sea Research	31	147-152	Phytoplankton primary production in the Marsdiep estimated regularly in 1991 and 1992 showed values as high as measured during the peak years in the mid-1980s. Lowering of P-inputs from the Rhine since 1981 caused an almost simultaneous but less marked decrease in phosphate concentrations in the Marsdiep, resulting in winter concentrations during 1991 and 1992 that were ca 40% lower than those du…	10.1016/0077-7579(93)90004-C	No
9369899	CLAY MINERAL AND HEAVY-METAL DISTRIBUTIONS IN THE NORTHEASTERN NORTH-SEA	ZOLLMER, V.; IRION, G.	1993	Marine Geology	111	223-230	Clay mineralogy and heavy metal distribution of surface sediments of the northeastern North Sea have been analysed in order to show the origin and transport pathways of fine-grained sediments. The distribution patterns of clay minerals largely reflect regional current patterns. Fine material enriched in smectite, derived mostly from the German Bight sector in the south, is transported by the Jutl…	10.1016/0025-3227(93)90132-F	No
9369990	HATCHING FAILURE IN COMMON TERNS (STERNA-HIRUNDO) IN RELATION TO ENVIRONMENTAL CHEMICALS	BECKER, PH; SCHUHMANN, S.; KOEPFF, C.	1993	Environmental Pollution	79	207-213	The hatching success of two Common Tern colonies, a highly contaminated one at the Elbe estuary (Hullen) and a less contaminated one at the Jade (Augustgroden, southern North Sea coast, Germany), was similar in 1988; 69% at Hullen and 73% at Augustgroden. Most egg loss was due to predators. The number of eggs failing to hatch from unknown causes was 6-3% higher at Hullen than at Augustgroden. Egg…	10.1016/0269-7491(93)90091-2	No
9369991	THE HUMAN IMPACT IN THE GERMAN BIGHT - EUTROPHICATION DURING 3 DECADES (1962-1991)	HICKEL, W.; MANGELSDORF, P.; BERG, J.	1993	Helgolander Meeresuntersuchungen	47	243-263	The human impact in the German Bight, in the form of anthropogenic eutrophication, has been documented by a 30-year time-series measurement near the island of Helgoland. Since 1962, the Biologische Anstalt Helgoland has measured inorganic nutrients and phytoplankton abundance from daily samples at Helgoland Roads, a position 60 km off the main source of eutrophication, the River Elbe. Since the e…	10.1007/BF02367167	No
9370033	ANNUAL VARIATIONS IN SUSPENDED PARTICULATE MATTER WITHIN THE DOVER STRAIT	DUPONT, JP; COLLINS, MB; LAFITE, R.; NASH, L.; HUAULT, MF; SHIMWELL, SJ; CHADDOCK, S.; BRUNET, C.; WARTEL, M.; LAMBOY, M.	1993	Oceanologica Acta	16	507-516	During a survey at six stations in the Dover Strait, from July 1990 to November 1991, water samples were collected to measure : suspended sediment load and its organic content; particle characteristics; photosynthesis pigments; and heavy metals. In this contribution, particle measurements are interpreted in terms of hydrodynamical effects and seasonal evolution. Multi-modal grain size spectra are…	NA	No
9370039	AQUATIC POLLUTION - EFFECTS ON THE HEALTH OF FISH AND SHELLFISH	BUCKE, D.	1993	Parasitology	106	S25-S37	As there is little evidence of pollution affecting the health of fish and shellfish on a global scale, this paper attempts to put into perspective the pollution/fish disease relationship by reviewing examples of studies and reports in the historic and current literature. Although there is no dispute that pollution can affect the health of aquatic organisms under laboratory conditions and may be r…	10.1017/S0031182000086091	No
9370068	ON PRECAUTION, CLEAN PRODUCTION AND PARADIGM SHIFTS	MACGARVIN, M.; JOHNSTON, PA	1993	Water Science and Technology	27	469-480	Present environmental policy in the countries around the North East Atlantic is in a state of transition; in part made up of old attitudes that assumed the environment to be largely capable of absorbing contamination, in part a new precaution that recognises that we cannot fully predict the result of such actions. Precaution will prevail, and be implemented by a form of pollution prevention, know…	NA	No
9370289	EFFECT OF CHANGES IN RECRUITMENT LEVELS ON MULTISPECIES LONG-TERM PREDICTIONS	GISLASON, H.	1993	Canadian Journal of Fisheries and Aquatic Sciences	50	2315-2322	A multispecies model (MSFOR) is used to predict the relative change in equilibrium yield and spawning stock biomass (SSB) of commercially important fish stocks in the North Sea resulting from a reduction in the fishing mortality generated by the roundfish fishery. Because predation mortality is a function of the abundance of prey and predators the results will depend on recruitment. Assuming recr…	10.1139/f93-256	No
9370301	CONTAMINANTS IN EGGS OF SOME WATERBIRD SPECIES FROM THE SCHELDT ESTUARY, SW NETHERLANDS	STRONKHORST, J.; YSEBAERT, TJ; SMEDES, F.; MEININGER, PL; DIRKSEN, S.; BOUDEWIJN, TJ	1993	Marine Pollution Bulletin	26	572-578	The contaminated Scheldt estuary is a wetland of international importance for waterbirds. In eggs of Common Terns (Sterna hirundo) from the brackish zone, concentrations of Hg, Cr, Cu, Cd, Zn, and PAHs did not exceed no-observed effect levels reported in the literature. Eggshell thickness did not differ from the pre-DDT period. However, concentrations of PCB-118 (0.1-0.7 mug g-1 WW) may indicate …	10.1016/0025-326X(93)90409-D	No
9370312	THE DUTCH WADDEN SEA - A CHANGED ECOSYSTEM	DEJONGE, VN; ESSINK, K.; BODDEKE, R.	1993	Hydrobiologia	265	45-71	Since 1600 the surface area of the Dutch Wadden Sea decreased considerably by successive reclamations of saltmarshes. In 1932 the Zuiderzee (3200 km2) was closed off from the Wadden Sea causing in the remaining part an increase in tidal range and current velocities. In 1969 the Lauwerszee (91 km2) was closed off and turned into a freshwater lake as well. Man's use of the Wadden Sea changed simult…	10.1007/BF00007262	No
10160224	Nutrient concentrations and planktonic diatom-flagellate relations in the Oosterschelde (SW Netherlands) during and after the construction of a storm-surge barrier	Bakker, C.; Vink, M.	1994	Hydrobiologia	282-283	101-116	Nutrients The inflow of Rhine water into the Oosterschelde was strongly reduced from 1987 onwards. This caused the winter concentrations of silicate and nitrate to decrease in the Eastern compartment, while those in the deeper Western compartment, more dependent on North Sea concentrations, hardly changed. The result was a levelling of the former East-West gradients for these nutrients. In East, …	10.1007/BF00024624	No
10160250	Environmental crisis management: The role of a scientific organization in relation to the North Sea from 1987 to 1993	Ducrotoy, J.P.	1994	Marine Pollution Bulletin	29	589-592	The North Sea is a relatively shallow body of water in an enclosed area with limited exchanges with the Atlantic Ocean. The impact of humans has become a threat to the continued welfare of this very important sea. The role in policy-making of the North Sea Task Force (NSTF), which operated from 1988-1993, are reviewed and its main results as a scientific body presented. Further developments to im…	10.1016/0025-326X(94)90693-9	No
10160376	Concentrations and metabolism of PCBs in eggs of waterbirds on the German North Sea Coast	Denker, E.; Becker, P.H.; Beyerbach, M.; Büthe, A.; Heidmann, W.A.; de Yanés, G.S.	1994	Bulletin of Environmental Contamination and Toxicology	52	220-225	NA	10.1007/BF00198491	No
10685776	Validation of piscine hepatic cytochrome P 4501 A(CYP 1 A) responses in low temperature environments to North Sea crude oil pollution	George, S.; Wright, J.; Conroy, J.; Christiansen, J.	1994	NA	NA	NA	NA	NA	No
10768000	Pollution of the North Sea: An assessment. W. Salomons, B.L. Bayene, E. K. Duursma & U.Förstner (eds).	Pejrup, Morten	1994	NA	NA	NA	NA	NA	No
11572856	A NEW TREND IN THE DEVELOPMENT OF THE PHYTOPLANKTON IN THE OOSTERSCHELDE (SW NETHERLANDS) DURING AND AFTER THE CONSTRUCTION OF A STORM-SURGE BARRIER	BAKKER, C.; HERMAN, PMJ; VINK, M.	1994	Hydrobiologia	283	79-100	During the pre-barrier period (1982-83), the Oosterschelde phytoplankton were a diatom-dominated community, comprising a species-rich assemblage throughout the year. Assemblages of spring, early summer and summer, developed in response to a gradually evolving turbidity-light gradient during the course of the year. During the barrier-construction period (1984-87), characterized by decreasing curre…	10.1007/BF00024623	No
12027248	Fischerei und Schiffsverkehr: Vorteil oder Problem für See- und Küstenvögel?	Hüppopp, O.; Garthe, S.; Hartwig, E.; Walter, U.	1994	Warnsingale aus dem Wattenmeer	NA	278-285	NA	NA	No
12027534	Shetland beached bird surveys: national and European context	Heubeck, M.	1994	Proceedings - Royal Society of Edinburgh, Section B	103	165-179	NA	NA	No
12027550	Zur Geschichte der Fischerei im Wattenmeer und in Küstennähe	Lozan, J. L.	1994	Warnsignale Aus Dem Wattenmeer	NA	215-226	NA	NA	No
12027830	Sedimentology and development of barrier islands, ebb-tidal deltas, inlets and backbarrier areas of the Dutch Wadden Sea	Oost, A. P.; De Boer, P. L.	1994	Senckenbergiana Maritima	24	65-115	NA	NA	No
12027929	Cod and climate change	Jacobson, J.; Astthorsson, O. S.; Beverton, R. J. H.; Bjørnsson, B.; Daan, N.; Frank, K. T.; Meincke, J.; Rothschild, B. J.; Sundby, S.; Tilseth, S.	1994	ICES Mar. Sci. Symp.	198	1-693	NA	NA	No
9369831	FISH SCAVENGING BEHAVIOR IN RECENTLY TRAWLED AREAS	KAISER, MJ; SPENCER, BE	1994	Marine Ecology Progress Series	112	41-49	The diets of gurnards Aspitrigla cuculus and Eutrigla gurnardus, lesser-spotted dogfish Scyliorhinus canicula and whiting Merlangius merlangus were examined to determine whether they migrated into recently trawled areas to feed on animals that may be damaged or dislodged by the action of a 4 m beam trawl. Gurnards and whiting increased their intake of prey after an area had been fished. In partic…	10.3354/meps112041	No
9369836	INTERNATIONAL ENVIRONMENTAL-PROTECTION OF THE WADDEN SEA AND THE NORTH-SEA AND THE INTEGRATION OF POLLUTION AND CONSERVATION POLICIES	DEJONG, F.	1994	Ophelia	NA	37-45	In the 1970's a number of legal international agreements and conventions regarding the protection of(marine) species and habitats (Ramsar, Washington, Bonn, Bern, EC Bird Directive), and(marine) water quality (Oslo, Paris, LDC, MARPOL, EC 76/464 Directive) were adopted. These instruments have not been able to prevent a further pollution of the (marine) environment and a further loss or reduction …	NA	No
9369912	IDENTIFICATION OF DANISH NORTH-SEA TRAWL FISHERIES	LEWY, P.; VINTHER, M.	1994	Ices Journal of Marine Science	51	263-272	Many North Sea fisheries are mixed-species fisheries, which requires that management take account of technical interaction problems. Therefore, the fisheries should be identified and described with respect to species composition, spatial distribution, vessel characteristics, etc., and yield projections should be made accordingly. Cluster analysis was used to classify the Danish trawl fisheries in…	10.1006/jmsc.1994.1027	No
9369961	THE OOSTERSCHELDE ESTUARY - AN EVALUATION OF CHANGES AT THE ECOSYSTEM-LEVEL INDUCED BY CIVIL-ENGINEERING WORKS	NIENHUIS, PH; SMAAL, AC; KNOESTER, M.	1994	Hydrobiologia	283	575-592	The interest in storm-flood protection has recently gained momentum, owing to the wide international discussion on the impact of sea-level rise on society. The Oosterschelde project is technically and scientifically unique. The storm-surge barrier represents an important breakthrough in marine civil engineering. The project also offered ample opportunities to perform integrated physical, chemical…	10.1007/BF00024657	No
9369962	COMPOSITION AND FATE OF THE CATCH AND BYCATCH IN THE FARNE-DEEP (NORTH-SEA) NEPHROPS FISHERY	EVANS, SM; HUNTER, JE; ELIZAL; WAHJU, RI	1994	Ices Journal of Marine Science	51	155-168	Landings of Nephrops in the North Sea Fame Deep Nephrops fishery represented only 12% of the original catch by weight. The bycatch included 34 species of fish and 23 invertebrate taxa, as well as undersized and unmarketable Nephrops. There were small landings of lemon sole, plaice, whiting, cod, haddock, and starry ray, but the large majority of the bycatch was of juvenile fish or species of no c…	10.1006/jmsc.1994.1017	No
9370028	LONG-TERM TRENDS ON THE EFFECTS OF THE SOUTHERN NORTH-SEA BEAMTRAWL FISHERY ON THE BIVALVE MOLLUSK ARCTICA-ISLANDICA L (MOLLUSCA, BIVALVIA)	WITBAARD, R.; KLEIN, R.	1994	Ices Journal of Marine Science	51	99-105	NA	10.1006/jmsc.1994.1009	No
9370035	THE GERMAN ENVIRONMENTAL SPECIMEN BANK (GESB) - CONCEPTS AND RESULTS OF CHLORINATED HYDROCARBONS IN ENVIRONMENTAL-SAMPLES	OXYNOS, K.; SCHMITZER, J.; SCHRAMM, KW; KETTRUP, A.	1994	Chemosphere	28	313-321	The German Environmental Specimen Bank is a long-term project and has the task to collect and store systematically environmental samples for future demand in ecological-chemical research. The essential requirement to keep the samples unchanged concerns their quantitative and qualitative composition, especially of the xenobiotics and thus the chemical contamination of the matrices. Using the eggs …	10.1016/0045-6535(94)90128-7	No
9370069	INTEGRATED ENVIRONMENTAL-MANAGEMENT - THE DUTCH GOVERNMENTAL VIEW	WOLTERS, GJR	1994	Marine Pollution Bulletin	29	272-274	In the last 10 years concern for the economic and ecological value of the North Sea has increased. Many different users are putting increasing pressure on the resources of the North Sea and its adjacent estuaries. Its uses include shipping, fisheries, the oil and gas industry, mineral extraction, and-along its shores-recreation. The North Sea suffers pollution directly from some of these sources,…	10.1016/0025-326X(94)90638-6	No
9370072	DEALING WITH CONTAMINATED DREDGED MATERIALS WITH REFERENCE TO THE OSLO CONVENTION 1972 AND THE NEW PARIS CONVENTION 1992	VANDERBURGT, C.	1994	Marine Pollution Bulletin	29	296-299	Protection of the sea has received much political attention-for example, at successive North Sea Conferences environmental ministers have formulated a stringent policy with the aim of reducing pollution in the north-east Atlantic. In the past this area received many substances from many sources, but gradually intergovernmental action since 1972 in the Oslo and Paris Conventions has succeeded in t…	10.1016/0025-326X(94)90642-4	No
9370219	MOLECULAR RESPONSES AS INDICATORS OF MARINE POLLUTION - DNA-DAMAGE AND ENZYME-INDUCTION IN LIMANDA-LIMANDA AND ASTERIAS-RUBENS	EVERAARTS, JM; SLEIDERINK, HM; DENBESTEN, PJ; HALBROOK, RS; SHUGART, LR	1994	Environmental Health Perspectives	102	37-43	During a survey from 26 August through 13 September 1991, specimens of the flatfish, Limanda limanda (dab), and the asteroid echinoderm, Asterias rubens (seastar), were collected at sampling locations along transects radiating into the North Sea from the coastal zone of The Netherlands. In homogenates of liver tissue from male dab and the digestive gland (pyloric caeca) of female seastar, DNA dam…	10.1289/ehp.94102s1237a	No
9370246	DIFFERENTIAL SENSITIVITY OF MACROZOOBENTHIC SPECIES TO DISCHARGES OF OIL-CONTAMINATED DRILL CUTTINGS IN THE NORTH-SEA	DAAN, R.; MULDER, M.; VANLEEUWEN, A.	1994	Netherlands Journal of Sea Research	33	113-127	To assess the effects on macrozoobenthos of discharged drill cuttings with adhering drilling mud, monitoring studies have been performed around several drilling locations in the Dutch sector of the North Sea since 1985. Altogether 11 surveys were carried out at well sites where oil-based drilling muds (OBM) had been used, and 4 at locations where water-based muds (WBM) had been used. The resultin…	10.1016/0077-7579(94)90056-6	No
10160101	Age and size dependent chlorinated hydrocarbon concentrations in marine teleosts	Westernhagen, H.V.; Cameron, P.; Janssen, D.; Kerstan, M.	1995	Marine Pollution Bulletin	30	655-659	Age and length dependent concentrations of chlorinated hydrocarbons in several Baltic and North Sea fish have been determined. Over a range of 15 years chlorinated hydrocarbons have been determined in ovary and muscle of herring, flounder, dab, whiting and horse mackerel. It is concluded, that generally no increase in accumulation occurs with age or size. The release of eggs, and to a certain ext…	10.1016/0025-326X(95)00040-T	No
10160108	Acute toxic effects of produced water in relation to chemical composition and dispersion	Strømgren, T.; Sørstrøm, S.E.; Schou, L.; Kaarstad, I.; Aunaas, T.; Brakstad, O.G.; Johansen, Ø.	1995	Marine Environmental Research	40	147-169	The total discharge of produced water in the Norwegian sector of the North Sea is expected to increase to 90 × 106 m3 within the year 2000, with nearly all of this originating from oil production. Produced water from three oil fields in this sector showed large differences in chemical composition and toxicity towards four test organisms (Skeletonema costatum, Mytilus edulis, Abra alba, Crassostre…	10.1016/0141-1136(94)00143-D	No
10160110	Radiochemical studies of the distribution and migration paths of artificial radionuclides in the European part of the Arctic Basin in 1990-1991	Stepanets, O.V.; Kremlyakova, N.Y.	1995	Geochemistry International	32	71-76	137Cs and 90Sr contents have been determined for the North, Norwegian, and Barents seas. The relation between 137Cs and 90Sr has been used to estimate the contribution from the various radioactivity sources to the total contamination. -Journal summary	NA	No
10160127	Characterization of North Sea drilling cuttings by metal binding form patterns and diffuse reflectance spectroscopy (DRIFT)	Daus, B.; Marr, I.L.; Zwanziger, H.W.	1995	Fresenius' Journal of Analytical Chemistry	351	320-324	Samples of marine sediments collected in the vicinity of and remote from an oil production platform have been analysed for several metals (Cr, Cu, Fe, Mn, Ni, and Pb) and for total hydrocarbons. The same samples have been examined by diffuse reflectance IR spectroscopy (DRIFT) after drying, and an attempt has been made to classify the samples according to the patterns of the metals and the reflec…	10.1007/BF00321657	No
10767963	Eutrophication, Fisheries, and Productivity of the North Sea Continental Zone	Boddeke, R.; Hagel, P.	1995	NA	NA	NA	NA	NA	No
11574679	Organometallic species of the elements tin, mercury and lead in sediments of the longitudinal profile of the River Elbe	Jantzen, E.; Prange, A.	1995	Fresenius' Journal of Analytical Chemistry	353	28-33	In 1992, for the first time, a whole longitudinal sediment profile of the River Elbe from the Czech Republic to the North Sea has been sampled within the framework of the project "Registration and assessment of harmful substances in the River Elbe: Heavy metals and heavy metal species". Organometallic species of the elements tin, mercury and lead have been determined. The species have been extrac…	10.1007/BF00322886	No
11578283	Trenngitter - eine Alternative zu den Trichternetzen in der Garnelenfischerei	Wienbeck, Harald	1995	Sorting grids - an alternative to sieve- or veilnets in the brown shrimp fishery.	NA	NA	Experimental fishing trials were conducted in the Elbe Estuary using an experimental 3 m-standard beamtrawl. To avoid the by-catch of fish, a sorting grid was used. The elliptical grid was constructed of 6 mm diameter stainless steel bars with a spacing of 13 mm between the bars and housed in a cylindrical frame of 400 mm diameter. It was installed in the extension piece just in front of the code…	NA	No
12027506	Olieslachtoffers langs de Nederlandse kust als indicatoren van de vervuiling van de zee met olie	Camphuysen, C. J.	1995	Sula	9	1-90	NA	NA	No
12027508	Guidelines on standard methodology for the use of (oiled) beached birds as indicators of marine pollution	Camphuysen, C. J.; Dahlmann, G.	1995	Ad hoc working group on Monitoring, Oslo and Paris Convention for the Prevention of Marine Pollution	NA	NA	NA	NA	No
9369891	THE IMPACT OF THE BRAER OIL-SPILL ON THE MACROBENTHIC INFAUNA OF THE SEDIMENTS OFF THE SHETLAND ISLANDS	KINGSTON, PF; DIXON, IMT; HAMILTON, S.; MOORE, DC	1995	Marine Pollution Bulletin	30	445-459	Following the wreck of the oil tanker Braer, a study of the benthic fauna in areas of sea-bed contaminated by oil was carried out. The results showed that no significant changes in benthic community structure, as characterized by species richness, individual abundance and diversity could be related to the areas of seabed affected by the Braer oil spill, The major factors determining the distribut…	10.1016/0025-326X(95)00052-O	No
9369923	INFLUENCE OF TEMPERATURE AND POLYAROMATIC CONTAMINANTS ON CYP1A LEVELS IN NORTH-SEA DAB (LIMANDA-LIMANDA)	SLEIDERINK, HM; BEYER, J.; SCHOLTENS, E.; GOKSOYR, A.; NIEUWENHUIZE, J.; VANLIERE, JM; EVERAARTS, JM; BOON, JP	1995	Aquatic Toxicology	32	189-209	Mature specimens (n = 686) of male dab (Limanda limanda) were collected at several stations from the southern North Sea during two surveys in 1991 and 1992. Levels of CYP1A protein and 7-ethoxyresorufin O-deethylase (EROD) activity were measured in liver and heart. Elevated CYP1A levels were observed in dab collected from off-shore stations with low bottom water temperatures due to stratification…	10.1016/0166-445X(94)00080-A	No
9369927	MOLECULAR MARKER ANALYSIS OF SALMONELLA-TYPHIMURIUM FROM SURFACE WATERS, HUMANS, AND ANIMALS	GRAEBER, I.; MONTENEGRO, MA; BUNGE, C.; BOETTCHER, U.; TOBIAS, H.; HEINEMEYER, EA; HELMUTH, R.	1995	European Journal of Epidemiology	11	325-331	Salmonella contamination of North Sea water was detected for the first time in 1988 in Germany during routine examinations of bathing areas. Since then, subsequent isolations along the coast have been reported regularly. To define the source of contamination, strains isolated from seawater and rivers were studied by molecular marker methods. Their properties were compared with those of strains or…	10.1007/BF01719438	No
9369955	STUDIES ON THE USE OF VISUAL-STIMULI TO CONTROL FISH ESCAPE FROM CODENDS .2. THE EFFECT OF A BLACK TUNNEL ON THE REACTION BEHAVIOR OF FISH IN OTTER TRAWL CODENDS	GLASS, CW; WARDLE, CS	1995	Fisheries Research	23	165-174	Observations were made at sea to quantify penetration of meshes by fish caused by addition of a black tunnel behind three different open mesh netting configurations in the extension region of an otter trawl. A Marine Laboratory 'North Sea' 600 HP four-panel trawl was used throughout the study, A remotely controlled television system was positioned alongside the extension area of the net and obser…	10.1016/0165-7836(94)00331-P	No
9369960	STEREOCHEMICAL EFFECTS OF PCBS IN THE MARINE-ENVIRONMENT - SEASONAL-VARIATION OF COPLANAR AND ATROPISOMERIC PCBS IN BLUE MUSSELS (MYTILUS-EDULIS-L) OF THE GERMAN BIGHT	HUHNERFUSS, H.; PFAFFENBERGER, B.; GEHRCKE, B.; KARBE, L.; KONIG, WA; LANDGRAFF, O.	1995	Marine Pollution Bulletin	30	332-340	The toxic potential of coplanar polychlorinated biphenyls (PCBs), expressed by their toxic equivalent (TEQ) values according to Safe and to the recent WHO/ICPS recommendations, was determined in blue mussel (Mytilus edulis L.) samples collected at six sites in the Weser, Jade, and Elbe river estuaries during the spring and the autumn period. The maximum SIGMATEQ value of about 1.5 ng g-1 EOM was …	10.1016/0025-326X(94)00183-A	No
9369966	HEPATIC CYTOCHROME P4501A INDUCTION IN DAB (LIMANDA-LIMANDA) AFTER ORAL DOSING WITH THE POLYCHLORINATED BIPHENYL MIXTURE CLOPHEN A40	SLEIDERINK, HM; EVERAARTS, JM; GOKSOYR, A.; BOON, JP	1995	Environmental Toxicology and Chemistry	14	679-687	The flatfish dab (Limanda limanda) serves as an indicator species in pollution monitoring programmes in the North Sea. The present study investigated the induction response of the monooxygenase system and haematological changes in female dab after multiple administrations of a technical mixture of polychlorinated biphenyls (PCBs). Mature female dab were dosed with 1 mg of the PCB mixture Clophen …	10.1002/etc.5620140416	No
9369974	DNA integrity as a biomarker of marine pollution: Strand breaks in seastar (Asterias rubens) and Dab (Limanda limanda)	Everaarts, J. M.	1995	Marine Pollution Bulletin	31	431-438	DNA strand breaks in seastars and dab were measured by the time-dependent partial alkaline unwinding of DNA followed by the determination of the double-stranded to total DNA ratio (F-value), Highest DNA integrity (0.75 < F < 0.85) was found in seastars from offshore reference sites, whereas lowest integrity (0.35 < F < 0.55) was identified in specimens from the coastal zone and certain expected u…	10.1016/0025-326X(95)00145-D	No
9370006	Chemically-induced genetic damage in fish: Isolation and characterization of the dab (Limanda limanda) ras gene	Rotchell, J. M.; Stagg, R. M.; Craft, J. A.	1995	Marine Pollution Bulletin	31	457-459	Polycyclic aromatic hydrocarbons (PAHs) have been implicated in the aetiology of carcinogenesis in fish liver, In mammalian models, such compounds cause characteristic DNA mutations at codons 12, 13 and 61 of the ras gene, leading to oncogene activation, In this report, the isolation and characterization of the normal ras gene of the North Sea flatfish dab (Limanda limanda) is described. Two ras …	10.1016/0025-326X(95)00132-7	No
9370008	Burial, crawling and drifting behaviour of the bivalve Macomona liliana in response to common sediment contaminants	Roper, D. S.; Nipper, M. G.; Hickey, C. W.; Martin, M. L.; Weatherhead, M. A.	1995	Marine Pollution Bulletin	31	471-478	To investigate the effect of sediment contamination on the tellinid bivalve Macomona liliana, juvenile shellfish (about 1.3 mm long) were exposed to copper- and zinc-dosed sand, and sediments collected from several contaminated sites. The behavioural responses measured included burial rate, crawling and drifting. In copper-dosed sediment, a significant reduction in the number of shellfish burying…	10.1016/0025-326X(96)81928-X	No
9370016	THE DISTRIBUTION OF NITROBENZENE AND OTHER NITROAROMATIC COMPOUNDS IN THE NORTH-SEA	GATERMANN, R.; HUHNERFUSS, H.; RIMKUS, G.; WOLF, M.; FRANKE, S.	1995	Marine Pollution Bulletin	30	221-227	An analytical approach is presented that allows quantification of nitroaromatics below ng l(-1) (ppt) levels by fluid-fluid extraction and subsequent GC-AFID detection. Nitrobenzene, 1-chloro-2-nitrobenzene and other nitroaromatic compounds such as musk xylene and musk ketone, synthetic fragrances used on a large scale, were analysed in 33 North Sea water samples in concentrations between 0.05 an…	10.1016/0025-326X(94)00161-2	No
9370045	EUTROPHICATION AND ZOOBENTHOS DYNAMICS	HEIP, C.	1995	Ophelia	41	113-136	The possible effects of eutrophication on benthic dynamics are discussed based on the Pearson-Rosenberg Model that describes the effects of organic enrichment on qualitative characteristics of benthic communities. Depending on the amount of organic matter reaching the sediments, the model describes three successive states: a) slight increases in biomass and few or no changes in species compositio…	10.1080/00785236.1995.10422040	No
9370047	COASTAL EUTROPHICATION IN RELATION TO ATMOSPHERIC NITROGEN DEPOSITION - CURRENT PERSPECTIVES	PAERL, HW	1995	Ophelia	41	237-259	Nitrogen-limited estuaries, shallow coastal and continental shelf waters account for nearly half the global oceanic primary production. Accelerating primary production, or eutrophication, of these waters appears linked to increasing anthropogenic N loading. Among loading sources, atmospheric nitrogen deposition (AND) (as wet- and dryfall) is of considerable and increasing importance (100 to over …	10.1080/00785236.1995.10422046	No
9370056	ON A STRUCTURAL TIME-SERIES METHOD FOR ESTIMATING STOCK BIOMASS AND RECRUITMENT FROM CATCH AND EFFORT DATA	FREEMAN, SN; KIRKWOOD, GP	1995	Fisheries Research	22	77-98	Structural time series or state-space methods are well suited to stock assessment, where catch and effort are readily available observations, and population size is an unobserved component that one would like to describe. We discuss the use of such a model in estimating absolute abundance and recruitment from catch data and an index of abundance. We discuss the model in the context of the time se…	10.1016/0165-7836(94)00304-F	No
9370057	DISTRIBUTION OF INDIVIDUAL CHLOROBIPHENYLS (PCB) IN SOLUTION AND SUSPENSION IN THE BALTIC SEA	SCHULZBULL, DE; PETRICK, G.; KANNAN, N.; DUINKER, JC	1995	Marine Chemistry	48	245-270	Single and multidimensional GC-ECD techniques were applied to determine individual chlorobiphenyls (CBs) in solution and in suspended particles in the Baltic Sea (some data were also obtained for the adjacent German Eight in the North Sea). Large volumes (up to 1100 dm(3)) were analysed in transects in November 1988 and 1989 and in spring 1991. Salinity and temperature were measured continuously …	10.1016/0304-4203(94)00054-H	No
9370116	IMPORTANCE AND ABUNDANCE OF THE RECENTLY ESTABLISHED SPECIES COSCINODISCUS-WAILESII GRAN AND ANGST IN THE GERMAN BIGHT	RICK, HJ; DURSELEN, CD	1995	Helgolander Meeresuntersuchungen	49	355-374	Grids of 17 to 50 stations in the German Eight were sampled 18 times within the framework of the multidisciplinary programmes ZISCH and PRISMA in winter and spring of 1988/89 and from April 1991-April 1992. The frequent abundance of Coscinodiscus wailesii Gran and Angst, a recently established large diatom, was noteworthy, as it dominated the phytoplankton biomass over long periods (e.g. 12/88-3/…	10.1007/BF02368362	No
9370136	MACROALGAL MASS DEVELOPMENT IN THE WADDEN SEA - FIRST EXPERIENCES WITH A MONITORING-SYSTEM	KOLBE, K.; KAMINSKI, E.; MICHAELIS, H.; OBERT, B.; RAHMEL, J.	1995	Helgolander Meeresuntersuchungen	49	519-528	The distribution and cover density of macroalgae (Chlorophyta, Ulvaceae) were estimated by means of aerial surveys in 1990-1992 in the Wadden Sea of Niedersachsen, an intertidal area of some 1200 km(2) situated at the German North Sea coast. Each year, up to a maximum of 15 % of the total area was covered by algae. The spatial distribution was heterogeneous. In some subregions the macroalgal carp…	10.1007/BF02368379	No
9370145	SPATIAL AND TEMPORAL VARIATION IN MERCURY CONTAMINATION OF SEABIRDS IN THE NORTH-SEA	FURNESS, RW; THOMPSON, DR; BECKER, PH	1995	Helgolander Meeresuntersuchungen	49	605-615	Once the moult patterns have been taken into account, feather methylmercury levels can be used to accurately measure the mercury burdens of seabirds. We used body feathers from live seabirds and from museum collections to examine geographical and temporal patterns of mercury contamination in the North Sea. This approach identifies an increase in mercury concentrations in seabirds of the German No…	10.1007/BF02368386	No
9370173	INFLUENCE OF TEMPERATURE ON CYTOCHROME-P450 1A IN DAB (LIMANDA-LIMANDA) FROM THE SOUTHERN NORTH-SEA - RESULTS FROM FIELD SURVEYS AND A LABORATORY STUDY	SLEIDERINK, HM; BEYER, J.; EVERAARTS, JM; BOON, JP	1995	Marine Environmental Research	39	67-71	Mature specimens of male dab were collected from several stations in the southern North Sea, and the cytochrome P450 1A dependent 7-ethoxy-resorufin O-deethylase (EROD) activity was measured with a microplate reader directly onboard the research vessel. During both surveys the highest levels of EROD activity were found at relatively clean off-shore stations with low bottom water temperatures due …	10.1016/0141-1136(94)00069-2	No
9370197	Hydroclimatic relationships with planktonic time series from 1975 to 1992 in the north sea off Gravelines, France	LeFevreLehoerff, G.; Ibanez, F.; Poniz, P.; Fromentin, J. M.	1995	Marine Ecology Progress Series	129	269-281	Planktonic time series collected since 1975 off Gravelines, France, were analysed in the context of climatic changes. Principal component analysis and the cumulative sums method were applied to 30 data sets which included meteorological and hydrological parameters and planktonic descriptors. Eight groups of biological descriptors were linked to external parameters. The study of winds highlighled …	10.3354/meps129269	No
9370198	Mercury speciation in surface waters of the North Sea	Coquery, M.; Cossa, D.	1995	Netherlands Journal of Sea Research	34	245-257	Mercury speciation was determined in samples of surface waters of the North Sea. Seventeen stations were visited including coastal waters off the Thames, Humber, Scheldt, Rhine, Ems, Weser and Elbe estuaries, Mercury concentrations measured in the present study are significantly lower than previous estimates for the North Sea, but they are similar to concentrations recently determined in other co…	10.1016/0077-7579(95)90035-7	No
9370215	Why the whelk (Buccinum undatum) has become extinct in the Dutch Wadden Sea	Cadee, G. C.; Boon, J. P.; Fischer, C. V.; Mensink, B. P.; TenHallersTjabbes, C. C.	1995	Netherlands Journal of Sea Research	34	337-339	The disappearance of the whelk from the western Dutch Wadden Sea started in the mid 1920s with a gradual decline due to overfishing and lethal shell damage by fishing gear. When fishery stopped in the early 1970s, tributyltin-based (TBT) antifouling paints had become into use. Such paints caused imposer and possibly reproduction failure in the whelk leading to its local extinction. The whelk will…	NA	No
9370220	Impact of captivity and contamination level on blood parameters of harbour seals (Phoca vitulina)	Schumacher, U.; Heidemann, G.; Skirnisson, K.; Schumacher, W.; Pickering, R. M.	1995	Comparative Biochemistry and Physiology a-Physiology	112	455-462	Multiple basic blood biochemical parameters (metabolites, lipids, enzymes and hormones) from different harbour seal (Phoca vitulina) populations were determined. One seal population was from an environmentally uncompromised area around Iceland, another population consisted of seals from the (polluted) German Wadden Sea area, In addition, seals originating from the Wadden Sea area and reared in tw…	10.1016/0300-9629(95)02014-4	No
9370224	THE DISTRIBUTION OF ARTIFICIAL RADIONUCLIDES IN THE ENGLISH-CHANNEL, SOUTHERN NORTH-SEA, SKAGERRAK AND KATTEGAT, 1990-1993	HERRMANN, J.; KERSHAW, PJ; DUBOIS, PB; GUEGUENIAT, P.	1995	Journal of Marine Systems	6	427-456	This paper presents the initial results concerning the distribution of artificial radionuclides from research cruises conducted in collaboration by three European institutes as part of an EEC MAST research project. Ten cruises were undertaken covering the English Channel, southern and eastern North Sea; Skagerrak and Kattegat over a period of 2.5 yr. A large number of analyses of four artificial …	10.1016/0924-7963(95)00026-L	No
10159695	The status of the harbour porpoise, Phocoena phocoena, in Dutch waters and the state of related research in the Netherlands: an overview	Reijnders, P.J.H.; Leopold, M.F.; Camphuysen, C.J.; Heessen, H.J.L.; Kastelein, R.A.; Donovan G.P.	1996	Forty-sixth report of the International Whaling Commission	NA	607-611	During the winter harbour porpoises were most abundant in the Wadden Sea, and density was low further offshore. This changed gradually towards the summer, when few harbour porpoises were seen within 40km off the coast. The species appears to have made a slight recovery, at least in the winter, after a serious decline from 1940-1960. The state of knowledge and related research on bycatch and on po…	NA	No
10159738	Environmental stability of selected petroleum hydrocarbon source and weathering ratios	Douglas, G.S.	1996	Environmental Science and Technology	30	2332-2339	Weathering and biodegradation alter the composition of spilled oil, making it difficult to identify the source of the release and to monitor its fate in the environment. Using intertidal sediment and terrestrial soil data that cover a wide range of oil weathering states, we show that ratios of alkylated dibenzothiophenes and phenanthrenes are useful for source identification even up to 98% deplet…	10.1021/es950751e	No
10159752	Causes and trends of the mortality of Guillemots (Uria aalge) ringed on the island of Helgoland, German Bight	Hüppop, O.	1996	Vogelwarte	38	217-224	Increased mortality of Guillemots and other seabirds in fishing gear is reported from several different areas. On the Island of Helgoland (German Bight, North Sea), 6,566 fledgelings of the Guillemot were ringed from 1912 to 1994 of which 605 were recovered (recovery rate = 9.2 %). The recoveries were analysed with regard to the causes of mortality over time and to probable effects on mortality r…	NA	No
10159767	Oil based mud discharges: environmental effects around drilling platforms in the Dutch sector of the North Sea	Tiesma, R.	1996	North Sea Monitor	14	19-23	This article looks at the history of discharge policy, provides an overview of the results of investigations carried out at contaminated sites, and estimates the extent of effects before going on to look at existing policy and future policy needs.	NA	No
10159812	Determination of tris(4-chlorophenyl)methanol and tris(4-chlorophenyl)methane in fish, marine mammals and sediment	De Boer, J.; Wester, P.G.; Evers, E.H.G.; Brinkman, U.A.Th.	1996	Environmental Pollution	93	39-47	Tris (4-chlorophenyl)methanol (TCP) and tris(4-chlorophenyl)methane (TCPMe) were determined in aquatic organisms and sediment by a method based on Soxhlet extraction, gel permeation chromatography, fractionation over silica and gas chromatography/mass spectrometry (GC/MS) analysis. TCPMe was identified as the 4-substituted isomer after synthesis of this compound. TCP could be determined by GC/MS …	10.1016/0269-7491(96)00017-6	No
10159815	Metals and organochlorines in sperm whales (Physeter macrocephalus) stranded around the North Sea during the 1994/1995 winter	Law, R.J.; Stringer, R.L.; Allchin, C.R.; Jones, B.R.	1996	Marine Pollution Bulletin	32	72-77	NA	10.1016/0025-326X(95)00182-M	No
10159824	Polonium-210 in mussels and fish from the Baltic-North sea estuary	Dahlgaard, H.	1996	Journal of Environmental Radioactivity	32	91-96	Polonium-210 has been measured in Danish fish meat caught in the North Sea, the Kattegat and the Baltic in 1991-1994. Average values of 0.35, 0.65 and 0.96 Bq 210Po kg-1 fresh weight were observed for cod, herring and plaice fillets, respectively. The difference between species is statistically significant, whereas no effect of salinity could be observed. There e is a high variation giving SD val…	10.1016/0265-931X(95)00081-K	No
10159841	Distributions of chlorinated biphenyls in mussels and sediments from Great Britain and the Irish Sea coast	Thompson, A.; Allen, J.R.; Dodoo, D.; Hunter, J.; Hawkins, S.J.; Wolff, G.A.	1996	Marine Pollution Bulletin	32	232-237	NA	10.1016/0025-326X(95)00184-O	No
10685740	Relationship between fishing power and vessel characteristics of German beam trawlers fishing for brown shrimp in the North Sea	Prawitt, O.; Rosenthal, H.; Thiele, W.	1996	NA	NA	NA	The influence of eight important vessel characteristics on the relative fishing power of beam trawlers fishing for Crangon crangon (L.) was studied. The examined vessel characteristics were length, gross registered tonnage, gross tonnage, engine power, year of building. gear …	NA	No
11574110	Electroflocculation: removal of oil, heavy metals and organic compounds from oil-in-water emulsions	ANo	1996	Filtration and Separation	33	5pp	Electroflocculation is a combination of the processes of electroflotation and electroprecipitation. This paper reports results from experiments carried out on a 1 m3/hr electroflocculation unit on produced water from the Frigg field in the North Sea. The results show that the electroflocculation technique is an interesting alternative for certain industrial applications. The separation Nopolar al…	NA	No
11574188	V. Red List of macrofaunal benthic invertebrates of the Wadden Sea	Petersen, G. H.	1996	Helgolander Meeresuntersuchungen	50	69-76	In the Wadden Sea, in total, 93 species of macrofaunal benthic invertebrates are threatened in at least one subregion. Of these, 71 species are threatened in the entire area and are therefore placed on the trilateral Red List. 7 species are (probably) extinct in the entire Wadden Sea area. The status of 9 species of macrofaunal invertebrates is critical, 13 species are (probably) endangered, the …	10.1007/bf02366174	No
12027207	The distribution of flagellate cysts on the Dutch continental shelf (North Sea) with emphasis on Alexandrium spp. and Gymnodinium catenatum	Peperzak, L.; Verreussel, R.; Zonneveld, K. A. F.; Zevenboom, W.; Dijkema, R.	1996	Harmful and Toxic Algal Blooms	NA	169-172	NA	NA	No
12027244	Pseudo-nitzschia pungens forma multiseries and other Pseudo-nitzschia species in the Dutch Wadden Sea	Vrieling, E. G.; Koeman, R. P. T.; Peperzak, L.; Veenhuis, M.; Scheerman, P.; Gieskes, W. W. C.	1996	Harmful and Toxic Algal Blooms	NA	139-142	NA	NA	No
12027834	Saltmarsh management in an age of change	Probst, B.	1996	Kuste	58	47-60	NA	NA	No
9369519	Disturbance of benthic species by fishing activities: A sensitivity index	MacDonald, D. S.; Little, M.; Eno, N. C.; Hiscock, K.	1996	Aquatic Conservation-Marine and Freshwater Ecosystems	6	257-268	1. Preliminary estimates of the relative sensitivity of sea bed types and benthic species to physical disturbance, particularly fishing activity, have been made in order to identify areas where further studies are required and to help formulate management plans for sites of marine conservation importance. 2. Physical disturbance is considered in the context of a single encounter with fishing gear…	NA	No
9369521	Responses of hepatic biotransformation and antioxidant enzymes to CYP1A-inducers (3-methylcholanthrene, beta-naphthoflavone) in sea bass (Dicentrarchus labrax), dab (Limanda limanda) and rainbow trout (Oncorhynchus mykiss)	Lemaire, P.; Forlin, L.; Livingstone, D. R.	1996	Aquatic Toxicology	36	141-160	The time-course responses of hepatic biotransformation and antioxidant enzymes to cytochrome P4501A-inducers in fish were examined using marine and freshwater species, viz. respectively, sea bass (Dicentrarchus labrax) and dab (Limanda limanda) exposed up to 5 to 11 days to 3-methylcholanthrene (3MC; intraperitoneal (i.p.) 20 mg kg(-1)), and rainbow trout (Oncorhynchus mykiss) exposed up to 15 da…	10.1016/S0166-445X(96)00819-3	No
9369534	Changes and causes of variability in salinity and dissolved inorganic phosphate in the Irish Sea, English Channel, and Dutch coastal zone	Laane, RWPM; Southward, A. J.; Slinn, D. J.; Allen, J.; Groeneveld, G.; deVries, A.	1996	Ices Journal of Marine Science	53	933-944	In an attempt to investigate the sources of variability in salinity and dissolved inorganic phosphate (DIP) in the English Channel, Irish Sea, and southern North Sea, time series (20-40 yr) of observations at four different stations were studied. Highest salinities and lowest DIP, both associated with the lowest residuals, were found at station El in the English Channel near Plymouth, which is as…	10.1006/jmsc.1996.0115	No
9369584	Status and trends of the major roundfish, flatfish, and pelagic fish stocks in the North Sea: Thirty-year overview	Serchuk, F. M.; Kirkegaard, E.; Daan, N.	1996	Ices Journal of Marine Science	53	1130-1145	Changes in the status of the major roundfish, flatfish, and pelagic stocks in the North Sea over the past 30 years are reviewed. Synopses are presented on trends in catches, fishing mortality, spawning-stock biomass, and recruitment for eight stocks (cod, haddock, whiting, saithe, plaice, sole, herring, and mackerel), together with an evaluation of the current state of these resources and the mos…	10.1006/jmsc.1996.0139	No
9369627	Organochlorine contamination of UK Essex coast salt marsh sediments	Scrimshaw, M. D.; Bubb, J. M.; Lester, J. N.	1996	Journal of Coastal Research	12	246-255	Subsequent to an initial survey of sediments from five salt marshes along the UK Essex coast, samples were taken from a further two sites in Essex and one in North Norfolk. Sites were selected to assess the impact of sediment sources, particle size distribution and organic carbon content upon organochlorine contamination. The determination of average and median concentrations of insecticides and …	NA	No
9369676	Airborne concentrations and deposition fluxes of major and trace species at marine stations in southern Scandinavia	Foltescu, V. L.; Lindgren, E. S.; Isakson, J.; Oblad, M.; Tiede, R.; Sommar, J.; Pacyna, J. M.; Toerseth, K.	1996	Atmospheric Environment	30	3857-3872	Extensive measurements of airborne concentrations and deposition fluxes of many major and trace species were performed within the framework of the BMCAPE project (Background Maritime Contribution to Atmospheric pollution in Europe) at two Scandinavian sites (Saby in Sweden and Lista in Norway) during four seasons in 1993 and 1994. The study focused on gaseous and particulate S-, N- and Cl-species…	10.1016/1352-2310(96)00064-7	No
9369791	Fishing and the ground-fish assemblage structure in the north-western North Sea: An analysis of long-term and spatial trends	Greenstreet, S. P. R.; Hall, S. J.	1996	Journal of Animal Ecology	65	577-598	1. This paper examines long-term changes in the structure and composition of the groundfish species assemblage in three regions of the north-western North Sea. Scottish fisheries research vessel data collected during the months July-September over the period 1929-53 are compared with more recent August groundfish survey data covering the period 1980-93. Trends in the whole groundfish assemblage, …	10.2307/5738	No
9369857	An overview of exposure to, and effects of, petroleum oil and organochlorine pollution in grey seals (Halichoerus grypus)	Jenssen, B. M.	1996	Science of the Total Environment	186	109-118	Most incidences involving oil pollution of grey seals (Halichoerus grypus) seem to have occurred at the breeding sites. Because of the high concentration of animals at this time, even small oil spills will pollute many animals. As a result of chronic low-level pollution from coastal ship traffic and discharges from offshore petroleum activity in the North Sea, similar to 50% of the grey seal pups…	10.1016/0048-9697(96)05089-9	No
9369931	The effect of twine thickness on cod-end selectivity of trawls for haddock in the North Sea	Lowry, N.; Robertson, J. H. B.	1996	Fisheries Research	26	353-363	Since June 1992, when the minimum mesh size for the North Sea demersal fisheries was raised to 100 mm, there has been a trend towards the use of cod-ends made of much thicker twine. The effect of this increase in twine thickness on cod-end selectivity for haddock was investigated in June 1993 on a Scottish commercial vessel. Cod-end selectivity was measured using a cod-end cover with supporting f…	10.1016/0165-7836(95)00418-1	No
9370003	Small synthetic aperture radar satellite constellations for tracking oil spills	Perrotta, G.; Xefteris, P.	1996	Spill Science & Technology Bulletin	3	73-82	After a short introduction to the Totally Integrated Maritime Traffic Surveillance System concept this paper examines the key issues related to three main problems concerning oil pollution at sea: the early detection of accidental oil spills; the progress of oil spills to support containment and/or clean-up intervention; and the identification of culprits in the case of intentional discharges, fo…	10.1016/S1353-2561(96)00024-2	No
9370012	Climate-sensitivity of European marginal seas, derived from the interpretation of modelling studies	Backhaus, J. O.	1996	Journal of Marine Systems	7	361-382	This investigation starts from our general knowledge about the regional oceanography of European seas and makes some first guesses on their climate sensitivity, based on the results of regional models. For the modelling of convection in the water column and on the continental slope new, process-oriented models were applied. The watermass properties of the seas investigated are largely governed by…	10.1016/0924-7963(95)00034-8	No
9370049	When discards survive: Accounting for survival of discards in fisheries assessments	Mesnil, B.	1996	Aquatic Living Resources	9	209-215	When discards data are included in fish stock assessments, it is generally assumed that all discarded animals die. However, there are fisheries in which a significant fraction of discards are able to survive. This case can be treated with a simple extension of the usual analytical model of exploited populations, enabling Virtual Population Analysis (VPA) to be used for parameter estimation. The p…	10.1051/alr:1996024	No
9370159	The decline of the North Sea whelk (Buccinum undatum L) between 1970 and 1990: A natural or a human-induced event?	tenHallersTjabbes, C. C.; Everaarts, J. M.; Mensink, B. P.; Boon, J. P.	1996	Marine Ecology-Pubblicazioni Della Stazione Zoologica Di Napoli I	17	333-343	Recent surveys in the southern and central North Sea and the Dutch Wadden Sea revealed that the whelk Buccinum undatum L. can no longer be found in areas where whelks were abundant twenty or more years ago. The decline of whelk populations tends to coincide with areas of various, intense human activities, which may cause either pollution or physical damage. Potential causes for the decline of whe…	NA	No
10159398	Subsurface blowouts: Results from field experiments	Rye, H.; Brandvik, P.J.; Strøm, T.	1997	Spill Science and Technology Bulletin	4	239-256	A field experiment was carried out in June 1996 with a subsurface release of air and oil close to the Frigg Field in the North Sea. One of the purposes of this sea trial was to increase the knowledge concerning the behaviour of the oil and gas during a subsurface blowout. This was done by simulating a subsurface blowout at 106 m depth with a realistic gas oil ratio (GOR = 67) and release velocity…	10.1016/S1353-2561(98)00021-8	No
10159403	Tributyltin and policies for antifouling	Ten Hallers-Tjabbes, C.C.	1997	Environmental Technology (United Kingdom)	18	1265-1268	The paper describes development of policies for TBT in relation to antifouling history, scientific assessment of environmental impact and future developments. Major break throughs in development of policies for TBT were triggered by scientific evidence of a specific and very sensitive effect, Vs imposex. Consequently policies were developed in a step-wise process. Restrictions for small vessels f…	10.1080/09593331808616648	No
10159519	An analysis of extra-tropical storms in the North Atlantic region as simulated in a control and 2 × CO2 time-slice experiment with a high-resolution atmospheric model	Beersma, J.J.; Rider, K.M.; Komen, G.J.; Kaas, E.; Kharin, V.V.	1997	Tellus, Series A: Dynamic Meteorology and Oceanography	49	347-361	Climate simulations with an atmospheric model at T106 resolution are analysed to study the effect of greenhouse warming on the North Atlantic wind climatology. The analysis is based on winter data from 2 high-resolution numerical (time-slice) experiments: a control run and a 2 × CO2 run. The storm track (500 hPa height variability), mean sea level pressure and average surface winds in the control…	10.3402/tellusa.v49i3.14674	No
10159542	Suspended particulate matter budget for the German Bight	Puls, W.; Heinrich, H.; Mayer, B.	1997	Marine Pollution Bulletin	34	398-409	An SPM budget is set up for the German Bight, based on measurements of the TUVAS project between November 1989 and March 1992. The budget includes SPM fluxes from/into estuaries, from the atmosphere, into the sediment (both of the German Bight proper and the German Wadden Sea) and through the seaward boundaries of the budget area. The budget further includes inventories of the fine sediment (grai…	10.1016/S0025-326X(96)00161-0	No
10159582	On the identity and distribution of two species of Marenzelleria (Polychaeta, Spionidae) in Europe and North America	Bick, A.; Zettler, M.L.	1997	Aquatic Ecology	31	137-148	Discrepancies are known to exist between the reproduction biology and population genetic of various Marenzelleria spp. populations in North American regions and in the North Sea and Baltic Sea. Species identification is difficult, and their geographical distributions are far from clear. As the diagnostic features of the species are known to vary with growth, it was necessary to find some referenc…	10.1023/A:1009995119364	No
10685523	Trawling of Nephrops—the tripletrawl technique. By catches of fish and selection devices. Fishing trials in the North Sea with M/S ''Michael Sars''in 1995 …	Valdemarsen, J. W.	1997	NA	NA	NA	NA	NA	No
10685709	Seabird consumption in sand lance MSVPA models for the North Sea, and the impact of industrial fishing on seabird population dynamics	Furness, R. W.; Tasker, M. L.	1997	NA	NA	NA	The industrial fishery for sand lance, Ammodytes marinus, is the largest single-species fishery in the North Sea, with about 1 million tons harvested each year. Assessment of interactions among seabirds, sand lance stocks, and the industrial fishery in the North Sea …	NA	No
10685895	… mass formation in the Black Sea. Analysis on numerical model simulations, Sensitivity to Change: Black Sea, Baltic Sea and North Sea, E. Ozsoy and A …	Staneva, J. V.; Stanev, E. V.	1997	NA	NA	NA	NA	NA	No
10767958	Eutrophication: The Norwegian North Sea coastal waters: Status and trends	NA	1997	NA	NA	NA	Contributors: Hein Rune Skjoldal, Jan Aure, Torgeir Bakke	NA	No
11578179	Entgiftungsstoffwechsel der Nordsee-Kliesche (Limanda limanda)	Kellermann, Hans-Jürgen; Vobach, Michael	1997	Oxidative drug metabolising enzymes in North Sea dab (Limanda limanda)	NA	NA	In the framework of monitoring programmes organizedunder several sea protection conventions (HELSINKI Conv.,OSPAR Conv.) the contracting parties are requested todevelop appropriate techniques for Biological-Effect-Monitoring. In following these recommendations the Institutfor Fisheries Ecology studies the 7-ethoxyresorufin-O-deethylase (EROD) activity in the liver of dab. ERODrepresents one enzym…	NA	No
12027507	Olievervuiling en olieslachtoffers langs de Nederlandse kust, 1969-97: Signalen van een schonere zee	Camphuysen, C. J.	1997	Sula	11	41-156	NA	NA	No
12028373	Spread of the slipper limpet Crepidula fornicata (L. 1758) in Europe. Current state and consequences	Blanchard, M.	1997	Scientia Marina	61	109-118	NA	NA	No
9369403	Seasonal variation in the occurrence of planktic bivalve larvae in the Schleswig-Holstein Wadden Sea	Pulfrich, A.	1997	Helgolander Meeresuntersuchungen	51	23-39	In the late 1980s, recruitment failures of the mussel Mytilus dulls led to economic problems in the mussel fishing and cultivation industries of northwestern Europe. As part of a collaborative study to gain a better understanding of the mechanisms affecting recruitment processes of mussels, plankton samples were collected regularly over a four-year period (1990-1993) from three stations in the Sc…	10.1007/BF02908751	No
9369406	Epibenthic fauna dredged from tidal channels in the Wadden Sea of Schleswig-Holstein: spatial patterns and a long-term decline	Buhs, F.; Reise, K.	1997	Helgolander Meeresuntersuchungen	51	343-359	The epibenthic fauna dredged in the channels of the Wadden Sea of Schleswig-Holstein is dominated by crustaceans. Mean species richness is lower in a southern region (7.6 +/- 2.2 species haul(-1)) which is part of the Elbe estuary and lacks protective barrier islands. A northern region is more marine and is protected by a seaward barrier of high sands and islands. Here mean species richness is 10…	10.1007/BF02908719	No
9369419	On the co-occurrence of two exotic, invasive marine organisms: the brown seaweed Sargassum muticum (Yendo) Fensholt and the Spirorbid tube worm Janua (Neodexiospira) brasiliensis (Grube), in association with the indigenous eelgrass, Zostera marina L. and Wrack, Fucus serratus L. in the south-west Netherlands and the Channel Islands, Europe	Critchley, A. T.; Farnham, W. F.; Thorp, C. H.	1997	South African Journal of Botany	63	474-479	Janua (Neodexiospira) brasiliensis, an immigrant spirorbid, has extended its range in Europe. Once restricted to Portsmouth Harbour, south coast of Britain, the tubeworm has subsequently established isolated, but well-developed, populations in a small saline canal in the south-west Netherlands and in an intertidal outflow channel from the Jersey Power Station at St. Helier in the Channel Islands.…	10.1016/S0254-6299(15)30801-2	No
9369458	Maternal effects - a link between the past and the future	Solemdal, P.	1997	Journal of Sea Research	37	213-227	Variations in growth and condition of female fish change the viability pattern of the offspring. The influence of maternal effects on the reproductive potential, and hence recruitment, has gained support during the last decade, both from laboratory experiments and field investigations. Since such maternal effects are phenotypic and therefore the result of the age/size and condition composition of…	10.1016/S1385-1101(97)00029-4	No
9369559	Discharges from hydroelectric power schemes as a trigger for marine algal blooms	Reid, P. C.	1997	Marine Pollution Bulletin	34	730-733	It has been suggested that the occurrence of marine algal blooms world-wide, has increased over the last few decades due in large part to nutrient eutrophication (Smayda, 1990), Specific reference was made to the Skagerrak and Kattegat where reports of unusual blooms (North Sea Task Force, 1993) contributed to their classification as eutrophication 'Problem Areas' by the Paris Commission (Oslo an…	10.1016/S0025-326X(97)00009-X	No
9369592	Occurrence and consumption of seabirds scavenging on shrimp trawler discards in the Wadden Sea	Walter, U.; Becker, P. H.	1997	Ices Journal of Marine Science	54	684-694	The fishery for the brown shrimp (Crangon crangon) on the coast of Germany (Lower Saxony) produces a rich food source for ship-following seabirds. Large quantities of discarded fish and invertebrates attract flocks of gulls and terns. Between March 1993 and August 1994 the number and species composition of birds following two shrimp trawlers were determined. The main scavengers were herring gull …	10.1006/jmsc.1997.0239	No
9369598	The density of redshank Tringa totanus breeding on the salt-marshes of the Wash in relation to habitat and its grazing management	Norris, K.; Cook, T.; ODowd, B.; Durdin, C.	1997	Journal of Applied Ecology	34	999-1013	1, Coastal salt-marshes in Great Britain are of both national and international significance for their breeding redshank Tringa totanus populations. These habitats are currently under threat, as a result of habitat loss due to erosion and changes in the use of salt-marshes for grazing livestock. 2, The application of 'soft engineering' methods to coast protection and sea defence work, and the dev…	10.2307/2405289	No
9369655	A cadmium budget for the German Bight in the North Sea	Radach, G.; Heyer, K.	1997	Marine Pollution Bulletin	34	375-381	For the German Eight a cadmium budget has been set up, compiling data from several interdisciplinary experiments during the last years (ZISCH, PRISMA, KUSTOS and TUVAS). The largest pools are contained in the sediments of the German Eight. The advective transports carry large amounts of cadmium through the German Eight. It seems that less cadmium leaves the area than enters, thus increasing the s…	10.1016/S0025-326X(96)00158-0	No
9369666	Annual balances of hexachlorocyclohexanes, polychlorinated biphenyls and triazines in the German Bight	Huhnerfuss, H.; Bester, K.; Landgraff, O.; Pohlmann, T.; Selke, K.	1997	Marine Pollution Bulletin	34	419-426	During the PRISMA-Project concentrations of hexachlorocyclohexanes (alpha-HCH, gamma-HCH), polychlorinated biphenyls (the 'DIN-PCBs': PCB 28, PCB 52, PCB 101, PCB 153, PCB 138, PCB 180), and triazines (atrazine, simazine, terbutylazine) were determined in the German Eight within the water column and in rain water. In addition, the HCHs, and PCBs were also analysed in sediment samples. The concent…	10.1016/S0025-326X(96)00163-4	No
9369667	High remaining productivity in the Dutch western Wadden Sea despite decreasing nutrient inputs from riverine sources	DeJonge, V. N.	1997	Marine Pollution Bulletin	34	427-436	Annual primary production data for the western Dutch Wadden Sea between the mid 1960s and 1986 have more than tripled, when compared with 1950, the increase appears more than tenfold. There are indications that the increase in primary production of the phytoplankton over that period has been fuelled by the phosphate loading from Lake IJssel, a Rhine tributary, This also suggests that, on an annua…	10.1016/S0025-326X(96)00143-9	No
9369715	Imposex and reproductive failure in Hydrobia ulvae (Gastropoda: Prosobranchia)	SchulteOehlmann, U.; Oehlmann, J.; Fioroni, P.; Bauer, B.	1997	Marine Biology	128	257-266	Hydrobia ulvae specimens collected from 16 stations along the German North Sea and Baltic coasts exhibited imposer (occurrence of male parts in addition to the female genital system). For the purposes of comparison, a description of both the male and unaffected female genital systems is presented. Four different imposer stages with two types of development were identified and documented with scan…	10.1007/s002270050090	No
10159073	Dynamic assessment of the ecological risk of the discharge of produced water from oil and gas producing platforms	Karman, C.C.; Reerink, H.G.	1998	Journal of Hazardous Materials	61	43-51	Since 1991 the North Sea countries (UK, Netherlands, Norway and Denmark) have put a lot of effort in the development of a decision support system for the legislation of the use and discharge of offshore exploration, drilling and production chemicals. The heart of this so-called 'harmonised mandatory control system' is the 'chemical hazard assessment and risk management' (CHARM) model. This model …	10.1016/S0304-3894(98)00106-X	No
10159156	On the population development of the introduced razor clam Ensis americanus near the island of Sylt (North Sea)	Armonies, W.; Reise, K.	1998	Helgolander Meeresuntersuchungen	52	291-300	The American razor clam Ensis americanus (= E. directus) was introduced into the eastern North Sea in the late 1970s. By larval and postlarval drifting the species rapidly extended its distribution, now ranging from the English Channel to the Kattegat. Near the island of Sylt in the eastern North Sea it has been recorded since 1979. Recruitment was rather irregular, with about six strong year-cla…	10.1007/BF02908903	No
10685410	Long term trends in benthic communities on North Sea fishing grounds	Frid, C. L. J.; Hall, S. J.	1998	NA	NA	NA	NA	NA	No
10685464	Fishing mortality in invertebrate populations due to different types of trawl fisheries in the Dutch sector of the North Sea	Lindeboom, H. J.; Groot, SJ de	1998	NA	NA	NA	NA	NA	No
11572740	Regrowth of kelp and colonization of epiphyte and fauna community after kelp trawling at the coast of Norway	Christie, H.; Fredriksen, S.; Rinde, E.	1998	Hydrobiologia	375-76	49-58	The kelp Laminaria hyperborea is regularly harvested along the Norwegian coast. Kelp trawling is regulated by restricting this to every 5th year in specified areas. The kelp plants form dense forests, 1-2 m high, and house a large number of epiphytes and associated invertebrates. Kelp, epiphytes, and holdfast (hapteron) fauna were sampled at two different regions in untrawled kelp forest and at s…	10.1023/A:1017021325189	No
12027118	Estimation of new production in the North Sea: Consequences for temporal and spatial variability of phytoplankton	Richardson, K.; Bo Pedersen, F.	1998	ICES Journal of Marine Science	55	574-580	By coupling knowledge of oceanographic processes and phytoplankton responses to light and nutrient availability, we estimate a total potential new production for the North Sea of approximately 15.6 3&lt; 106 t C year-1. In a typical year, about 40% of this production will be associated with the spring bloom in the surface waters of the seasonally stratified central and northern regions. About 40%…	10.1006/jmsc.1998.0402	No
12027519	Coastal change in a tidal backbarrier basin of the northern Wadden Sea: Are tidal flats fading away?	Reise, K.	1998	Senckenbergiana Maritima	29	121-127	The meso-tidal List basin is protected against waves from the North Sea by the islands of Romo and Sylt. It changed continuously in size and shape since it came into existence some 5,500 years ago. Embankments over the last 500 years converted one third of the basin into land, closed an estuary, and eliminated almost all salt marshes. In this century, causeways connecting both islands with the ma…	10.1007/BF03043950	No
12027591	Cephalopod and groundfish landings: Evidence for ecological change in global fisheries?	Caddy, J. F.; Rodhouse, P. G.	1998	Reviews in Fish Biology and Fisheries	8	431-444	Cephalopod fisheries are among the few still with some local potential for expansion; in fact, as groundfish landings have declined globally, cephalopod landings have increased. We propose the hypothesis that, although increased cephalopod landings may parrtly reflect increased market demand, overfishing groundfish stocks has positively affected cephalopod populations. Data from 15 key FAO areas …	10.1023/A:1008807129366	No
12028234	Nitrogen enrichment of European inland and marine waters with special attention to Danish policy measures	Iversen, T. M.; Grant, R.; Nielsen, K.	1998	Environmental Pollution	102	771-780	High concentrations of nitrate in groundwater and surface water make it unsuitable as drinking water. Furthermore, high nitrogen emissions to the marine environment cause eutrophication with increased algal growth, changes in the biological communities and deoxygenation. Both groundwater protection and eutrophication are significant environmental issues on the European agenda. The main source of …	10.1016/S0269-7491(98)80111-5	No
12028235	Exotic invaders of the meso-oligohaline zone of estuaries in the Netherlands: Why are there so many?	Wolff, W. J.	1998	Helgolander Meeresuntersuchungen	52	393-400	The numbers of exotic species introduced into brackish waters (5-20 psu) and high-salinity waters (>20 psu) in the Netherlands are hypothesized to reflect species richness in such waters elsewhere in the world. Notwithstanding the fact that species numbers in brackish waters all over the world are lower than in high-salinity waters, the numbers of introduced species in these waters in the Netherl…	10.1007/BF02908913	No
12028236	Introduced brown algae in the North East Atlantic, with particular respect to Undaria pinnatifida (Harvey) Suringar	Fletcher, R. L.; Farrell, P.	1998	Helgolander Meeresuntersuchungen	52	259-275	The recent introduction of the macroalga Undaria pinnatifida (Harvey) Suringar into the North Atlantic is the latest of a large number of introductions, which have occurred over many years. Some have been deliberate introductions for mariculture or research, while most have been accidental, via vectors such as shipping and shellfish imports. Not all newly recorded species are introductions; some …	10.1007/BF02908901	No
12028238	Changes in megafaunal benthic communities in different habitats after trawling disturbance	Kaiser, M. J.; Edwards, D. B.; Armstrong, P. J.; Radford, K.; Lough, N. E. L.; Flatt, R. P.; Jones, H. D.	1998	ICES Journal of Marine Science	55	353-361	As part of a long-term study to examine the ecological effects of beam-trawling, we investigated the immediate impact of fishing on the megafaunal component of a benthic community and the extent to which it had recovered 6 months later. A quantitative dredge was used to collect megafaunal samples following a replicated, paired control and treatment design to maximize the chances of detecting any …	10.1006/jmsc.1997.0322	No
9369342	Ecosystem effects of marine fisheries: an overview	Goni, R.	1998	Ocean & Coastal Management	40	37-64	Most fisheries literature avoids speaking about ecosystem impacts of fishing, either because impacts are not demonstrated or because a causal relationship between impacts and fishing cannot be formally established with the available information. However, there is mounting evidence that fishing has undesired effects in the marine ecosystems. This overview examines the wide ecosystem effects of fis…	10.1016/S0964-5691(98)00037-4	No
9369465	Aldehyde dehydrogenase and glucose-6-phosphate dehydrogenase as markers for enzyme-altered foci in the liver of dab (Limanda limanda L.)	Winzer, K.; Kohler, A.	1998	Marine Environmental Research	46	215-219	The activities of the most important aldehyde oxidizing enzymes, the aldehyde dehydrogenases (ALDH), were defected histochemically in liver cryosections of dab (Limanda limanda L.) caught at differently polluted stations along the North Sea coast. In parallel, glucose-6-phospate dehydrogenase (G6PDH) as art NADPH-generating enzyme was measured. Increased activities of both enzymes localized putat…	10.1016/S0141-1136(97)00097-4	No
9369528	Changes in the demersal fish assemblage in the south-eastern North Sea following the establishment of a protected area ("plaice box")	Piet, G. J.; Rijnsdorp, A. D.	1998	Ices Journal of Marine Science	55	420-429	This paper studies the effect of the reduction in the trawling effort of large beam trawlers (>300 hpi in the coastal waters of the south-eastern North Sea following the establishment in 1989 of a protected area, the "plaice box", using data from annual beam trawl surveys carried out since 1985, Two different aspects of the demersal fish assemblage were analysed: ii) the size distribution using m…	10.1006/jmsc.1997.0327	No
9369561	Demersal fishing disturbance increases predation risk for whelks (Buccinum undatum L.)	Ramsay, K.; Kaiser, M. J.	1998	Journal of Sea Research	39	299-304	Field observations by divers indicated that a high rate of predation of whelks (Buccinum undatum) by starfish (Asterias rubens) occurred in an area disturbed by scallop dredging, although these whelks mostly appeared to be alive and externally undamaged. The ability of whelks to escape from starfish was tested in the laboratory after they were dropped or rolled to simulate direct physical contact…	10.1016/S1385-1101(98)00005-7	No
9369567	Modelling the spread of phocine distemper virus among harbour seals	De Koeijer, A.; Diekmann, O.; Reijnders, P.	1998	Bulletin of Mathematical Biology	60	585-596	Data presented in earlier publications on the 1988 epizootic among seals in North West Europe show a pattern that is somewhat inconsistent with the predictions of the standard mathematical model of epidemics. We argue that for animals living in herds or colonies, such as seals, the mutual contact behaviour is such that models for the transmission of infectious diseases should be applied with spec…	10.1006/bulm.1997.0030	No
9369626	Boron in the major UK rivers entering the North Sea	Neal, C.; Fox, K. K.; Harrow, M.; Neal, M.	1998	Science of the Total Environment	210	41-51	Boron in the major UK rivers entering the North Sea is predominantly in dissolved form and concentrations show large variations in time and space. The time-dependent feature relates to seasonal patterns linked to flow. Boron concentrations are well described by a power relationship of the type [B] = a*flow(b), where a and b are constants. In this equation, the a term varies from river to river in…	10.1016/S0048-9697(98)00043-6	No
9369628	The significance of dissolved carbon dioxide in major lowland rivers entering the North Sea	Neal, C.; House, W. A.; Jarvie, H. P.; Eatherall, A.	1998	Science of the Total Environment	210	187-203	Data on excess carbon dioxide partial pressures (EPCO2) in 15 major rivers and tributaries entering the North Sea are presented and compared with basin-wide information for the Humber region. Large variations are observed with values ranging from less than a tenth to over a hundred times saturation. There is a marked geographical change with median concentrations typically increasing from north (…	10.1016/S0048-9697(98)00012-6	No
9369652	Euro Chlor risk assessment for the marine environment OSPARCOM region: North sea - Chloroform	Zok, S.; Boutonnet, J. C.; De Rooij, C.; Garny, V.; Lecloux, A.; Papp, R.; Thompson, R. S.; Van Wijk, D.	1998	Environmental Monitoring and Assessment	53	401-424	This risk assessment on chloroform was carried out specifically for the marine environment, according to the methodology laid down in the EU risk assessment Regulation (1488/94) and the Guidance Document of the EU New and Existing Substances Regulation (TGD, 1997). The study consists of the collection and evaluation of data on effects and environmental concentrations from analytical monitoring pr…	10.1023/A:1006010515371	No
9369659	Demersal fish populations in the coastal waters of the UK and continental NW Europe from beam trawl survey data collected from 1990 to 1995	Rogers, S. I.; Rijnsdorp, A. D.; Damm, U.; Vanhee, W.	1998	Journal of Sea Research	39	79-102	Samples of the demersal fish fauna have been collected by beam trawl from the coastal waters of northwest Europe (49-57 degrees N, 8 degrees W-9 degrees E) by the UK, Netherlands, Germany and Belgium, since 1990, during the third quarter of the year. Changes in community structure within small spatial scales were subtle as species compositions formed part of a continuum over the entire continenta…	10.1016/S1385-1101(97)00021-X	No
9369662	Euro Chlor risk assessment for the marine environment OSPARCOM region: North sea - Trichloroethylene	Boutonnet, J. C.; De Rooij, C.; Garny, V.; Lecloux, A.; Papp, R.; Thompson, R. S.; Van Wijk, D.	1998	Environmental Monitoring and Assessment	53	467-487	This risk assessment on trichloroethylene (TRI) was carried out specifically for the marine environment, according to the methodology laid down in the EU risk assessment Regulation (1488/94) and the Guidance Document of the EU New and Existing Substances Regulation (TGD, 1997). The study consists of the collection and evaluation of data on effects and environmental concentrations from analytical …	10.1023/A:1006066600350	No
9369670	A sustainability criterion for the exploitation of North Sea cod	Cook, R. M.	1998	Ices Journal of Marine Science	55	1061-1070	The spawning stock biomass of cod, Gadus morhua, in the North Sea has been in decline for many years. There is evidence that at low stock sizes recruitment is reduced. Using No-parametric methods, equilibrium spawning stock biomass and yield curves are constructed, which are consistent with annual observations that show the continuous decline in the spawning stock can be explained by high fishing…	10.1006/jmsc.1998.0349	No
9369678	The specification of mixing in random walk models for dispersion in the sea	Riddle, A. M.	1998	Continental Shelf Research	18	441-456	Random walk modelling has been extensively used for pollutant dispersion studies on a timescale of a few tidal cycles. The aim of this study is to assess the potential of random walk modelling for longer timescales and to assess the performance of different modelling formulations for computing the horizontal spread of material in the sea. In order to assess the validity of the longer term predict…	10.1016/S0278-4343(97)00057-5	No
9369735	Occurrence of the pharmaceutical drug clofibric acid and the herbicide mecoprop in various Swiss lakes and in the North Sea	Buser, H. R.; Muller, M. D.; Theobald, N.	1998	Environmental Science & Technology	32	188-192	Clofibric acid (CA) and the herbicide mecoprop (MCPP) were detected in Swiss lakes from populated areas and in the North Sea in the low nanograms per liter range. Gas chromatography/mass spectrometry (GC/MS) and MS/MS were used to distinguish the two isomeric compounds (analyzed as the methyl esters). The concentrations of CA in the North Sea (1-2 ng/L) reach levels of those of "classical" enviro…	10.1021/es9705811	No
9369736	Uptake, accumulation and excretion by Corophium volutator (Crustacea : Amphipoda) of zinc, cadmium and cobalt added to sewage sludge	Burgos, M. G.; Rainbow, P. S.	1998	Estuarine Coastal and Shelf Science	47	603-620	Zinc, cadmium and cobalt associated with digested sewage sludge are available to the benthic deposit-feeding amphipod Corophium volutator (Pallas). Accumulation by the amphipod of radioactively labelled metals adsorbed onto a 5% sludge-sediment mixture increased with time of exposure up to 15 days, but irregularly so as pulses of labelled metal were excreted into faecal pellets. The three labelle…	10.1006/ecss.1998.0380	No
9369756	Organochlorine residues in fish oil dietary supplements: Comparison with industrial grade oils.	Jacobs, M. N.; Santillo, D.; Johnston, P. A.; Wyatt, C. L.; French, M. C.	1998	Chemosphere	37	1709-1721	The market for fish oils as dietary supplements is of global importance. Although it is widely recognised that lipophilic organic chemicals, particularly organochlorines, can accumulate in fish oils, dietary supplements are not routinely considered when estimating average daily intakes for these contaminants. This paper reports levels of organochlorine residues in 44 fish oils, collected from 15 …	10.1016/S0045-6535(98)00236-7	No
9369758	Assessing fish stocks when catches are misreported: model, simulation tests, and application to cod, haddock, and whiting in the ICES area	Patterson, K. R.	1998	Ices Journal of Marine Science	55	878-891	Reporting of catches from several of the most commercially-important gadoid stocks in the North Sea and the west of Scotland areas (ICES Divisions IV and VIa) is believed to have become incomplete in recent years. This study uses a modification of a stock-assessment model due to Haist ct al. (1993) (Canadian Special Publications in Fisheries and Aquatic Science, 120, 269-282) to explore the preci…	10.1006/jmsc.1998.0351	No
9369798	An assessment of human influences on fluxes of nitrogen from the terrestrial landscape to the estuaries and continental shelves of the North Atlantic Ocean	Howarth, R. W.	1998	Nutrient Cycling in Agroecosystems	52	213-223	Our analysis for the International SCOPE Nitrogen Project shows that the fluxes of nitrogen in rivers to the coast of the North Atlantic Ocean vary markedly among regions, with the lowest fluxes found in northern Canada (76 kg N km(-2) yr(-1)) and the highest fluxes found in the watersheds of the North Sea (1450 kg N km(-2) yr(-1)). No-point sources of nitrogen dominate the flux in all regions. T…	10.1023/A:1009784210657	No
9369812	Relationship between soft bottom macrofauna and polycyclic aromatic hydrocarbons (PAH) from smelter discharge in Norwegian fjords and coastal waters	Oug, E.; Naes, K.; Rygg, B.	1998	Marine Ecology Progress Series	173	39-52	Data from monitoring surveys were used to test the responses of soft bottom fauna in Norwegian fjords and coastal waters affected by effluents from aluminium and manganese alloy smelters to effluent discharges. Generally, polycyclic aromatic hydrocarbons (PAHs) have been considered the main threat to the biota in the receiving waters. Data from a total of 57 quantitative stations, of which 30 wer…	10.3354/meps173039	No
10158562	Coral growing on North Sea oil rigs	Bell, N.; Smith, J.	1999	Nature	402	601	NA	10.1038/45127	No
10158597	Marine pollution in European coastal waters monitored by the ERS-2 SAR: a comprehensive statistical analysis	Gade, Martin; Redondo, Jose M.	1999	Oceans Conf Rec IEEE	3	1239-1243	The oil pollution of the southern Baltic Sea, the North Sea, and the northwestern Mediterranean Sea has been studied within a two-year period from December 1996 until November 1998. In total, we have analyzed more than 700 synthetic aperture radar (SAR) images, which have been acquired over the three test areas by the Second European Remote Sensing Satellite (ERS-2). In this paper, we present the…	NA	No
10158630	Potential impact of production chemicals on the toxicity of produced water discharges from North Sea oil platforms	Henderson, S.B.; Grigson, S.J.W.; Johnson, P.; Roddie, B.D.	1999	Marine Pollution Bulletin	38	1141-1151	Production chemicals are used on offshore oil production platforms to prevent corrosion and scale formation, and to assist oil-water separation. A proportion of these chemicals may enter the marine environment via the produced water discharge. This study investigated the potential impact of 11 oilfield production chemicals on the toxicity of the produced water discharge. The Microtox® system was …	10.1016/S0025-326X(99)00144-7	No
10158664	Iodine-129 in rainfall over Germany	Krupp, G.; Aumann, D.C.	1999	Journal of Environmental Radioactivity	46	287-299	Concentrations of 129I in rain, total deposition of 129I and 129I/127I isotope ratios at five sampling sites distributed over West- Germany were determined in 1994 and 1995 by neutron activation analysis. The different species of 129I in rain water - 129I attached to particulate matter, inorganic and organic forms of 129I - were also determined. The average concentration of 129I in rain ranged be…	10.1016/S0265-931X(98)00148-9	No
10158813	Impacts of tributyltin (TBT) from anti-fouling paints on snail populations on the German North Sea coast	Nehring, S.	1999	Hydrologie und Wasserbewirtschaftung	43	66-74	Tributyltin (TBT), which is in use above all as an anti-fouling paint on ships, belongs to the most toxic substances released into the environment. On account of its strong ecotoxicity and the relatively high levels in the water column as well as port sediments on the German North Sea coast, negative ecological effects are very probable. An analysis of the stock development of prosobranchs on the…	NA	No
10158820	Submarine lidar for seatloor inspection	Harsdorf, S.; Janssen, M.; Reuter, R.; Toeneboen, S.; Wachowicz, B.; Willkomm, R.	1999	Measurement Science and Technology	10	1178-1184	Substances released at sea by accident or illegal discharges are characterized by a broad range of chemical and physical properties. Moreover, the characteristics of coastal waters, e.g. in the German Bight, are highly variable. Due to this a submersible sensor network for the detection of hazardous substances on the seafloor combining several instruments based on different physical and chemical …	10.1088/0957-0233	No
10685555	Fishing effects in northeast Atlantic shelf seas: patterns in shing effort, diversity and community structure. III. International trawling effort in the North Sea: an …	Teichmann, A.; Mergardt, N.; Rijnsdorp, A.; Smedstad, O.	1999	NA	NA	NA	NA	NA	No
10767956	Sampling trips for measuring discards in commercial fishing based on multilevel modelling of measurements for the North Sea from NE England	Tamsett, Duncan; Janacek, Gareth	1999	NA	NA	NA	This study estimates the effects of variables (fishing, spatial, temporal) on discarding and proposes a scheme for measuring discarding. Data are used from fishing in the English North Sea for cod, haddock and whiting. Analysis of variance of discarding rates (numbers discarded/numbers caught) has provided estimates of components of variance associated with variables. Significant estimates of com…	NA	No
10962438	Beach Litter Sampling Strategies: is there a ‘Best’ Method?	Velander, Kathy; Mocogni, Marina	1999	Marine Pollution Bulletin	38	1134-1140	Ten methods for sampling beach litter were tested on 16 beaches located around the Firth of Forth, Scotland in order to ascertain the effectiveness of the various methods. Both fresh and/or accumulated litter were sampled. Some methods were more effective for recording gross amounts of litter. Maximum litter counts could be obtained by surveying the top boundary of the beach (e.g. vegetation line…	10.1016/S0025-326X(99)00143-5	No
11573279	Near-real-time service for the provision of ERS SAR products	Marschalk, U.; Benjes, A.; Roth, A.; Noack, W.	1999	International Geoscience and Remote Sensing Symposium (IGARSS)	1	631-633	Remote sensing plays an important role in the observation of the sea and coastal areas. Amongst other applications and sensors ERS SAR data are used to support mapping and forecasting of sea ice, wind and waves and the management of coastal zones. These information improve e.g. ship routing and the detection of environmental impacts like oil slicks. A major key is the fast availability of this in…	NA	No
12027628	Wadden Sea quality status report	De Jong, F.; Bakker, J. F.; Van Berkel, C. J. M.; Dankers, N. M. J. A.; Dahl, K.; Gätje, C.; Marencic, H.; Potel, P.	1999	Wadden Sea Ecosystem	9	1-259	NA	NA	No
12027717	Die Veränderung der niedersächsischen Küstenlinien in den letzten 3000 Jahren und ihre Ursachen	Behre, K.-E.	1999	Probleme Der Küstenforschung Im Südlichen Nordseegebiet	26	9-33	NA	NA	No
9369003	An evaluation of management procedures for implementing a precautionary approach in the ICES context for North Sea plaice (Pleuronectes platessa L.)	Kell, L. T.; O'Brien, C. M.; Smith, M. T.; Stokes, T. K.; Rackham, B. D.	1999	Ices Journal of Marine Science	56	834-845	A number of management procedures are investigated using a simulation model of the North Sea plaice stock and its fisheries. An operating model represents reality, a perception of which is gained using an assessment based on data sampled from an operating model. The model structure includes sampling, process, and implementation errors, as well as the effect of feedback from management controls to…	10.1006/jmsc.1999.0544	No
9369198	Hepatic EROD activity in flounder (Platichthys flesus) as an indicator of contaminant exposure in English estuaries	Kirby, M. F.; Matthiessen, P.; Neall, P.; Tylor, T.; Allchin, C. R.; Kelly, C. A.; Maxwell, D. L.; Thain, J. E.	1999	Marine Pollution Bulletin	38	676-686	To in investigate the presence of sub-lethal contaminant effects in flounder (Platichthys flesus) populations in English estuaries, 16 sites from 7 estuaries were sampled in September-December 1997. Determination of hepatic ethoxyresorufin O-deethylase (EROD) activity revealed that significant (p < 0.05) induction of the mixed function oxygenase (MFO) system was apparent in flounder from several …	10.1016/S0025-326X(98)00201-X	No
9369303	Epidermal diseases in bottlenose dolphins: impacts of natural and anthropogenic factors	Wilson, B.; Arnold, H.; Bearzi, G.; Fortuna, C. M.; Gaspar, R.; Ingram, S.; Liret, C.; Pribanic, S.; Read, A. J.; Ridoux, V.; Schneider, K.; Urian, K. W.; Wells, R. S.; Wood, C.; Thompson, P. M.; Hammond, P. S.	1999	Proceedings of the Royal Society B-Biological Sciences	266	1077-1083	Experimental studies have highlighted the potential influence of contaminants on marine mammal immune function and anthropogenic contaminants are commonly believed to influence the development of diseases observed in the wild. However, estimates of the impact of contaminants on wild populations are constrained by uncertainty over natural variation in disease patterns under different environmental…	10.1098/rspb.1999.0746	No
9369322	Total arsenic in sediments from the western North Sea and the Humber Estuary	Whalley, C.; Rowlatt, S.; Bennett, M.; Lovell, D.	1999	Marine Pollution Bulletin	38	394-400	In previous surveys of North Sea sediments, arsenic has often been omitted from the range of metals analysed, In this study we analysed archived samples from these earlier surveys and combined the data with recent results for the Dogger Bank, to examine the distribution of total arsenic in sediments from the western North Sea and Humber Estuary, Historically, the Humber has been subjected to a la…	10.1016/S0025-326X(98)00158-1	No
9369507	A seafloor crater in the German Bight and its effects on the benthos	Thatje, S.; Gerdes, D.; Rachor, E.	1999	Helgoland Marine Research	53	36-44	In 1963 a deep crater was formed about 65 m below sea level in the western part of the German Eight, due to a gas eruption caused by drilling carried out from the platform 'Mr. Louie'. The study area is situated in a sandy to muddy bottom area inhabited by an Amphiura filiformis association (sensu Salzwedel et al. 1985). The crater. sometimes called 'Figge-Maar'. functions as a sediment trap, con…	10.1007/PL00012136	No
10158196	Sub-lethal effects of exposure of juvenile turbot to oil produced water	Stephens, S.M.; Frankling, S.C.; Stagg, R.M.; Brown, J.Anne	2000	Marine Pollution Bulletin	40	928-937	Exposure of ~50-day-old turbot (Scophthalmus maximus) to 0.001-1% produced water (PW) from a North Sea oil platform for up to six weeks did not affect their survival. Overall, the results indicate that impacts of this PW on young turbot are likely to be limited to an area close to its discharge to surface waters. Sub-lethal physiological stress was evident (elevated whole body cortisol) only afte…	10.1016/S0025-326X(00)00031-X	No
10158223	Late holocene environment of the southern north sea from the stable isotopic composition of Queen Scallop Shells	Hickson, J.A.; Johnson, A.L.A.; Heaton, T.H.E.; Balson, P.S.	2000	Palaeontologia Electronica	3	XIX-XX	Six carbon-dated late Holocene Queen Scallop (Aequipecten opercularis) shells from the southern North Sea, ranging in age from 2,535 to 965 years BP, were serially sampled and analysed for oxygen and carbon stable isotopic composition. Oxygen isotope profiles show substantial cyclical variation and reflect seawater temperature fluctuation, whose full seasonal range was recorded. Considered in rel…	NA	No
10158265	Predominance of exotic and introduced species among sturgeons captured from the Baltic and North Seas and their watersheds, 1981-1999	Arndt, G.M.; Gessner, J.; Anders, E.; Spratte, S.; Filipiak, J.; Debus, L.; Skora, K.	2000	Boletin - Instituto Espanol de Oceanografia	16	29-36	Sturgeon catches (n = 256) from 1981-1999 reported mainly by commercial fishermen and anglers in German, Polish, and Dutch coastal waters and tributaries were analysed. During the study period, 20 % of catches were reported from coastal waters and 65 % from rivers and estuaries of large river systems, including the Odra, Elbe, Rhine and Weser. The data indicate that, from 1981-1993, there was a m…	NA	No
10158274	The Wadden Sea squeeze as a cause of decreasing sedimentary organic loading	Delafontaine, M.T.; Flemming, B.W.; Mai, S.	2000	NA	2	273	In this study the inventories of mud and organic matter in the surficial sedimentsof two East Frisian tidal basins are compared with those known to have existed in adjacent intertidal flats removed by land reclamation. Based on a dense sample grid (&gt;3000 samples), the average contents of particulate organic carbon (POC) were found to be 0.106% in the sand fractions, 2% in the mud fractions of …	NA	No
10158303	Biomarkers: A new approach to assess environmental impact of petroleum E&P activities	Børseth, J.F.; Grøsvik, B.E.; Camus, L.; Le Floch, S.; Gaudebert, B.; Society of Petroleum Engineers, SPE; Statoil; Texaco; Baker Hughes; ProSafe; ABB	2000	Int Conf Health Safety Envir Oil Gas Explor Prod	NA	NA	Studies conducted within the Elf IDREMER program in Norway and by studies in UK supported by the Scottish Pollution Control Authorities showed that the use of biomarkers in biomonitoring of oil and gas activities in the North Sea is useful. Biomonitoring that includes biomarkers improves the information that can be obtained about biological effects. A stepwise approach, with different levels of b…	NA	No
10158316	Kinetics and magnitude of metallothionein induction by Cd, Cu, Hg and Zn in European flounder - Calibration for environmental monitoring	George, S.; Wright, J.; Carpene, E.; Kindt, M.	2000	Marine Environmental Research	50	433-434	The inductive response of metallothionein (MT) synthesis to heavy-metal exposure in many Phyla is well documented; however, before this response can be used and interpreted as an environmental biomarker of exposure, the kinetics and dose responses must be known. We have carried out a series of experiments where we have studied these parameters of MT mRNA and MT protein induction in different tiss…	10.1016/S0141-1136(00)00206-3	No
10158361	Radiological implications from the temporal development of radioactivity in marine food from the North Sea	Kanisch, G.; Nagel, G.; Krüger, A.; Kellermann, H.-J.	2000	Kerntechnik	65	183-189	A subject of the revision of authorised limits in 1994 for the discharge of liquid radioactive waste by the reprocessing plant Sellafield (UK) was an increase of these limits for certain radionuclides (3H, 14C, 60Co, 99Tc and 129I). It is investigated now how the radioactivity in marine biota from the North Sea and subsequently the public radiation exposure of seafood consumers has developed in t…	NA	No
10158397	Pyrogenic polycyclic aromatic hydrocarbons in oil burn residues	Garrett, R.M.; Guénette, C.C.; Haith, C.E.; Prince, R.C.	2000	Environmental Science and Technology	34	1934-1937	Recent field trials and tanker accidents have shown that burning crude oil at sea can be an effective response for marine oil spills. Nevertheless, there is concern that the residue may have elevated levels of potentially toxic pyrogenic polycyclic aromatic hydrocarbons. We have simulated a marine oil slick burn using Statfjord crude oil, a light paraffinic North Sea crude. The burn was over seaw…	10.1021/es991255j	No
10158472	An investigation of genetic algorithms for the optimization of multi-objective fisheries bioeconomic models	Mardle, S.J.; Pascoe, S.; Tamiz, M.	2000	International Transactions in Operational Research	7	33-49	The use of genetic algorithms (GA) for optimization problems offers an alternative approach to the traditional solution methods. GA follow the concept of solution evolution, by stochastically developing generations of solution populations using a given fitness statistic, for example the achievement function in goal programs. They are particularly applicable to problems which are large, No-linear …	10.1111/j.1475-3995.2000.tb00183.x	No
10158473	The protection of harbour porpoise (Phocoena phocoena) in the waters off Sylt and Amrum (German Wadden Sea): A baseline study	Prochnow, G.; Kock, K.-H.	2000	Archive of Fishery and Marine Research	48	195-207	The area west of the German islands of Sylt and Amrum is considered to be a favourable habitat, as well as an important breeding ground for harbour porpoises. At the same time, the area is utilised by man in a variety of ways. In this study, the idea of an integrated coastal management scheme is discussed, which aims to provide the necessary level of protection for the animals and at the same tim…	NA	No
10158485	Monitoring and assessment of produced water originating contaminants in the Ekofisk Region of the North Sea	Durell, G.; Neff, J.; Melbye, A.; Johnsen, S.; Garpestad, E.; Gruner, H.; ABB; Baker Hughes; ProSafe; Society of Petroleum Engineers, SPE; Statoil; Texaco	2000	Int Conf Health Safety Envir Oil Gas Explor Prod	NA	NA	NA	10.2118/61132-ms	No
10158522	Reduction of risk to the marine environment from oilfield chemicals environmentally improved acid corrosion inhibition for well stimulation	Hill, D.G.; Romijn, H.	2000	NA	2000-March	NA	Oil field chemicals are incorporated into a fluid design to solve a specific technical wellbore or matrix problem in a well, such as stimulation; water, sand, and scale control; or damage removal. By their chemistry, some chemicals have primary active ingredients that may be harmful if discharged to the environment. Improving the characteristics of these chemical products to marine life requires …	NA	No
10685607	An introduction to Holocene land-ocean interaction and environmental change around the western North Sea	Shennan, I.; Andrews, J.	2000	Geological Society, London, Special …	NA	NA	The majority of the research presented in this Special Publication arises from the Land-Ocean Evolution Perspective Study (LOEPS), one component of the Land-Ocean Interaction Study (LOIS), Phase 1 of which ended in 1998. It is therefore appropriate to introduce this …	NA	No
10685849	Holocene Land-Ocean Interaction and Environmental Change around the North Sea.	Rees, J. G.; Ridgway, J.; Ellis, S.; Knox, R. W.; Newsham, R.	2000	NA	NA	NA	NA	NA	No
10685850	Holocene Land-Ocean Interaction and Environmental Change around the North Sea.	Metcalfe, S. E.; Horton, B. P.; Innes, J. B.	2000	NA	NA	NA	NA	NA	No
10685914	Climate change and North Sea cod	O'Brien, C. M.; Fox, J.; Planque, B.; Casey, J.	2000	NA	NA	NA	NA	NA	No
10685939	In Holocene Land Ocean Interaction and Environmental Change Around the North Sea. The Geological Society of London	Andrews, J. E.; Samways, G.; Dennis, P. F.; Maher, B. A.	2000	NA	NA	NA	NA	NA	No
10767946	Two models for the climate change related developement of sea levels in the North Sea - a comparison	Kauker, Frank; Langenberg, H.	2000	NA	NA	NA	NA	NA	No
10767970	Interim progress report : On the applicability of economic indicators to improve the understanding of the relationship between fishing effort and mortality. Examples from the flat- and roundfish fisheries of the North Sea	Marchal, P.; Andersen, J.; Casey, J.; de Wilde, J.-W.; Hovgård, Holger; Korsbrekke, K.; Pascoe, S.; Pastoors, M.; O`Brian, C.; Rackham, B.	2000	NA	NA	NA	NA	NA	No
12027083	Emissions scenarios	Nakicenovic, N.	2000	A Special Report of Working Group III of the Intergovernmental Panel on Climate Change	NA	599	NA	NA	No
12027111	Ecopath, Ecosim, and Ecospace as tools for evaluating ecosystem impact of fisheries	Pauly, D.; Christensen, V.; Walters, C.	2000	ICES Journal of Marine Science	57	697-706	Since its development in the early 1980s, the mass-balance approach incorporated in the Ecopath software has been widely used for constructing food-web models of marine and other ecosystems. Generalizations on the structure and functioning of such ecosystems, relevant to the issue of fisheries impacts, have been developed and these have affected the evolution of the Ecopath approach. Thus, the de…	10.1006/jmsc.2000.0726	No
12027143	Intergovernmental Panel on Climate Change (IPCC)	Nakicenovic, N.; Swart, R.	2000	Special Report of the Intergovernmental Panel on Climate Change on Emission Scenarios	NA	NA	NA	NA	No
12027486	Fishing, selection, and phenotypic evolution	Law, R.	2000	ICES Journal of Marine Science	57	659-668	Large changes are taking place in yield-determining traits of commercially exploited fish, including traits such as size-at-age and age-at-maturation. The cause of these phenotypic changes is often not understood, and genetic change arising from the selective effects of fishing may be a contributory factor. Selection generated by fishing gear is strong in heavily exploited fish stocks, and the sp…	10.1006/jmsc.2000.0731	No
12027896	Effects of fishing on No-target fish species	Greenstreet, S. P. R.; Rogers, S. I.	2000	Effects of fishing on No-target species and habitats	NA	217-234	NA	NA	No
9368837	The south-eastern North Sea: losses of vertebrate fauna during the past 2000 years	Wolff, W. J.	2000	Biological Conservation	95	209-217	At least 31 species of marine mammals, marine and coastal birds, and marine and anadromous fish have disappeared temporarily or permanently from the coasts of The Netherlands and in most cases also from the south-eastern North Sea (south of 54 degrees N) during the past 2000 years-In 18-22 cases, the disappearance was probably due to overexploitation. For 9-12 species, physical destruction of the…	10.1016/S0006-3207(00)00035-5	No
9368857	Changing occurrence of epidermal lesions in wild bottlenose dolphins	Wilson, B.; Grellier, K.; Hammond, P. S.; Brown, G.; Thompson, P. M.	2000	Marine Ecology Progress Series	205	283-290	There are increasing concerns that human activities promote the development of natural diseases in aquatic organisms. Of these, diseases concerning small cetaceans have received increasing attention. Most studies have focused on dead animals and provided information on pathogens, contaminant exposure and probable causes of death. However, our understanding of diseases in Living populations, parti…	10.3354/meps205283	No
9368868	Decommissioning the Balmoral installation (UK North Sea)	ANoymous	2000	Journal of Petroleum Technology	52	99-101	It is anticipated that the infrastructures used to exploit the reservoirs of the Agip (U.K.) Ltd. operated Balmoral, Glamis, and Sterling fields on the U.K. Continental Shelf will be decommissioned by 2003. Various decommissioning options were assessed and measured to identify the best practicable environmental option (BPEO). Field facilities were divided into ten components. Decommissioning opti…	NA	No
9368911	Effects of winter fishery activities on resting numbers, food and body condition of large gulls Larus argentatus and L-marinus in the south-eastern North Sea	Huppop, O.; Wurm, S.	2000	Marine Ecology Progress Series	194	241-247	C Influences of fishery activities on herring gulls and great black-backed gulls (Larus argentatus, L. marinus) wintering on the island of Helgoland, south-eastern North Sea, were studied. When cod fishery discards were available close to the island, 83 to 87 % of the gulls' pellets contained fishery discard remains and 70 to 73 % of all pellets consisted exclusively of these. At times when no ne…	10.3354/meps194241	No
9369032	Environmental specimen banking. Herring gull eggs and breams as bioindicators for monitoring long-term and spatial trends of chlorinated hydrocarbons	Marth, P.; Martens, D.; Schramm, K. W.; Schmitzer, J.; Oxynos, K.; Kettrup, A.	2000	Pure and Applied Chemistry	72	1027-1034	The German Environmental Specimen Bank (GESB) has been an important tool in contaminant monitoring and ecotoxicological research for more than one decade. The annual monitoring program provides a long-term database to determine trends in contaminant burdens in biota samples. Results of ten years of experience in the determination of chlorinated hydrocarbons (CHCs) in herring gull eggs collected i…	10.1351/pac200072061027	No
9369144	A case study in atmospheric lead pollution of north German coastal regions	Kapitza, H.; Eppel, D. P.	2000	Journal of Applied Meteorology	39	576-588	The seasonal differences of transport and deposition of atmospheric lead over the coastal zone of northern Germany are investigated. It is shown that marked differences can occur in the effect on the ecologically valuable Wadden Sea areas. Because of the formation of sea-breeze systems in summer, the coastal zone is likely to be less stressed despite the partial trapping of the pollutant in the s…	NA	No
9369248	Remedial habitat creation: does Nereis diversicolor play a confounding role in the colonisation and establishment of the pioneering saltmarsh plant, Spartina anglica?	Emmerson, M.	2000	Helgoland Marine Research	54	110-116	Increasing concerns over global warming and expected sea level rises have led to the adoption of new coastal management strategies around the south-east roast of England. This paper explores the role played by the estuarine invertebrate Nereis diversicolor in limiting the colonisation and establishment of the invasive pioneering salt marsh plant, Spartina anglica. The biology of N. diversicolor i…	10.1007/s101520050009	No
9369250	Policy plans and management measures to restore eelgrass (Zostera marina L.) in the Dutch Wadden Sea	de Jonge, V. N.; de Jong, D. J.; van Katwijk, M. M.	2000	Helgoland Marine Research	54	151-158	The Dutch Wadden Sea has been changed dramatically over the last centuries by human activities like land reclamation and different forms of fishery. This has, amongst other things, led to changes in the number of biological communities. One of the changes was the near extinction of eelgrass (Zostel a marina L.) in the Dutch Wadden Sea. The deterioration of the area led to policy plans in the late…	10.1007/s101520050013	No
9369251	Biological effects of contaminants on marine organisms: the contribution of biotechnology	Galgani, F.	2000	International Journal of Environment and Pollution	13	34-44	One aspect of ecotoxicology concerns the effects of contaminants. Work on this area in the marine field is recent but useful for numerous applications, such as toxicological tests, the evaluation of organism response and the development of networks for the measurement of pollutant effects. In this context, the contribution of biotechnologies and technical advances in modern biology is important. …	10.1504/IJEP.2000.002309	No
9369255	Volatile organic compounds in various marine organisms from the southern North Sea	Roose, P.; Brinkman, U. A. T.	2000	Marine Pollution Bulletin	40	1167-1177	The concentration levels of 12 priority volatile organic compounds (VOCs) were determined in two species of vertebrates and four species of invertebrates from sampling stations in the southern North Sea, using a modified Tekmar LSC 2000 purge and trap system coupled to gas chromatograph-mass spectrometer (GC-MS), In general, concentration levels of VOCs found in this study were of the same order …	10.1016/S0025-326X(00)00081-3	No
10159837	Environmental impact assessment of offshore wind farms - Overview of the present state of knowledge	Runge, K.	2001	Naturschutz und Landschaftsplanung	33	162-166	The more obvious the limitedness of potential wind farm sites on the dry land, the stronger the search for offshore sites. However, the sites available in the Northern and Baltic Sea are not unlimited either due to environmental restrictions and competition for their use. In the respective regional and federal agencies a large number of requests for the construction and operation of offshore wind…	NA	No
10159882	Decadal changes in the Forth Estuary and Firth of Forth in relation to the North Sea 1980-2000	Dobson, J.; Edwards, A.; Hill, A.; Park, R.	2001	Senckenbergiana Maritima	31	187-195	Pronounced changes have occured in the fisheries, plankton and benthos of the North Sea The Forth Estuary and the Firth of Forth have been monitored from 1980 to 2000. River flows, circulation, salinity and sediment distributions have not changed significantly. Regulation of point source discharges has improved many other aspects of the Forth system: inputs of organic material have declined and t…	10.1007/BF03043028	No
10159910	The discarding problem in the North Sea brown shrimp (Crangon Crangon) fishery.	Polet, H.	2001	Mededelingen (Rijksuniversiteit te Gent. Fakulteit van de Landbouwkundige en Toegepaste Biologische Wetenschappen)	66	333-334	NA	NA	No
11572862	Benthic community response to sand dredging and shoreface nourishment in Dutch coastal waters	van Dalfsen, J. A.; Essink, K.	2001	Senckenbergiana Maritima	31	329-332	In the Netherlands marine sands are increasingly used for coastal protection and land infrastructural works. Both sand extraction and coastal nourishment cause disturbances of the seabed and its ecological functions. The results of three studies are used to discuss patterns in recovery of the benthic community. Survival, migration and recruitment may all contribute to the recovery of the benthic …	10.1007/BF03043041	No
11575635	Recovery patterns of macrobenthos and sediment at a closed fly-ash dumpsite	Herrando-Perez, S.; Frid, C. L. J.	2001	Sarsia	86	389-400	Almost 14 million tonnes of fly ash from the Blyth Power Station were disposed of at a sublittoral dumpsite off the NE of England from 1956 to December 1992. The recovery of the sediment and the macrofauna at two impacted areas was assessed against ambient, control conditions by means of a 0.1 m(2) van Veen grab. An area of 27 km(2) was covered by three sediment surveys (August 1993, March & Octo…	10.1080/00364827.2001.10425526	No
11575760	Atmospheric input of nitrogen into the North Sea: ANICE project overview	de Leeuw, G.; Cohen, L.; Frohn, L. M.; Geernaert, G.; Hertel, O.; Jensen, B.; Jickells, T.; Klein, L.; Kunz, G. J.; Lund, S.; Moerman, M.; Muller, F.; Pedersen, B.; von Salzen, K.; Schlunzen, K. H.; Schulz, M.; Skjoth, C. A.; Sorensen, L. L.; Spokes, L.; Tamm, S.; Vignati, E.	2001	Continental Shelf Research	21	2073-2094	The aim of the atmospheric nitrogen inputs into the coastal ecosystem (ANICE) project is to improve transport-chemistry models that estimate nitrogen deposition to the sea. To achieve this, experimental and modelling work is being conducted which aims to improve understanding of the processes involved in the chemical transformation, transport and deposition of atmospheric nitrogen compounds. Of p…	10.1016/S0278-4343(01)00043-7	No
11578278	Keine überdurchschnittlichen Nachwuchsjahrgänge bei den Nutzfischen der Nordsee	Dornheim, Holger; Stein, Manfred	2001	No outstanding youngest year-classes of commerically important fish species in the North Sea	NA	NA	In January/February 2001, Germany participated with “Walther Herwig III” in the International Bottom Trawl Survey (IBTS) of ICES by contributing 70 half hour tows with the Grande Ouverture Verticale Bottom Trawl (GOV), 78 hydrographic stations, and 88 catches with the Method-Isaac-Kidd net (MIK), mostly in the central and northern North Sea. In total, 368 fishing stations by means of the GOV were…	NA	No
12027103	Climate scenarios for impact studies in The Netherlands	Können, G. P.	2001	Climate scenarios for impact studies in the Netherlands	NA	NA	NA	NA	No
12027146	Synthesis of the STOWASUS-2100 project: Regional storm, wave and surge scenarios for the 2100 century	Kaas, E.; Andersen, U.; Flather, R. A.; Willimas, J. A.; Blackman, D. L.; Lionello, P.; Dalan, F.; Elvini, E.; Nizzero, A.; Malguzzi, P.; Pfizenmayer, A.; von Storch, H.; Dillingh, D.; Phillipart, M.; de Ronde, J.; Reistad, M.; Midtbø, K. H.; Vignes, O.; Haakenstad, H.; Hackett, B.; Fossum, I.; Sidselrud, L.	2001	Danish Climate Centre Report 01-3	NA	NA	NA	NA	No
12027542	An off-line 3D model of anthropogenic CO2 uptake by the aceans	Thomas, H.; England, M. H.; Ittekkot, V.	2001	Geophysical Research Letters	28	547-550	A key unanswered question in global climate research is the extent to which the oceans absorb and redistribute anthropogenic CO2 (ΔDICant). We apply an off-line ocean carbon cycle model, one that uses atmospheric CO2 concentrations and simplified ocean ventilation estimates. We estimate ocean ventilation by introducing the full age distributions of water masses obtained from a global ocean circul…	10.1029/2000GL011642	No
12027672	Oil Spill Statistics and Oil Spill Monitoring	von Viebahn, C.	2001	DGMK-Research Report	564	NA	NA	NA	No
12027843	Our evolving conceptual model of the coastal eutrophication problem	Cloern, J. E.	2001	Marine Ecology Progress Series	210	223-253	A primary focus of coastal science during the past 3 decades has been the question: How does anthropogenic nutrient enrichment cause change in the structure or function of nearshore coastal ecosystems? This theme of environmental science is recent, so our conceptual model of the coastal eutrophication problem continues to change rapidly. In this review, I suggest that the early (Phase I) conceptu…	10.3354/meps210223	No
9368839	Impact of cephalopods in the food chain and their interaction with the environment and fisheries: an overview	Piatkowski, U.; Pierce, G. J.; da Cunha, M. M.	2001	Fisheries Research	52	5-10	NA	10.1016/S0165-7836(01)00226-0	No
9368840	Modelling intra-annual variation in abundance of squid Loligo forbesi in Scottish waters using generalised additive models	Bellido, J. M.; Pierce, G. J.; Wang, J.	2001	Fisheries Research	52	23-39	This paper reports a preliminary application of generalised additive models (GAMs) to describing intra-annual variation in squid abundance in Scottish waters. Models were constructed using data for the years 1983, 1988, 1989 and 1991. Cubic spline smoothers and Gaussian distributions were used to build up the models. Since reliability of local fishery abundance estimates is arguably proportional …	10.1016/S0165-7836(01)00228-4	No
9368876	Trawling disturbance can modify benthic production processes	Jennings, S.; Dinmore, T. A.; Duplisea, D. E.; Warr, K. J.; Lancaster, J. E.	2001	Journal of Animal Ecology	70	459-475	1. Trawling disturbance has wide-ranging impacts on the marine environment and is well known to modify benthic habitat and community structure. This has led to speculation about the positive and negative impacts of trawling on ecosystem processes such as production. 2. Existing theory suggests that frequent trawling disturbance may lead to the proliferation of smaller benthic species, with faster…	10.1046/j.1365-2656.2001.00504.x	No
9368881	Bioaccumulation and biomarkers in the sea star Asterias rubens (Echinodermata : Asteroidea): a North Sea field study	den Besten, P. J.; Valk, S.; van Weerlee, E.; Nolting, R. F.; Postma, J. F.; Everaarts, J. M.	2001	Marine Environmental Research	51	365-387	During two North Sea field trips in March 1995 and September 1996 sea stars, Asterias rubens, were collected at various stations along pollution gradients in order to study the relation between biochemical markers and levels of accumulated contaminants. Biomarkers measured were: cytochrome P450 level, benzo[a]pyrene hydroxylase (BPH) activity, acetylcholinesterase (AChE) activity and DNA integrit…	10.1016/S0141-1136(00)00134-3	No
9369039	Effects of exploitation on age and size structure of sandeel, Ammodytes marinus, populations in the North Sea	Bergstad, O. A.; Hoines, A. S.	2001	Archive of Fishery and Marine Research	49	3-18	Seasonal and annual variation in the age and size distributions of lesser sandeel, Ammodytes marinus, populations in unexploited and exploited areas of the North Sea were compared using data from a Field study carried out between 1997 and 1999. On the comparatively heavily fished east central North Sea grounds (ECG), age and size distributions from Norwegian commercial landings were comparable to…	NA	No
9369072	Anthropogenic climate change shown by local wave conditions in the North Sea	Pfizenmayer, A.; von Storch, H.	2001	Climate Research	19	15-23	In the central North Sea we have observed an increase in the frequency of eastwardly propagating waves in the last 4 decades. To assess the significance of this change, wave statistics for the 20th century were reconstructed with a statistical model With a linear multivariate technique (redundancy analysis), monthly mean air pressure fields over the North Atlantic and Western Europe were downscal…	10.3354/cr019015	No
9369230	The effect of drilling fluid base-oil properties on occupational hygiene and the marine environment	Saasen, A.; Berntsen, M.; Loklingholm, G.; Igeltjorn, H.; Asnes, K.	2001	Spe Drilling & Completion	16	150-153	Drilling operations can require the use of oil-based drilling fluids (OBM). These fluids are formulated as an emulsion consisting of water emulsified into a continuous oil phase. During the past decade, the North Sea drilling industry has moved from using diesel oil to low-toxic base oils in OBM. Further development of low-toxic base oils has continued on the Norwegian sector of the North Sea and…	10.2118/73193-PA	No
10159419	The use of SeaWiFS for operational monitoring of water quality in the North Sea	Hoogenboom, H.J.; Peters, S.W.M.; Hakvoort, J.H.M.; Dekker, A.G.	2002	NA	66	481	Remote sensing products are increasingly used in water quality management of coastal and inland waters. New generation ocean colour sensors such as SeaWiFS are capable of providing accurate water quality parameters in turbid coastal and inland waters. Operational monitoring of these turbid waters by means of remote sensing is, however, hampered due to a poor qualification of the standard remote s…	NA	No
10159523	Levels of polybrominated diphenyl ether (PBDE) flame retardants in animals representing different trophic levels of the North Sea food web	Boon, J.P.; Lewis, W.E.; Tjoen-A-Choy, M.R.; Allchin, C.R.; Law, R.J.; De Boer, J.; Ten Hallers-Tjabbes, C.C.; Zegers, B.N.	2002	Environmental Science and Technology	36	4025-4032	The levels of individual PBDE congeners were investigated in the invertebrate species whelk (Buccinum undatum), seastar (Asterias rubens), and hermit crab (Pagurus bernhardus), the gadoid fish species whiting (Merlangius merlangus) and cod (Gadus morhua), and the marine mammal species harbor seal (Phoca vitulina) and harbor porpoise (Phocoena phocoena). These species are all important representat…	10.1021/es0158298	No
10159530	The expression of CYP1A, vitellogenin and zona radiata proteins in Atlantic salmon (Salmo salar) after oral dosing with two commercial PBDE flame retardant mixtures: Absence of short-term responses	Boon, J.P.; Van Zanden, J.J.; Lewis, W.E.; Zegers, B.N.; Goksøyr, A.; Arukwe, A.	2002	Marine Environmental Research	54	719-724	The short-term effects of the commercial PBDE flame retardant mixtures Penta-BDE and Octa-BDE on the expression of cytochrome P450 1A (CYP1A), vitellogenin (Vtg) and zona radiata proteins (Zrp) were investigated in juvenile salmon (Salmo salar). For this purpose, groups of fish were dosed twice (oral intake at days 1 and 4) with 10 and 50 mg/kg body weight of both commercial mixtures. The fishes …	10.1016/S0141-1136(02)00127-7	No
10159584	Climate change impacts on the coastal regions of Germany	Sterr, H.; Ewing L.; Wallendorf L.; FEMA; Greenhorne and O'hara Inc.; NOAA; PBS and J; USGS	2002	Solut. Coast. Disasters 2002	NA	511-525	Climate change is posing great risks on Germany's densely populated coastal zones. Sea-level rise is accelerating and likely to amount to 6 mm/y by 2100 which is about 4 times the previous rate on the North Sea and Baltic Sea coasts. As a result recurrence of extreme storm flood levels will increase significantly, as will erosion rates along sandy shorelines. Consequently, parts of the low-lying …	10.1061/40605(258)45	No
10767992	Zeevogels en zeezoogdieren van de Noordzee: pathologie en ecotoxicologie: samenvatting van het onderzoek = North Sea seabirds and marine mammals: pathology and ecotoxicology: summary of the research	Bouquegneau, J.-M.; Coignoul, F.; Das, K.; Debacker, V.; Haelters, J.; Holsbeek, L.; Jauniaux, T.; Joiris, C.; Stienen, E.; Tavernier, J.; Van Waeyenberge, J.	2002	NA	NA	NA	NA	NA	No
11572571	The influence of fresh water distribution on SPM transport in the Dutch coastal zone	de Kok, J. M.	2002	Proceedings in Marine Science	5	563-576	The rivers Rhine and Meuse - interconnected in the Dutch delta - flow into the North Sea through two outlets: the Rotterdam Water Way and the Haringvliet. The distribution of fresh water between the Rotterdam Water Way and the Haringvliet can be controlled by the management of sluices in the Haringvliet. A change in the management of the Haringvliet sluices can cause a different distribution of r…	10.1016/S1568-2692(02)80040-7	No
11574400	Inter-annual changes in the biodiversity and community structure of the macrobenthos in Tees Bay and the Tees estuary, UK, associated with local and regional environmental events	Warwick, R. M.; Ashman, C. M.; Brown, A. R.; Clarke, K. R.; Dowell, B.; Hart, B.; Lewis, R. E.; Shillabeer, N.; Somerfield, P. J.; Tapp, J. F.	2002	Marine Ecology Progress Series	234	1-13	Abundances of macrobenthic species were monitored twice yearly (March and September) at 6 locations in Tees Bay, UK, between 1973 and 1996, and once yearly at 4 stations in the outer Tees estuary and 7 stations in the inner estuary between 1980 and 1999. In the Bay, multivariate analysis revealed a serial pattern of community change over years for all areas, but with a major shift in community co…	10.3354/meps234001	No
11578365	Untersuchungen zu biologischen Schadstoffeffekten bei Nordseefischen: Langzeitdaten zum Auftreten von Lebertumoren bei der Kliesche (Limanda limanda)	Lang, Thomas	2002	Investigations into biological effects of contaminants in North Sea fish: long-term data on the occurrence of livertumours in dab (Limanda limanda)	NA	NA	Data are presented on the spatial distribution and long-term temporal trends in the occurrence of neoplastic liver lesions of North Sea dab (Limanda limanda) in the period 1988 to 2001, obtained in the framework of the regular fish disease monitoring programme carried out by the German Federal Research Centre for Fishery. Highest prevalences consistently recorded in the first part of the period o…	NA	No
12027226	Toch nog een beetje nieuw: Bolinopsis infundibulum (Müller 1776) en Beroe cucumis (Fabricius 1780) aan onze kust	Holsteijn, H.	2002	Het Zeepaard	62	142-150	NA	NA	No
12027577	The Wadden Sea designated as a PSSA	Reineking, B.	2002	Wadden Sea Newsletter	2	10-12	NA	NA	No
12027789	Effects of climate and human interventions on the evolution of the Wadden Sea depositional system (southern North Sea)	Flemming, B. W.	2002	Climate Development and History of the North Atlantic Realm	NA	399-413	NA	NA	No
12028376	Identifying potential marine pests: an inductive approach	Hayes, K. R.; McEnnulty, F. R.; Silva, C.	2002	Identifying potential marine pests: An inductive approach	NA	NA	NA	NA	No
9368351	Recent increase of North Sea houting and prospects for recolonization in the Netherlands	Kranenbarg, J.; Winter, H. V.; Backx, JJGM	2002	Journal of Fish Biology	61	251-253	Two monitoring programmes in estuarine and freshwater systems in the Netherlands both show a recent increase in anadromous North Sea houting Coregonus oxyrhynchus after it disappeared there in the 1940s. Most houting were immature and caught during the feeding season indicating that at present the riverine and estuarine waters in the Netherlands mainly function as a feeding habitat. (C) 2002 The …	10.1006/jfbi.2002.2080	No
9368352	Mussel culture and cockle fisheries in the Netherlands: Finding a balance between economy and ecology	Kamermans, P.; Smaal, A. C.	2002	Journal of Shellfish Research	21	509-517	In the Netherlands, wild stocks of mussel seed are fished and mussels are cultured on bottom plots. In addition, wild stocks of the edible cockle are dredged for harvest. Two of the areas where these activities are carried out are nature reserves. In 1993, the government implemented a policy in these reserves to ensure the conservation, protection and development of natural values and processes i…	NA	No
9368446	Impacts of chronic trawling disturbance on meiofaunal communities	Schratzberger, M.; Jennings, S.	2002	Marine Biology	141	991-1000	Bottom trawling causes chronic and widespread disturbance to the seabed in shelf seas. Meiofauna may be impacted directly or indirectly by this disturbance, since the passage of trawls causes immediate mortality or displacement, changes sediment structure and geochemistry and affects the abundance of predators or competitors. Since meiofauna make a significantly greater contribution to benthic pr…	10.1007/s00227-002-0895-5	No
9368459	Environmental and socio-economic impact assessment of Ekoreef, a multiple platform rigs-to-reefs development	Cripps, S. J.; Aabel, J. P.	2002	Ices Journal of Marine Science	59	S300-S308	The North Sea Ekofisk oil field is approaching the end of its production, and various options are being considered regarding future use or demolition of the platforms. One option is the rigs-to-reefs initiative. OSPAR and Norwegian national legislation contain provisions that allow for the creation of artificial reefs providing they do not hinder other users and do not cause significant pollution…	10.1006/jmsc.2002.1293	No
9368503	The continental shelf benthic ecosystem: current status, agents for change and future prospects	Hall, S. J.	2002	Environmental Conservation	29	350-374	Continental shelf benthic ecosystems play an important role in the economy of many coastal states through the provision of food, No-living resources and through control of climate. Changes in the status of these ecosystems, through either natural or human-induced environmental drivers can be expected to have important economic and social consequences. Agents that could induce change include clima…	10.1017/S0376892902000243	No
9368506	Marine eutrophication and benthos: the need for new approaches and concepts	Grall, J.; Chauvaud, L.	2002	Global Change Biology	8	813-830	In this review, using examples drawn from field observations or experimental studies, our goals are (i) to briefly summarize the major changes, in terms of species composition and functional structure, occurring in phyto and zoobenthic communities in relation to nutrient enrichment of the ecosystems; particular interest is given to the major abiotic and biotic factors occurring during the eutroph…	10.1046/j.1365-2486.2002.00519.x	No
9368550	Effects of the large-scale uncontrolled fertilisation process along the continental coastal North Sea	Colijn, F.; Hesse, K. J.; Ladwig, N.; Tillmann, U.	2002	Hydrobiologia	484	133-148	In this paper, effects of eutrophication in selected compartments of the North Sea ecosystem are discussed, encompassing the possibly positive effects of nutrient enrichment. Based on a variety of studies, impacts on biomass of phytoplankton, macrozoobenthos, microzooplankton, shrimps and fishes and productivity are presented. Enhanced nutrient concentrations and loadings can be observed in sever…	10.1023/A:1021361206529	No
9368565	Disorder and recovery of environmental health monitored by means of lysosomal stability in liver of European flounder (Platichthys flesus L.)	Broeg, K.; Kohler, A.; Von Westernhagen, H.	2002	Marine Environmental Research	54	569-573	From 1995 to 2000 biological effects were studied in liver of flounder (Platichtys flesus L.) from the German Bight. During the study period deleterious consequences of acute discharges of DDT and PCBs in early spring 1996 and after 1998 due to remobilization of contaminants from riverbed deepening of the River Elbe became evident. As core biomarker which reflects toxically induced liver patholog…	10.1016/S0141-1136(02)00174-5	No
9368598	Drugs and personal care products as ubiquitous pollutants: occurrence and distribution of clofibric acid, caffeine and DEET in the North Sea	Weigel, S.; Kuhlmann, J.; Huhnerfuss, H.	2002	Science of the Total Environment	295	131-141	An analytical method is presented, which allows the simultaneous extraction of neutral and acidic compounds from 20-L seawater samples at ambient pH (similar to 8.3). It is based on a solid-phase extraction by means of a polystyrene-divinylbenzene sorbent and gas chromatographic-mass spectrometric detection, and provides detection limits in the lower pg/L range. The method was applied to the scre…	10.1016/S0048-9697(02)00064-5	No
9368600	Mass mortality of common eiders (Somateria mollissima) in the Dutch Wadden Sea, winter 1999/2000: starvation in a commercially exploited wetland of international importance	Camphuysen, C. J.; Berrevoets, C. M.; Cremers, HJWM; Dekinga, A.; Dekker, R.; Ens, B. J.; van der Have, T. M.; Kats, R. K. H.; Kuiken, T.; Leopold, M. F.; van der Meer, J.; Piersma, T.	2002	Biological Conservation	106	303-317	Mass mortality of common ciders (Somateria mollissima) was observed in winter 1999/2000 in the Dutch Wadden Sea. Approximately 21,000 common eiders died. Dissected birds were severely emaciated and 94% were infected with the acanthocephalan parasite Profilicollis botulus. Green shore crabs (Carcinus maenas), intermediate hosts of the parasite, were slightly more 'available' than in other years, b…	10.1016/S0006-3207(01)00256-7	No
9368603	"A strikingly rich zone" - Nutrient enrichment and secondary production in coastal marine ecosystems	Nixon, S. W.; Buckley, B. A.	2002	Estuaries	25	782-796	Despite a recent review concluding that there is little or no reason to expect that the production of fish and other animals will increase with nutrient enrichment or eutrophication, there is a variety of evidence that anthropogenic nutrients can stimulate secondary production in marine ecosystems. Unique multiple-year fertilization experiments were carried out over fifty years ago in Scottish se…	10.1007/BF02804905	No
9368720	The state of the art of aquatic and semi-aquatic ecological restoration projects in the Netherlands	Nienhuis, P. H.; Bakker, J. P.; Grootjans, A. P.; Gulati, R. D.; de Jonge, V. N.	2002	Hydrobiologia	478	219-233	The Netherlands are a small, low-lying delta in W. Europe (42 000 km 2;50degrees-54degrees N; 3degrees-8degrees E), mainly consisting of alluvial deposits from the North Sea and from the large rivers Rhine and Meuse. The country was 'created by man'. The conversion of natural aquatic and terrestrial ecosystems into drained agricultural land was a major cultural operation over the past 1000 years.…	10.1023/A:1021090900341	No
9368745	A review and assessment of tributyltin contamination in the North Sea, based on surveys of butyltin tissue burdens and imposex/intersex in four species of neogastropods	Birchenough, A. C.; Barnes, N.; Evans, S. M.; Hinz, H.; Kronke, I.; Moss, C.	2002	Marine Pollution Bulletin	44	534-543	It is evident from measures of butyltin tissue burdens and imposex or intersex in neogastropods that tributyltin (TBT) contamination of coastal waters and open parts of the North Sea is now low. It has been declining for Lit least the past decade. This is probably due to two measures. First, regulations prohibiting the use of TBT-based paints on small boats and fish farms have reduced. inputs of …	10.1016/S0025-326X(01)00275-2	No
9368750	Influence of trends in fishing power on bioeconomics in the North Sea flatfish fishery regulated by catches or by effort quotas	Ulrich, C.; Pascoe, S.; Sparre, P. J.; De Wilde, J. W.; Marchal, P.	2002	Canadian Journal of Fisheries and Aquatic Sciences	59	829-843	Total allowable effort quotas (TAEs) are often considered as promising alternatives to single-species total allowable catch quotas (TACs) in fisheries management. However, implementing TAEs would primarily require converting nominal effort into fishing mortality rate, i.e., developing a relevant model of the dynamics of catchability. Assuming that trends in the catchability may occur through fish…	10.1139/F02-057	No
9368761	Post-mortem findings and causes of death of harbour porpoises (Phocoena phocoena) stranded from 1990 to 2000 along the coastlines of Belgium and northern France	Jauniaux, T.; Petitjean, D.; Brenez, C.; Borrens, M.; Brosens, L.; Haelters, J.; Tavernier, T.; Coignoul, F.	2002	Journal of Comparative Pathology	126	243-253	Between the,ears 1990 and 2000, an attempt was made to determine the causes of death of 55 harbour porpoises stranded along the Belgian and northern French coasts. From 1990 to 1996, only five carcasses were collected as against seven in 1997, eight in 1998, 27 in 1999 and eight in 2000. The sex ratio was normal and most of the animals were juvenile. The most common findings were emaciation, seve…	10.1053/jcpa.2001.0547	No
9368769	Management implications of interactions between fisheries and sandeel-dependent seabirds and seals in the North Sea	Furness, R. W.	2002	Ices Journal of Marine Science	59	261-269	The lesser sandeel, Ammodytes marinus, is a key food for many seabirds and seals, and is also the target of the largest single-species fishery in the North Sea. Despite claims that sandeel fishing has harmed dependent predator populations, census data show that most seabirds and grey seals increased in numbers as the fishery grew and reached peak harvest. Generally high breeding success of black-…	10.1006/jmsc.2001.1155	No
9368773	Fisheries-induced selection pressures in the context of sustainable fisheries	Heino, M.; Godo, O. R.	2002	Bulletin of Marine Science	70	639-656	Man has a major impact on marine environments through exploitation of fish resources. Fisheries can induce different selective pressures, either directly, i.e., through elevated mortality (which is often highly selective) or through ecosystem-level responses, as exploitation affects food availability and predation risk in both target and Notarget species. Responses to selection can be observed at…	NA	No
9368814	Using the dioxin receptor-calux in vitro bioassay to screen marine harbor sediments for compounds with a dioxin-like mode of action	Stronkhorst, J.; Leonards, P.; Murk, A. J.	2002	Environmental Toxicology and Chemistry	21	2552-2561	The presence of dioxin-like compounds in sediments from harbors and reference sites along the Dutch coast was investigated using the dioxin receptor-chemically activated luciferase gene expression (DR-CALUX) bioassay. The DR-CALUX response varied between 0.2 and 136 ng/kg dry weight expressed in units of 2,3,7,8-tetrachlorodibenzo-p-dioxin (TCDD) toxic equivalency quotients (TEQ). The highest CAL…	NA	No
9368815	Estuaries as repositories of historical contamination and their impact on shelf seas	Ridgway, J.; Shimmield, G.	2002	Estuarine Coastal and Shelf Science	55	903-928	Estuaries are sites of port, industrial, urban and recreational development and also important to many forms of animal life. They often form sinks for sediment and thus for contaminants associated with the sediment which arise from anthropogenic activities in their hinterland and along their shores. These contaminants can adversely affect estuarine ecosystems and are the subject of international …	10.1006/ecss.2002.1035	No
9368816	Applying weight-of-evidence in retrospective ecological risk assessment when quantitative data are limited	Forbes, V. E.; Calow, P.	2002	Human and Ecological Risk Assessment	8	1625-1639	Retrospective ecological risk assessment attempts to identify likely causal agents to explain adverse effects that have occurred in ecological targets. It can never be decisive since it is post hoc and usually based on limited evidence that is rarely very quantitative. It can, nevertheless, be made more transparent, systematic, and logical, and less subjective. Based on human health epidemiologic…	10.1080/20028091057529	No
9368817	Diversity and community structure of epibenthic invertebrates and fish in the North Sea	Callaway, R.; Alsvag, J.; de Boois, I.; Cotter, J.; Ford, A.; Hinz, H.; Jennings, S.; Kroncke, I.; Lancaster, J.; Piet, G.; Prince, P.; Ehrich, S.	2002	Ices Journal of Marine Science	59	1199-1214	The structure of North Sea benthic invertebrate and fish communities is an important indicator of anthropogenic and environmental impacts. Although North Sea fish stocks are monitored regularly, benthic fauna are not. Here, we report the results of a survey carried out in 2000, in which five nations sampled the epibenthic and fish fauna at 270 stations throughout the North Sea. The aim of the sur…	10.1006/jmsc.2002.1288	No
9368824	Levels of some polybrominated diphenyl ether (PBDE) flame retardants along the Dutch coast as derived from their accumulation in SPMDs and blue mussels (Mytilus edulis)	Booij, K.; Zegers, B. N.; Boon, J. P.	2002	Chemosphere	46	683-688	Aqueous concentrations of individual brominated diphenyl ethers (BDEs) were determined for five stations in the Scheldt estuary and the North Sea along the Dutch coast using passive sampling by semipermeable membrane devices (SPMDs). Values of 0.1-5 pg l(-1) were observed. The highest levels were found in the Scheldt estuary. Concentration differences between February and October were a factor of…	10.1016/S0045-6535(01)00232-6	No
9368836	Toxicity of sediments from around a North Sea oil platform: are metals or hydrocarbons responsible for ecological impacts?	Grant, A.; Briggs, A. D.	2002	Marine Environmental Research	53	95-116	Discharges of contaminated drill cuttings have caused appreciable ecological change of the benthos adjacent to many oil and gas platforms in the North Sea. Many platforms have large piles of cuttings lying beneath them and these probably present the greatest potential hazard to the environment during platform decommissioning and removal. There is, however, a lack of consensus on which aspects of …	10.1016/S0141-1136(01)00114-3	No
9368870	Regional and long-term patterns of lead concentrations in riverine, marine and terrestrial systems and humans in northwest Europe	Hagner, C.	2002	Water Air and Soil Pollution	134	1-39	Lead contamination of abiotic and biotic systems has been studied closely since the early 1970s, when lead was first perceived as an environmental problem. Lead emission reduction policies were implemented throughout Europe during that time. Noetheless, analyses of lead loads in aquatic systems, such as the River Elbe, showed no decline over time in either suspended matter or surface sediments. R…	10.1023/A:1014191519871	No
10159125	Levels of polybrominated diphenyl ether flame retardants in sediment cores from Western Europe	Zegers, B.N.; Lewis, W.E.; Booij, K.; Smittenberg, R.H.; Boer, W.; De Boer, J.; Boon, J.P.	2003	Environmental Science and Technology	37	3803-3807	The levels of 14 brominated diphenyl ether (BDE)-congeners in sediment cores from three locations in Western Europe have been determined by GC/MS (negative chemical ionization mode). Sediments from the Drammenfjord (Norway), the western Wadden Sea (The Netherlands), and the freshwater Lake Woserin (Mecklenburg-Vorpommern, Germany) showed a time-dependent pattern in the distribution of BDEs since …	10.1021/es034226o	No
10159171	Perfluorooctane sulfonic acid in bib (Trisopterus luscus) and plaice (Pleuronectes platessa) from the Western Scheldt and the Belgian North Sea: Distribution and biochemical effects	Hoff, P.T.; Van de Vijver, K.; Van Dongen, W.; Esmans, E.L.; Blust, R.; De Coen, W.M.	2003	Environmental Toxicology and Chemistry	22	608-614	A biomonitoring campaign was conducted in the Belgian North Sea and in the Western Scheldt (The Netherlands) with the primary goal to assess perfluorooctane sulfonic acid (PFOS) contamination and distribution in different biota. This study covers the results obtained for bib (Trisopterus luscus) and plaice (Pleuronectes platessa) and includes the assessment of some stress-related biochemical endp…	NA	No
10767955	Eutrophication Scenaria from Reduced Nutrient Loads to the North Sea	Skogen, Morten D.; Søiland, Henrik; Svendsen, Einar	2003	NA	NA	NA	The environmental effects of river nutrient loads to the North Sea have been investigated using a numerical biophysical model, NORWECOM, to perform different reduction scenarios. The simulations demonstrate that the river nutrients have a significant contribution on the annual primary production, both in the southern North Sea, in Skagerrak and along the Norwegian west coast. A 50% reduction in t…	NA	No
10767959	Study and modeling of Phaeocystis in the nutrient-enriched Southern Bight of the North Sea: a contribution of the Belgian AMORE (Advanced Modeling and Research on Eutrophication) project	Lancelot, Christiane; Rousseau, Véronique; Becquevort, Sylvie; Parent, Jean-Yves; Breton, Elsa; Deliat, Gaëlle; Leblanc, Caroline; Daro, Marie Hermande; Gasparini, Stéphane; Antajan, E.; Meyer, Arnd; Ruddick, Kevin; Ozer, J.; Spitz, Yvette	2003	NA	NA	NA	info:eu-repo/semantics/published	NA	No
12027406	Long term records of riverine dissolved organic matter	Worrall, F.; Burt, T.; Shedden, R.	2003	Biogeochemistry	64	165-178	This presents the longest, consistent records of dissolved organic carbon in rivers ever published. This study presents long-term records of organic matter as indicated by water colour that were constructed for three catchments in Northern England for as far back as 1962. Observations show that there have been large increases in DOC concentrations over the period of study with in one case a doubl…	10.1023/A:1024924216148	No
12027715	To graze or not to graze: that is the question	Bakker, J. P.; Bos, D.; De Vries, Y.	2003	Proceedings of the 10th International Scientific Wadden Sea Symposium	NA	67-88	NA	NA	No
12027752	Hold the Sea Back - Is It Sustainable? Retrospective and Projection	Charlier, R. H.	2003	Journal of Coastal Research	19	875-883	NA	NA	No
12027838	More sand to the shorelines of the Wadden Sea. Harmonizing coastal defense with habitat dynamics	Reise, K.	2003	Marine Science Frontiers of Europe	NA	203-216	NA	NA	No
12028025	Economic impact of the spread of alien species in Germany	Reinhardt, F.; Herle, M.; Bastiansen, F.; Streit, B.	2003	Economic Impact of the Spread of Alien Species in Germany	NA	NA	NA	NA	No
9368331	Radionuclide speciation in effluent from La Hague reprocessing plant in France	Salbu, B.; Skipperud, L.; Germain, P.; Guegueniat, P.; Strand, P.; Lind, O. C.; Christensen, G.	2003	Health Physics	85	311-322	Effluent from the La Hague nuclear fuel reprocessing plant was mixed with seawater in order to investigate the fate of the various radionuclides. Thus, a major objective of the present work is to characterize the effluent from La Hague reprocessing plant and to study how the radionuclide speciation changes with time when discharged into the marine environment. Discharges from the La Hague nuclear…	10.1097/00004032-200309000-00007	No
9368342	Echinoderms as bioindicators, bioassays, and impact assessment tools of sediment-associated metals and PCBs in the North Sea	Coteur, G.; Gosselin, P.; Wantier, P.; Chambost-Manciet, Y.; Danis, B.; Pernet, P.; Warnau, M.; Dubois, P.	2003	Archives of Environmental Contamination and Toxicology	45	190-202	The study assessed the occurrence, possible toxicity, and impact of sediment-associated metals and PCBs in the coastal zone of the southern North Sea using echinoderms as representatives of the macrobenthos. Metals and PCBs were analyzed in the sediments and in the body compartments of the starfish Asterias rubens from 11 stations. The general toxicity of sediment-associated contaminants was asse…	10.1007/s00244-003-0199-x	No
9368372	Using AMOEBAs to display multispecies, multifleet fisheries advice	Collie, J. S.; Gislason, H.; Vinther, M.	2003	Ices Journal of Marine Science	60	709-720	In multispecies fish communities, predation levels change dynamically in response to changes in the abundance of predator and prey species, as influenced by the fisheries that exploit them. In addition to community-level metrics, it remains necessary to track the abundance of each species relative to its biological reference point. In situations with many interacting species, exploited by multipl…	10.1016/S1054-3139(03)00042-0	No
9368381	The distribution and population structure of the bivalve Arctica islandica L. in the North Sea: what possible factors are involved?	Witbaard, R.; Bergman, M. J. N.	2003	Journal of Sea Research	50	11-25	The present paper summarises observations on the distribution, abundance and population structure of the bivalve Arctica islandica in the North Sea between 1970 and 2000, and demonstrates that Arctica has a widespread distribution in the North Sea north of 53degrees30' N. Along its southern and eastern borders the distribution seems to be limited to depths beyond 30 in. A comparison between distr…	10.1016/S1385-1101(03)00039-X	No
9368422	No-polar halogenated natural products bioaccumulated in marine samples. I. 2,3,3 ',4,4 ',5,5 '-heptachloro-1 '-methyl-1,2 '-bipyrrole (Q1)	Vetter, W.; Jun, W.; Althoff, G.	2003	Chemosphere	52	415-422	This presentation adds new spectroscopic and analytical data on the natural product Q1 that was recently identified by synthesis as 2,3,3',4,4',5,5'-heptachloro-1'-methyl-1,2'-bipyrrole. Solid state magic angle spinning C-13 NMR data of Q1 is presented as an option for structural proof. Furthermore, the UV spectrum of neat Q1 (absorption maximum at 223 nm) was recorded and, with NMR spectroscopic…	10.1016/S0045-6535(03)00199-1	No
9368424	Thermal physiology of the common eelpout (Zoarces viviparus)	Zakhartsev, M. V.; De Wachter, B.; Sartoris, F. J.; Portner, H. O.; Blust, R.	2003	Journal of Comparative Physiology B-Biochemical Systemic and Environmental Physiology	173	365-378	We investigated the temperature dependence of some physiological parameters of common eelpout (Zoarces viviparus) from different locations (North Sea, Baltic Sea and Norwegian Sea) on acclimation temperature (3 degreesC and 12 degreesC) and acute temperature variation. The lethal limit of 12 degreesC-acclimated eelpout was determined as the critical thermal maximum [loss of equilibrium (LE) and o…	10.1007/s00360-003-0342-z	No
9368516	The distribution of the sea anemone Metridium senile (L.) related to dredging for blue mussels (Mytilus edulis L.) and flow habitat	Riis, A.; Dolmer, P.	2003	Ophelia	57	43-52	The abundance and size-distribution of the sea anemone Metridium senile was investigated at 6 stations in an area of Limfjorden, Denmark in May and September 2001. Two stations were located at a mussel fishing ground and four stations in an nearby area that have been closed for mussel dredging since 1988. In the closed area two stations were placed in a sheltered habitat (low flow velocity) and t…	10.1080/00785236.2003.10409504	No
9368523	Using indicator species to assess the state of macrobenthic communities	Bustos-Baez, S.; Frid, C.	2003	Hydrobiologia	496	299-309	Environmental impact assessments are often followed by the continuous monitoring needed to determine community change. This long-term monitoring can be time-consuming and expensive. The concept of indicator species attempts to use their presence in a sample or area to characterise a certain degree of community change or pollution effects. This approach has been widely applied to benthic monitorin…	10.1023/A:1026169520547	No
9368530	Impact of a large-scale area closure on patterns of fishing disturbance and the consequences for benthic communities	Dinmore, T. A.; Duplisea, D. E.; Rackham, B. D.; Maxwell, D. L.; Jennings, S.	2003	Ices Journal of Marine Science	60	371-380	Seasonal area closures of fisheries are primarily used to reduce fishing mortality on target species. In the absence of effort controls, fishing vessels displaced from a closed area will impact fish populations and the environment elsewhere. Based on the observed response of the North Sea beam trawl fleet to the closure of the "cod box" and an existing size-based model of the impacts of beam traw…	10.1016/S1054-3139(03)00010-9	No
9368532	Current issues with fish and fisheries: editor's overview and introduction	Ormerod, S. J.	2003	Journal of Applied Ecology	40	204-213	1. By any measure, fishes are among the world's most important natural resources. Annual exploitation from wild populations exceeds 90 million tonnes, and fish supply over 15% of global protein needs as part of total annual trade exceeding $US 55 billion. Additionally, with over 25 000 known species, the biodiversity and ecological roles of fishes are being increasingly recognised in aquatic cons…	10.1046/j.1365-2664.2003.00824.x	No
9368537	Can turbidity caused by Corophium volutator (Pallas) activity be used to assess sediment toxicity rapidly?	Briggs, A. D.; Greenwood, N.; Grant, A.	2003	Marine Environmental Research	55	181-192	The standard toxicity test organism, Corophium volutator, exhibits a behavioural response to contaminated sediments that causes increased turbidity of overlying water. We quantify the effects of this response to an estuarine sediment spiked with copper and hydrocarbon contaminated sediments from an oil installation in the North Sea. Turbidity measured 24 h after the start of a toxicity test shows…	10.1016/S0141-1136(02)00213-1	No
9368544	Annual trends in catchability and fish stock assessments	Marchal, P.; Ulrich, C.; Korsbrekke, K.; Pastoors, M.; Rackham, B.	2003	Scientia Marina	67	63-73	A key assumption of many fish stock assessment models is that catchability is constant over time. We assume here that trends in catchability may occur through fishing power creeping. The tuning fleets, which are prone to fishing power development, may be identified using the "Hybrid" method. A range of catchability trends, including values derived from the "Hybrid" method, is then implemented to …	NA	No
9368545	Incorporating time-series structure in medium-term recruitment projections	Needle, C. L.; O'Brien, C. M.; Darby, C. D.; Smith, M. T.	2003	Scientia Marina	67	201-209	One of the key tasks in current fisheries research is to improve the performance, in terms of accuracy and utility, of projections of recruitment-driven population dynamics in the medium-term. Reliable indications of the median level and variability of recruitment over a five- to ten-year time-scale would be invaluable in the determination of appropriate levels of fishing mortality, in order to a…	10.3989/scimar.2003.67s1201	No
9368551	Perfluorinated chemicals infiltrate ocean waters: Link between exposure levels and stable isotope ratios in marine mammals	Van de Vijver, K. I.; Hoff, P. T.; Das, K.; Van Dongen, W.; Esmans, E. L.; Jauniaux, T.; Bouquegneau, J. M.; Blust, R.; De Coen, W.	2003	Environmental Science & Technology	37	5545-5550	This is the first study to report on concentrations of perfluorinated organochemicals (FOCs) in marine mammals stranded along the southern North Sea coast in relation to stable nitrogen and carbon isotope ratios (delta(15)N and delta(13)C). The presence of FOCs in top predators such as marine mammals would indicate a potential biomagnification of these compounds and their widespread occurrence. L…	10.1021/es0345975	No
9368553	Analysis of sources of dioxin contamination in sediments and soils using multivariate statistical methods and neural networks	Gotz, R.; Lauer, R.	2003	Environmental Science & Technology	37	5559-5565	Multivariate statistical methods and neuronal networks were used to evaluate the concentration dioxin patterns of a large data set(407 samples) in order to identify the dioxin sources of contaminated waters (sediment and suspended particulate matter samples). The evaluations indicated that a considerable proportion of the dioxin contamination of the river Elbe in the section between the Mulde tri…	10.1021/es030073t	No
9368555	Plankton effect on cod recruitment in the North Sea	Beaugrand, G.; Brander, K. M.; Lindley, J. A.; Souissi, S.; Reid, P. C.	2003	Nature	426	661-664	The Atlantic cod ( Gadus morhua L.) has been overexploited in the North Sea since the late 1960s and great concern has been expressed about the decline in cod biomass and recruitment(1). Here we show that, in addition to the effects of overfishing(1), fluctuations in plankton have resulted in long- term changes in cod recruitment in the North Sea ( bottom- up control). Survival of larval cod is s…	10.1038/nature02164	No
9368589	Effects of suction-dredging for cockles on No-target fauna in the Wadden Sea	Hiddink, J. G.	2003	Journal of Sea Research	50	315-323	Suction dredging for cockles removes large cockles from tidal flats and may also cause mortality of No-target fauna and make the habitat less suitable for some species. This study examines whether suction dredging for cockles on tidal flats of the Dutch Wadden Sea had affected densities of No-target fauna, directly after fishing and one year later. Densities of No-target fauna in two randomly cho…	10.1016/j.seares.2003.06.002	No
9368596	Impact of sea-level rise on the morphological equilibrium state of tidal inlets	Van Goor, M. A.; Zitman, T. J.; Wang, Z. B.; Stive, M. J. F.	2003	Marine Geology	202	211-227	This study addresses the question whether the geomorphology of a tidal inlet (i.e. the coastal inlet and associated tidal basin) can maintain equilibrium under a rising relative sea level. When a tidal inlet system is exposed to a constant rate of sea-level rise (SLR), the system will be permanently in a state that deviates from the Equilibrium State corresponding to zero SLR. This is a physical …	10.1016/S0025-3227(03)00262-7	No
9368601	Atmospheric nitrogen inputs into the North Sea: effect on productivity	de Leeuw, G.; Spokes, L.; Jickells, T.; Skjoth, C. A.; Hertel, O.; Vignati, E.; Tamm, S.; Schulz, M.; Sorensen, L. L.; Pedersen, B.; Klein, L.; Schlunzen, K. H.	2003	Continental Shelf Research	23	1743-1755	The ANICE (Atmospheric Nitrogen Inputs into the Coastal Ecosystem) project addressed the atmospheric deposition of nitrogen to the North Sea, with emphasis on coastal effects. ANICE focused on quantifying the deposition of inorganic nitrogen compounds to the North Sea and the governing processes. An overview of the results from modelling and experimental efforts is presented. They serve to identi…	10.1016/j.csr.2003.06.011	No
9368623	By-catch reduction in the brown shrimp, Crangon crangon, fisheries using a rigid separation Nordmore grid (grate)	Graham, N.	2003	Fisheries Research	59	393-407	A series of experiments was conducted with a rigid separation grid in an attempt to reduce the levels of by-catch and subsequent discarding of juvenile fish of commercial importance in the brown shrimp Crangon crangon, fisheries of the English East coast. Three designs of grid were tested including two constructed from stainless steel and one from plastic. The effectiveness of the grids was asses…	10.1016/S0165-7836(02)00015-2	No
9368626	Reduced nicotinamide adenine dinucleotide phosphate and the higher incidence of pollution-induced liver cancer in female flounder	Koehler, A.; Van Noorden, C. J. F.	2003	Environmental Toxicology and Chemistry	22	2703-2710	In biological effect monitoring programs. induction of biotransformation and detoxification enzymes is used Lis a biomarker for pollution. Yet sex differences are Usually neglected in the availability of reduction equivalents needed in these metabolic pathways and may affect biomarker responses. For example, female flounder have a threefold higher incidence of macroscopic liver nodules than males…	10.1897/02-364	No
9368628	North Sea cod and climate change - modelling the effects of temperature on population dynamics	Clark, R. A.; Fox, C. J.; Viner, D.; Livermore, M.	2003	Global Change Biology	9	1669-1680	In order to examine the likely impacts of climate change on fish stocks, it is necessary to couple the output from large-scale climate models to fisheries population simulations. Using projections of future North Sea surface temperatures for the period 2000-2050 from the Hadley General Circulation Model, we estimate the likely effects of climate change on the North Sea cod population. Output from…	10.1046/j.1365-2486.2003.00685.x	No
9368673	Levels and patterns of persistent organochlorines in minke whale (Balaenoptera acutorostrata) stocks from the North Atlantic and European Arctic	Hobbs, K. E.; Muir, D. C. G.; Born, E. W.; Dietz, R.; Haug, T.; Metcalfe, T.; Metcalfe, C.; Oien, N.	2003	Environmental Pollution	121	239-252	Regional variation in PCBs and organochlorine (OC) pesticide concentrations was examined using the blubber of 155 minke whales (Balaenoptera acutorostrata) sampled in seven regions in the North Atlantic and European Arctic, including western and southeastern Greenland, the Norwegian Sea, the North Sea and the Barents Sea. The levels and relative proportions of OCs were also used to examine the bo…	10.1016/S0269-7491(02)00218-X	No
9368705	The use of innate immune responses as biomarkers in a programme of integrated biological effects monitoring on flounder (Platichthys flesus) from the southern North Sea	Skouras, A.; Broeg, K.; Dizer, H.; von Westernhagen, H.; Hansen, P. D.; Steinhagen, D.	2003	Helgoland Marine Research	57	190-198	Immunological biomarkers that reflect the effects of exposure to environmental contaminants in coastal marine habitats were sought in European flounder (Platichthys flesus) from five locations in the German Bight with different anthropogenic impacts. During a 2-year period of sampling, innate immune responses were monitored from a total of 331 individual flounder of a body length of 18 to 25 cm. …	10.1007/s10152-003-0141-7	No
9368708	Parasites of the flounder Platichthys flesus (L.) from the German Bight, North Sea, and their potential use in ecosystem monitoring - A. Infection characteristics of potential indicators species	Schmidt, V.; Zander, S.; Korting, W.; Steinhagen, D.	2003	Helgoland Marine Research	57	236-251	As part of integrated biological-effect monitoring, the parasite fauna of the flounder Platichthys flesus (L.) was investigated at five locations in the German Bight, with a view to using parasite species as bio-indicators. Over a period of 6 years, parasites from 30 different taxa were identified, but only 7 taxa of the parasite community occurred regularly at all locations and in sufficient abu…	10.1007/s10152-003-0147-1	No
9368740	The fluxes and transformations of suspended particles, carbon and nitrogen in the Humber estuarine system (UK) from 1994 to 1996: results from an integrated observation and modelling study	Tappin, A. D.; Harris, J. R. W.; Uncles, R. J.	2003	Science of the Total Environment	314	665-713	Results from the first multi-constituent dynamic modelling study of the Humber estuarine system over seasonal time scales are presented. The model, constructed within the ECoS3 simulation software, has been calibrated using data obtained from 27 surveys of the Yorkshire Ouse and Humber estuaries during 1994-1996. The model is tidally averaged, and is one-dimensional in the vertical and in cross-s…	10.1016/S0048-9697(03)00078-0	No
9368754	Exposure patterns of perfluorooctane sulfonate in aquatic invertebrates from the Western Scheldt estuary and the southern North Sea	De Vijver, K. I. V.; Hoff, P. T.; Van Dongen, W.; Esmans, E. L.; Blust, R.; De Coen, W. M.	2003	Environmental Toxicology and Chemistry	22	2037-2041	Over the past decades little research has been conducted on the environmental behavior and effects of fluorinated organochemicals (FOCs). Recently it has been reported that perfluorooctane sulfonic acid (PFOS) is occurring worldwide. Little is known about the PFOS levels in organisms originating from the southern North Sea and the Western Scheldt estuary. In this study, we determined, for the fir…	10.1897/02-385	No
9368755	Field contamination of the starfish Asterias rubens by metals. Part 1: Short- and long-term accumulation along a pollution gradient	Coteur, G.; Pernet, P.; Gillan, D.; Joly, G.; Maage, A.; Dubois, P.	2003	Environmental Toxicology and Chemistry	22	2136-2144	The accumulation of Cd, Pb, Zn, and Cu in the starfish Asterias rubens was studied in a Norwegian fjord characterized by a gradient of metal pollution in the sediments, ranging from very high metal concentrations at its head to much lower levels at its opening. The concentrations of metals in starfish from natural populations along the gradient (long-term accumulation) and in starfish that were t…	10.1897/02-489	No
9368757	Long-term changes in copepod abundance and diversity in the north-east Atlantic in relation to fluctuations in the hydroclimatic environment	Beaugrand, G.	2003	Fisheries Oceanography	12	270-283	This study investigates long-term monthly changes in both the hydroclimatic ( sea surface temperature and wind) and biological (calanoid copepod diversity, abundance of Calanus finmarchicus and Calanus helgolandicus) environment of the north-east Atlantic. On the basis of the long-term variability of the hydroclimatic environment, three regions are defined: the west European basin, the subarctic …	10.1046/j.1365-2419.2003.00248.x	No
10158660	Flux and dynamics of metallic pollution aerosols: Information and perspectives related to the studies of lead in the coastal zone	Flament, P.; Deboudt, K.	2004	Oceanis	30	137-169	The study of pollution aerosols concerns scientific issues coming both sfrom local (air quality, toxicological impacts) and global (input of contaminants to ecosystems, climate changes) problems. In chemical oceanography, their role as vectors of potentially toxic heavy metals such as lead has only been studied since the late fifties. Whilst these studies were being developed, antipollution polic…	NA	No
10158734	Distribution and fate of HBCD and TBBPA brominated flame retardants in North Sea estuaries and aquatic food webs	Morris, S.; Allchin, C.R.; Zegers, B.N.; Haftka, J.J.H.; Boon, J.P.; Belpaire, C.; Leonards, P.E.G.; Van Leeuwen, S.P.J.; De Boer, J.	2004	Environmental Science and Technology	38	5497-5504	Tetrabromobisphenol A (TBBPA) and hexabromocy-clododecane diastereoisomers (α-, β-, and γ-HBCD) were investigated in effluents from sewage treatment works, landfill leachates, sediments, and food web organisms of the North Sea basin. Residues were quantified by liquid chromatography-mass spectrometry. Both flame retardants were enriched in sewage sludges, where a maximum total (Σ) HBCD concentrat…	10.1021/es049640i	No
10158763	New approaches to improve the detection of eutrophication in UK coastal waters	Mills, D.K.; Greenwood, N.; Kröger, S.; Devlin, M.; Sivyer, D.B.; Pearce, D.; Cutchey, S.; Malcolm, S.J.	2004	USA-Baltic Int. Symp.: Adv. Mar. Environ. Res., Monit. Technol., BALTIC - Proc.	NA	NA	Robust assessments of eutrophication are necessary to meet the requirements of a range of international (OSPAR) and EU legislative drivers. To meet these needs EU states have developed marine monitoring programmes designed to allow the application of specified assessment procedures. The UK has reviewed its approach to monitoring eutrophication and has identified a range of future requirements to …	10.1109/BALTIC.2004.7296835	No
10158776	Bio-analytical and chemical characterisation of offshore produced water effluents for estrogen receptor (ER) agonists	Thomas, K.V.; Balaam, J.; Hurst, M.R.; Thain, J.E.	2004	Journal of Environmental Monitoring	6	593-598	The in vitro estrogen receptor (ER) agonist potency and C1 to C9 alkyl substituted phenol content of offshore produced water effluents collected from the UK sector of the North Sea were determined using a combination of bio-analytical and chemical analysis techniques. An in vitro reporter gene assay was used to determine ER agonist potency, whilst gas chromatography coupled to mass spectrometry (…	10.1039/b315003h	No
10158802	Results and commitments from the zero discharge work on produced water discharges on the Norwegian Continental Shelf	Utvik, T.I.R.; Garpestad, E.; Tangvald, M.; Frost, T.K.; Society of Petroleum Engineers, SPE	2004	SPE Internat. Conf. Health Saf. Environ. Oil Gas Explor. Prod.	NA	NA	All companies operating in the Norwegian sector of the North Sea are currently working to reach the goal of zero discharges to sea within 2005. Plans for meeting the goal were reported to the Norwegian Pollution Control Authorities by 6/1/2003. Several oil companies have already implemented new measures to reduce the risk of environmental harmful effects from discharges to sea. Based on the disch…	NA	No
10158807	Development of an oil spill information system combining the remote sensing data and the surveillance metadata	Tufte, L.; Trieschmann, O.; Carreau, P.; Hunsaenger, T.; Clayton, P.J.S.; Barjenbruch, U.; Ehlers M.; Kaufmann H.J.; Michel U.; SPIE; Sociedad Espanola de Optica, Spain (SEDO); National Aeronautics and Space Administration, NASA; European Optical Society (EOS)	2004	Proc SPIE Int Soc Opt Eng	5239	72-80	The detection of accidentally or illegal marine oil discharges in the German territorial waters of the North Sea and Baltic Sea is of great importance for combating of oil spills and protection of the marine ecosystem. Therefore the German Federal Ministry of Transport set up an airborne surveillance system consisting of two Dornier DO 228-212 aircrafts equipped with a Side-Looking Airborne Radar…	10.1117/12.514021	No
10158811	Baseline study of perfluorochemicals in harbour porpoises (Phocoena phocoena) from Northern Europe	Van De Vijver, K.I.; Hoff, P.T.; Das, K.; Van Dongen, W.; Esmans, E.L.; Siebert, U.; Bouquegneau, J.M.; Blust, R.; De Coen, W.M.	2004	Marine Pollution Bulletin	48	992-997	NA	10.1016/j.marpolbul.2004.02.021	No
10158845	Partitioning of semi-soluble organic compounds between the water phase and oil droplets in produced water	Faksness, L.-G.; Grini, P.G.; Daling, P.S.	2004	Marine Pollution Bulletin	48	731-742	When selecting produced water treatment technologies, one should focus on reducing the major contributors to the total environmental impact. These are dispersed oil and semi-soluble hydrocarbons, alkylated phenols, and added chemicals. Experiments with produced water have been performed offshore on the Statoil operated platforms Gullfaks C and Statfjord B. These experiments were designed to find …	10.1016/j.marpolbul.2003.10.018	No
10158876	Metocean features in the North Sea	NA	2004	Journal of Offshore Technology	12	32-35	The metocean conditions which control the transport of pollutants entering the North Sea are discussed. It is observed that the wind regime in the North Sea varies seasonally and is characterized by the passage of anticyclone systems that often give rise to strong storms. It is suggested that currents control the dilution and convection of pollutants entering the North Sea. It is also suggested t…	NA	No
10767975	Maximum Storm Surge Curve Due to Global Warming for the European North Sea Region During the 20thâ21st Century	GÃ¶nnert, Gabriele	2004	NA	NA	NA	NA	NA	No
11571797	Scaling possible adverse effects of marine wind farms on seabirds: Developing and applying a vulnerability index	Garthe, S.; Hüppop, O.	2004	Journal of Applied Ecology	41	724-734	1. Marine wind farms have attracted substantial public interest. The construction of wind facilities offshore may become Europe's most extensive technical development in marine habitats. Due to political pressure to complete construction soon, assessments of possible wind farm locations, for example in the German sectors of the North Sea and Baltic Sea, have to be based on existing knowledge. 2. …	10.1111/j.0021-8901.2004.00918.x	No
11576986	Long-term studies (1969-2002) of the cladoceran distribution on the sandy islands of the southern North Sea in Lower Saxony, Germany [Langzeituntersuchungen (1969-2002) zur verbreitung der cladoceren auf den niedersächsischen sandinseln der südlichen Nordsee, Deutschland]	Hollwedel, W.	2004	Studia Quaternaria	21	25-36	From 1969 to 2002 the distribution of cladoceran species on ten islands in the southern North Sea was investigated. A total of 50 species was found. The small water bodies in the salt marsh have to be resettled after salt water floods; Macrothrix hirsuticornis and Moina brachiata are two of the pioneer species in the brackish water bodies. Most cladoceran species were found in permanent and tempo…	NA	No
12027344	Report of the Herring Assessment Working Group for the Area South of 62°N (HAWG)	ICES	2004	ICES CM 2004/ACFM	NA	NA	NA	NA	No
12027788	Methods of assessing extinction risk in marine fishes	Dulvy, N. K.; Ellis, J. R.; Goodwin, N. B.; Grant, A.; Reynolds, J. D.; Jennings, S.	2004	Fish and Fisheries	5	255-276	The decline and disappearance of species from large parts of their former geographical range has become an important issue in fisheries ecology. There is a need to identify which species are at risk of extinction. The available approaches have been subject to considerable debate - particularly when applied to commercially exploited species. Here we have compiled methods that have been used or may…	10.1111/j.1467-2679.2004.00158.x	No
12027940	Reduce Marine Litter: 'Save the North Sea' Project Results	Save the North Sea	2004	Reduce Marine Litter: 'Save the North Sea' Project Results	NA	NA	NA	NA	No
9368197	Ecological long-term research at Helgoland (German Bight, North Sea): retrospect and prospect - an introduction	Franke, H. D.; Buchholz, F.; Wiltshire, K. H.	2004	Helgoland Marine Research	58	223-229	This paper summarizes and evaluates ecological long-term observations at the island of Helgoland (German Bight, North Sea). It is an introduction to a series of seven contributions to an issue of Helgoland Marine Research (vol. 58, no. 4) dealing with observations on the physico-chemical environment and the local biota (pelagic bacteria, phytoplankton, zooplankton, macroalgae, macrozoobenthos). M…	10.1007/s10152-004-0197-z	No
9368198	The warming trend at Helgoland Roads, North Sea: Phytoplankton response	Wiltshire, K. H.; Manly, B. F. J.	2004	Helgoland Marine Research	58	269-273	We combine the temperature and phytoplankton data from one of the longest aquatic data sets in history, the Helgoland Roads (North Sea, 54degrees11.3'N, 7degrees54.0'E) timeseries to evaluate the effects of climate change on the base of marine food webs. The data shows that, despite an obvious warming of 1.1degreesC since 1962, the mean diatom day of the algal spring bloom is delayed and shifted …	10.1007/s10152-004-0196-0	No
9368201	The rocky intertidal biotopes of Helgoland: present and past	Bartsch, I.; Tittley, I.	2004	Helgoland Marine Research	58	289-302	Nineteen of the 57 littoral rocky shore biotopes and 4 of the 26 variants as well as 1 sublittoral fringe biotope classified for Britain and Ireland have been recorded on Helgoland in this baseline study. Most of the wave-cut platform is at sublittoral and lower littoral levels and most high eulittoral biotopes are confined to narrow zones on seawalls. Large areas of gently sloping lower eulittor…	10.1007/s10152-004-0194-2	No
9368203	Of precautionary reference points in providing management advice on North Sea fish stocks	Piet, G. J.; Rice, J. C.	2004	Ices Journal of Marine Science	61	1305-1312	For 17 stocks in the North Sea. the performance and effectiveness of management advice using precautionary reference points was evaluated. Three criteria were used to identify whether a stock was within safe biological limits: SSB < B-pa, F > F-pa, or SSB < B-pa and F > F-pa. Four scenarios were considered, comparing the advice in the assessment year with what is retrospectively (2002 assessment)…	10.1016/j.icesjms.2004.08.009	No
9368228	Fishing strategy development under changing conditions: examples from the French offshore fleet fishing in the North Atlantic	Holley, J. F.; Marchal, P.	2004	Ices Journal of Marine Science	61	1410-1431	A typology is presented for the French offshore fleet fishing in the North Atlantic. The investigation was carried out separately for all years between 1985 and 2002. Two methods were combined: PCA and cluster analysis. In 1985, most vessels targeted saithe off western Scotland (vessels from Lorient) and in the northern North Sea (vessels from Boulogne and Fecamp). Then, probably because of the d…	10.1016/j.icesjms.2004.08.010	No
9368230	Modelling fishing location choice within mixed fisheries: English North Sea beam trawlers in 2000 and 2001	Hutton, T.; Mardle, S.; Pascoe, S.; Clark, R. A.	2004	Ices Journal of Marine Science	61	1443-1452	Numerous studies have proposed methodologies to model fisher behaviour with the aim of predicting the outcomes of decision-making on board a fishing vessel. Both short- and long-term processes (e.g. investment) impact fleet dynamics. The proposed structure of the models has tended to depend upon the nature of the fishery and the control variables (technical restrictions, quotas, effort control, a…	10.1016/j.icesjms.2004.08.016	No
9368241	Too cold to prosper - winter mortality prevents population increase of the introduced American slipper limpet Crepidula fornicata in northern Europe	Thieltges, D. W.; Strasser, M.; van Beusekom, J. E. E.; Reise, K.	2004	Journal of Experimental Marine Biology and Ecology	311	375-391	The distribution of the introduced American slipper limpet Crepidula fornicata (L.) on the Atlantic coast of Europe shows a clear latitudinal gradient. In the south, C fornicata may reach abundances of several thousand individuals per meter squared accompanied by diverse ecological and economic effects. In contrast, abundances at northern waters as in Germany, Denmark and Norway barely reach 100 …	10.1016/j.jembe.2004.05.018	No
9368273	Response of the bacterial community to in situ bioremediation of organic-rich sediments	Vezzulli, L.; Pruzzo, C.; Fabiano, M.	2004	Marine Pollution Bulletin	49	740-751	A field trial experiment was carried out to assess the potential of bioremediation for mobilisation of carbon in organic-rich sediments. Both bioaugmentation (bio-fixed microorganisms) and biostimulation (oxygen release compounds-ORC) protocols have been tested and the response of the bacterial community has been described to assess the baseline for bioremediation potential. Multifactorial ANOVA …	10.1016/j.marpolbul.2004.05.010	No
9368280	Contaminant levels in sediments and asteroids (Asterias rubens L., Echinodermata) from the Belgian coast and Scheldt estuary: polychlorinated biphenyls and heavy metals	Danis, B.; Wantier, P.; Dutrieux, S.; Flammang, R.; Dubois, P.; Warnau, M.	2004	Science of the Total Environment	333	149-165	The Southern Bight of the North Sea is particularly exposed to anthropogenic contamination, due to heavy urbanisation and industrialisation of its catchment area. The present work focuses on polychlorinated biphenyl (PCB) and metal contamination of the marine environment along and off the Belgian coast. Its objectives were to compare the concentrations of seven PCB congeners and four heavy metals…	10.1016/j.scitotenv.2004.05.002	No
9368294	Oxygen limitation of thermal tolerance in cod, Gadus morhua L., studied by magnetic resonance imaging and on-line venous oxygen monitoring	Lannig, G.; Bock, C.; Sartoris, F. J.; Portner, H. O.	2004	American Journal of Physiology-Regulatory Integrative and Comparative Physiology	287	R902-R910	The hypothesis of an oxygen-limited thermal tolerance due to restrictions in cardiovascular performance at extreme temperatures was tested in Atlantic cod, Gadus morhua ( North Sea). Heart rate, changes in arterial and venous blood flow, and venous oxygen tensions were determined during an acute temperature change to define pejus ("getting worse") temperatures that border the thermal optimum rang…	10.1152/ajpregu.00700.2003	No
9368296	Optimum sampling levels in discard sampling programs	Borges, L.; Zuur, A. F.; Rogan, E.; Officer, R.	2004	Canadian Journal of Fisheries and Aquatic Sciences	61	1918-1928	This paper presents optimum sampling levels in discard sampling programs considering cost and precision objectives simultaneously and explores their dependence on both variables. The analysis is based on the Irish discard program: an onboard-observer voluntary sampling scheme aimed at estimating discard rates in trawl fisheries. Multistage analysis was performed to establish the precision levels …	10.1139/F04-138	No
9368298	Comparison of growth and condition indices of juvenile flatfish in different coastal nursery grounds	Gilliers, C.; Amara, R.; Bergeron, J. P.; Le Pape, O.	2004	Environmental Biology of Fishes	71	189-198	Coastal and estuarine ecosystems in the eastern channel and southern bight of the North Sea provide nursery habitats for juvenile fishes. We examined the age 0-group juveniles of three flatfish species: Solea solea, Limanda limanda and Pleuronectes platessa, collected in five nursery areas with different characteristics ( three sites located near small estuaries and two affected by important inpu…	10.1007/s10641-004-0090-2	No
9368321	A baseline survey of intersex in Littorina littorea along the Scheldt estuary, The Netherlands	De Wolf, H.; Handa, C.; Backeljau, T.; Blust, R.	2004	Marine Pollution Bulletin	48	592-596	NA	10.1016/j.marpolbul.2003.11.018	No
9368322	Changes in fisheries discard rates and seabird communities	Votier, S. C.; Furness, R. W.; Bearhop, S.; Crane, J. E.; Caldow, R. W. G.; Catry, P.; Ensor, K.; Hamer, K. C.; Hudson, A. V.; Kalmbach, E.; Klomp, N. I.; Pfeiffer, S.; Phillips, R. A.; Prieto, I.; Thompson, D. R.	2004	Nature	427	727-730	It is clear that discards from commercial fisheries are a key food resource for many seabird species around the world(1-8). But predicting the response of seabird communities to changes in discard rates is problematic and requires historical data to elucidate the confounding effects of other, more 'natural' ecological processes. In the North Sea, declining stocks, changes in technical measures, c…	10.1038/nature02315	No
9368326	Mapping of the North Sea turbid coastal waters using SeaWiFS data	van der Woerd, H.; Pasterkamp, R.	2004	Canadian Journal of Remote Sensing	30	44-53	The spatial-temporal coverage provided by optical remote sensing can be effectively used to overcome some of the severe deficiencies in the current in situ monitoring programs for water-quality parameters in the coastal zone. We present the outcome of a project to map the concentrations fields of total suspended matter in the North Sea, based on data from the sea-viewing wide field-of-view sensor…	10.5589/m03-051	No
9368330	Carbon tetrachloride marine risk assessment with special reference to the OSPARCOM region: North Sea	Thompson, R. S.; De Rooij, C.; Garny, V.; Lecloux, A.; Van Wijk, D.	2004	Environmental Monitoring and Assessment	97	23-38	This risk assessment on carbon tetrachloride was carried out specifically for the marine environment, according to the methodology laid down in the European Union (EU) risk assessment Regulation ( 1488/94) and the Technical Guidance Documents for New and Existing Substances (TGD, 1996). The Montreal Protocol on ozone depleting substances scheduled a phase-out of carbon tetrachloride except for so…	10.1023/B:EMAS.0000033075.79622.e9	No
9368334	Vinyl chloride marine risk assessment with special reference to the OSPARCOM region: North Sea	De Rooij, C.; Defourny, C.; Thompson, R. S.; Garny, V.; Lecloux, A.; Van Wijk, D.	2004	Environmental Monitoring and Assessment	97	57-67	This risk assessment on vinyl chloride was carried out specifically for the marine environment, according to the methodology laid down in the European Union (EU) risk assessment Regulation (1488/94) and the Technical Guidance Documents for New and Existing Substances (TGD, 1996). Vinyl chloride is used for the production of polyvinyl chloride ( PVC). The study consisted of the collection and eval…	10.1023/B:EMAS.0000033045.11795.57	No
9368339	1,2-Dichlorobenzene marine risk assessment with special reference to the OSPARCOM region: North Sea	Van Wijk, D.; Thompson, R. S.; De Rooij, C.; Garny, V.; Lecloux, A.; Kanne, R.	2004	Environmental Monitoring and Assessment	97	87-102	This risk assessment on 1,2-dichlorobenzene was carried out for the marine environment, following methodology given in the EU risk assessment Regulation (1488/94) and Guidance Document of the EU New and Existing Substances Regulation (TGD, 1996). Data from analytical monitoring programmes in large rivers and estuaries in the North Sea area were collected and evaluated on effects and environmental…	10.1023/B:EMAS.0000033043.73470.98	No
9368343	1,4-Dichlorobenzene marine risk assessment with special reference to the OSPARCOM region: North Sea	Boutonnet, J. C.; Thompson, R. S.; De Rooij, C.; Garny, V.; Lecloux, A.; Van Wijk, D.	2004	Environmental Monitoring and Assessment	97	103-117	This risk assessment on 1,4-dichlorobenzene was carried out for the marine environment, following methodology given in the EU risk assessment Regulation (1488/94) and Guidance Document of the EU New and Existing Substances Regulation (TGD, 1996). Data from analytical monitoring programs in large rivers and estuaries in the North Sea area were collected and evaluated on effects and environmental c…	10.1023/B:EMAS.0000033044.11108.43	No
9368347	Influence of seismic shooting on the lesser sandeel (Ammodytes marinus)	Hassel, A.; Knutsen, T.; Dalen, J.; Skaar, K.; Lokkeborg, S.; Misund, O. A.; Ostensen, O.; Fonn, M.; Haugland, E. K.	2004	Ices Journal of Marine Science	61	1165-1173	A field experiment on the effect of seismic shooting on the lesser sandeel (Ammodytes marinus) was conducted on the fishing grounds in the southeastern part of the North Sea in May 2002. Sandeel buried in the sand at night were trapped in steel frame cages (2.0 X 1.8 X 2.0 m) deployed in positions with high abundance of fish located by a van Veen grab. In an experimental area, three sandeel cages…	10.1016/j.icesjms.2004.07.008	No
9368364	A continuous model of biomass size spectra governed by predation and the effects of fishing on them	Benoit, E.; Rochet, M. J.	2004	Journal of Theoretical Biology	226	9-21	A new time-dependent continuous model of biomass size spectra is developed. In this model, predation is the single process governing the energy flow in the ecosystem, as it causes both growth and mortality. The ratio of predator to prey is assumed to be distributed: predators may feed on a range of prey sizes. Under these assumptions, it is shown that linear size spectra are stationary solutions …	10.1016/S0022-5193(03)00290-X	No
9368374	Genetic diversity of European populations of the invasive soft-shell clam Mya arenaria (Bivalvia)	Lasota, R.; Hummel, H.; Wolowicz, M.	2004	Journal of the Marine Biological Association of the United Kingdom	84	1051-1056	The genetic diversity of the soft-shell clam Mya arenaria from seven locations in Europe (two stations in the southern Baltic Sea (the Gulf of Gdansk) and two in the North Sea (Veerse Meer and Oosterschelde), and three additional stations in the Denmark Straits and Bay of Biscay) was determined using starch gel electrophoresis of allozymes. The results showed a low level of genetic variability an…	10.1017/S0025315404010409h	No
9368375	Growth of the razor clam Ensis directus, an alien species in the Wash on the east coast of England	Palmer, D. W.	2004	Journal of the Marine Biological Association of the United Kingdom	84	1075-1076	Samples of shells of the razor clam Ensis directus were examined in order to characterize annually forming shell marks (annuli). Shells from different grounds were aged by naked-eve examination. Back measurements at the identified annuli were used to generate length at age data, to which vote Bertalanffy growth parameters were fitted.	10.1017/S0025315404010458h	No
9368380	Contrasting effects of coplanar versus No-coplanar PCB congeners on immunomodulation and CYP1A levels (determined using an adapted ELISA method) in the common sea star Asterias rubens L.	Danis, B.; Goriely, S.; Dubois, P.; Fowler, S. W.; Flamand, W.; Warnau, M.	2004	Aquatic Toxicology	69	371-383	Biological! effects of two structurally contrasting PCB congeners (coplanar 77 and No coplanar 153) were investigated by measuring the induction of CYP1A immunopositive protein (CYP1A IPP) in the pyloric caeca and the production of reactive oxygen species (ROS) by amoebocytes in the common sea star Asterias rubens. CYP1A IPP was quantified using a specially designed ELISA which uses competitive b…	10.1016/j.aquatox.2004.06.008	No
9368410	The dispersion of Tc-99 in the Nordic Seas and the Arctic Ocean: a comparison of model results observations	Karcher, M. J.; Gerland, S.; Harms, I. H.; Iosjpe, M.; Heldal, H. E.; Kershaw, P. J.; Sickel, M.	2004	Journal of Environmental Radioactivity	74	185-198	The radionuclide Tc-99 had been discharged from the nuclear reprocessing facility in Sellafield (UK) into the Irish Sea in increased amounts in the 1990s. We compare the simulated dispersion of Tc-99 in surface water as calculated by a hydrodynamic model and an assessment box model with field-observations from 1996 to 1999 to study concentrations, pathways and travel times. The model results are …	10.1016/j.jenvrad.2004.01.026	No
9368414	Results of the European Commission Marina II Study Part II - effects of discharges of naturally occurring radioactive material	Betti, M.; de las Heras, L. A.; Janssens, A.; Henrich, E.; Hunter, G.; Gerchikov, M.; Dutton, M.; van Weers, A. W.; Nielsen, S.; Simmonds, J.; Bexon, A.; Sazykina, T.	2004	Journal of Environmental Radioactivity	74	255-277	Enhanced levels of naturally occurring radioactive materials (NORM) are produced through various industrial operations and may lead to discharges to the marine environment. A recent study, called MARINA 11, carried out for the European Commission considered discharges of radionuclides from the NORM industries to north European marine waters and their consequences. There are two main sources that …	10.1016/j.jenvrad.2004.01.021	No
9368415	Seasonal variability of epibenthic communities in different areas of the southern North Sea	Reiss, H.; Kroncke, I.	2004	Ices Journal of Marine Science	61	882-905	Between November 2000 and May 2002, epibenthos was sampled monthly with a 2-m beam trawl at three stations along a transect from the southern German Bight towards the northeastern part of the Dogger Bank (North Sea) in order to investigate the seasonal variability of the epibenthic communities. The stations were chosen to reflect a gradient in the hydrigraphic regime, organic matter supply, and f…	10.1016/j.icesjms.2004.06.020	No
9368417	Stability analysis of a continuous age-structured model with specific reference to North Sea cod	Andrews, J. M.; Blythe, S. P.; Gurney, W. S. C.	2004	Journal of Biological Systems	12	249-260	We examine the stability of a class of continuous age-structured models. Stability borders are established for the different parameters in the model, including levels required for viability. Two examples are then given, the first is a simple model for which the analysis is straightforward. An example is then shown of the cod population in the North Sea, which involves more complicated life histor…	10.1142/S0218339004001191	No
9368429	Levels and profiles of PCBs and OCPs in marine benthic species from the Belgian North Sea and the Western Scheldt Estuary	Voorspoels, S.; Covaci, A.; Maervoet, J.; De Meester, I.; Schepens, P.	2004	Marine Pollution Bulletin	49	393-404	Various benthic invertebrates (flying crab, common shrimp, and red starfish), small fish (sand goby), benthic flatfish (dab, plaice, and sole) and gadoids (bib and whiting) were collected in the Belgian North Sea and along the Scheldt Estuary, both representing areas impacted by various contaminants to different degrees. The levels of 25 polychlorinated biphenyls (PCBs) and 15 organo-chlorine pes…	10.1016/j.marpolbul.2004.02.024	No
9368443	Variability in the supply, distribution and transport of the transient tracer Tc-99 in the NE Atlantic	Kershaw, P. J.; Heldal, H. E.; Mork, K. A.; Rudjord, A. L.	2004	Journal of Marine Systems	44	55-81	In April 1994, a new waste treatment plant, the Enhanced Actinide Removal Plant (EARP), began operation at the nuclear reprocessing facilities at Sellafield in Cumbria, UK. EARP was introduced primarily to reduce the discharges of plutonium and americium, and does not remove technetium-99 (Tc-99) from the effluents. An increased waste throughput from Sellafield since 1994 has resulted in increase…	10.1016/j.jmarsys.2003.08.003	No
9368482	Evidence for decrease in size of lesser sandeels Ammodytes marinus in a North Sea aggregation over a 30-yr period	Wanless, S.; Wright, P. J.; Harris, M. P.; Elston, D. A.	2004	Marine Ecology Progress Series	279	237-246	Long-term changes in size of the lesser sandeels Ammodytes marinus in the Wee Bankie aggregation in the northwest part of the North Sea were investigated using individuals collected from Atlantic puffins Fratercula arctica feeding chicks. Between 1973 and 2002, the average size, on a given date, of fish hatched that year (0-group) declined by 11.1 mm. Over the same period, older (predominantly 1-…	10.3354/meps279237	No
9368485	Comparative assessment of large-scale marine eutrophication: North Sea area and Adriatic Sea as case studies	Druon, J. N.; Schrimpf, W.; Dobricic, S.; Stips, A.	2004	Marine Ecology Progress Series	272	1-23	In the last 50 yr, marginal seas under freshwater influence have become affected by eutrophication. The large areas involved render its assessment difficult. In this paper, a spatial and comparative approach is presented assuming that hydromorphology together with organic matter production control the various consequences of nutrient overenrichment. We have developed 2 eutrophication indices of s…	10.3354/meps272001	No
9368486	Maturity changes in Norwegian spring-spawning herring Clupea harengus: compensatory or evolutionary responses?	Engelhard, G. H.; Heino, M.	2004	Marine Ecology Progress Series	272	245-256	The stock of Norwegian spring-spawning herring Clupea harengus collapsed to a state of commercial extinction in the 1960s, probably due to both overexploitation and unfavourable climatic conditions. Since the 1980s, the stock has fully recovered. Following the collapse, the fish matured at much earlier ages and somewhat larger sizes than previously. Currently, age and size at 50% maturity have on…	10.3354/meps272245	No
9368490	GIS-based methodologies for assessing nitrate, nitrite and ammonium distributions across a major UK basin, the Humber	Davies, H.; Neal, C.	2004	Hydrology and Earth System Sciences	8	823-833	The distributions of nitrate, nitrite and ammonium at various monitoring sites across the Humber basin (area 24 000 km(2)) were examined within a Geographical Information System (GIs) framework. This basin contains diverse characteristics, from areas of high population and industry to rural and arable regions. The Humber River is a major provider of nutrient fluxes to the North Sea from the UK. W…	10.5194/hess-8-823-2004	No
9368522	Detecting regime shifts in the ocean: data considerations	deYoung, B.; Harris, R.; Alheit, J.; Beaugrand, G.; Mantua, N.; ShanNo, L.	2004	Progress in Oceanography	60	143-164	We review observational data sets that have been used to detect regime shifts in the ocean. Through exploration of data time series we develop a definition of a regime shift from a pragmatic perspective, in which a shift is considered as an abrupt change from a quantifiable ecosystem state. We conclude that such changes represent a restructuring of the ecosystem state in some substantial sense th…	10.1016/j.pocean.2004.02.017	No
9368534	Heavy metals in four fish species from the French coast of the eastern English Channel and Southern Bight of the North Sea	Henry, F.; Amara, R.; Courcot, L.; Lacouture, D.; Bertho, M. L.	2004	Environment International	30	675-683	Shallow coastal waters act as nurseries for various fish species and have been recognized as essential fish habitat. We studied heavy metal concentrations in four fish species (plaice, dab, flounder and cod) as an indicator of large-scale habitat quality. The study took place along the French coasts between the Eastern English Channel and the Southern Bight of the North Sea. All species show diff…	10.1016/j.envint.2003.12.007	No
9368541	Scale-dependent climate signals drive breeding phenology of three seabird species	Frederiksen, M.; Harris, M. P.; Daunt, F.; Rothery, P.; Wanless, S.	2004	Global Change Biology	10	1214-1221	Breeding at the right time is essential for animals in seasonal climates in order to ensure that the energy demands of reproduction, particularly the nutritional requirements of growing young, coincide with peak food availability. Global climate change is likely to cause shifts in the timing of peak food availability, and in order to adapt successfully to current and future climate change, animal…	10.1111/j.1529-8817.2003.00794.x	No
9368573	Using the EM algorithm to weight data sets of unknown precision when modelling fish stocks	Cotter, A. J. R.; Buckland, S. T.	2004	Mathematical Biosciences	190	1-7	Stocks of commercial fish are often modelled using sampling data of various types, of unknown precision, and from various sources assumed independent. We want each set to contribute to estimates of the parameters in relation to its precision and goodness of fit with the model. Iterative re-weighting of the sets is proposed for linear models until the weight of each set is found to be proportional…	10.1016/j.mbs.2004.03.001	No
9368581	A method for validation of reference sets in SIMCA modelling	Flaten, G. R.; Grung, B.; Kvalheim, O. M.	2004	Chemometrics and Intelligent Laboratory Systems	72	101-109	A method for validation of the reference set in Soft Independent Modelling of Class Analogies (SIMCA) is proposed. The reference set is used to build the SIMCA model and the remaining samples are fitted to this model. Thus, it is important that the reference set is representative for the reference class. In this work it is suggested that the reference set can be validated by the jackknife procedu…	10.1016/j.chemolab.2004.03.003	No
9368612	Shellfish fishery severely reduces condition and survival of oystercatchers despite creation of large marine protected areas	Verhulst, S.; Oosterbeek, K.; Rutten, A. L.; Ens, B. J.	2004	Ecology and Society	9	17	Fisheries and other human activities pose a global threat to the marine environment. Marine protected areas (MPAs) are an emerging tool to cope with such threats. In the Dutch Wadden Sea, large MPAs (covering 31% of all intertidal flats) have been created to protect shellfish-eating birds and allow recovery of important habitats. Even though shellfish fishing is prohibited in these areas, populat…	NA	No
9368624	Maximum storm surge curve due to global warming for the European North Sea Region during the 20th-21st century	Gonnert, G.	2004	Natural Hazards	32	211-218	Computations of storm surges during the 20th century needs to incorporate global warming of about 0.6 degreesC +/- 0.2 degreesC (IPCC, 2001). In order to take this global warming into consideration, the development of all storm surges occurred during the 20th century have been analysed. The study comprises determining to what degree the storm surge curve and storm surge level depend on each other…	10.1023/B:NHAZ.0000031314.21789.f2	No
9368658	Effects of changing nutrient loads to the North Sea	Skogen, M. D.; Soiland, H.; Svendsen, E.	2004	Journal of Marine Systems	46	23-38	The environmental effects of river nutrient loads to the North Sea have been investigated using a numerical biophysical model, NORWECOM, to perform different reduction scenarios. The simulations demonstrate that the river nutrients have a significant contribution on the annual primary production, both in the southern North Sea, in Skagerrak and along the Norwegian west coast. A 50% reduction in t…	10.1016/j.jmarsys.2003.11.013	No
9368681	Implications for current management advice for North Sea plaice (Pleuronectes platessa L.): Part II. Increased biological realism in recruitment, growth, density-dependent sexual maturation and the impact of sexual dimorphism and fishery discards	Kell, L. T.; Bromley, P. J.	2004	Journal of Sea Research	51	301-312	Since the early 20th century there have been many descriptions of variability in the growth and sexual maturation of North Sea plaice, both through time and between the sexes. There have also been large changes in plaice abundance and recruitment against a background of increasing fishing pressure and changing environmental conditions. This paper evaluates the importance of sexual dimorphism, tre…	10.1016/j.seares.2003.11.001	No
9368685	Determination of total polychlorinated n-alkane concentration in biota by electron ionization-MS/MS	Zencak, Z.; Reth, M.; Oehme, M.	2004	Analytical Chemistry	76	1957-1962	Electron ionization (El) tandem mass spectrometry (MS/ MS) allowed the fast determination of the total concentration of short- and medium-chained polychlorinated n-alkanes (PCAs) in biota. El fragment ions common to all PCAs could be identified. Collision-induced dissociations (CIDs) were carried out by ion trap and triple quadrupole EI-MS/MS. CIDs of m/z 91 --> 53 (limit of detection (LOD) 0.15 …	10.1021/ac0353381	No
9368700	Norwegian monitoring programme on the inorganic and organic contaminants in fish caught in the Barents Sea, Norwegian Sea and North Sea, 1994-2001	Julshamn, K.; Lundebye, A. K.; Heggstad, K.; Berntssen, M. H. G.; Boe, B.	2004	Food Additives and Contaminants Part a-Chemistry Analysis Control Exposure & Risk Assessment	21	365-376	The results from part of a monitoring programme of contaminant levels in fish and other seafood products initiated by the Directorate of Fisheries in Norway in 1994 are presented. Concentrations of 22 elements (four are presented here: As, Cd, Hg and Pb) and HCB, HCH, PCB 28, 52, 101, 105, 118, 138, 153, 156, 180, pp-DDD, p-DDE, p-DDT, sum DDT and 137 Cs were determined in 17 species of fish caug…	10.1080/02652030310001639512	No
10158068	Operational air surveillance and experiences in the Netherlands	Schriel, R.C.; API; IMO; IPIEGA; MMS; NOAA	2005	Int. Oli Spill Conf.	NA	5919	Surveillance of suspected oil pollution incidents in the Dutch sector of the North Sea by aircraft has proven useful in reducing the amount of oil discharged and apprehension of violaters. An operational approach based on experience has been developed, using both visual and remote sensing observations. A number of practical suggestions have been put forward for use in establishing whether or not …	NA	No
10158084	Marine resource damage assessment: Liability and compensation for environmental damage	Maes, F.	2005	NA	NA	1	The contributions to this book are partly the output of a Belgian research project (1998-2002) and a related international conference (2003) on the topic "Marine Resource Damage Assessment and Compensation for Environmental Damage" (MARE-DASM). The aim of the conference was to compare research results with experiences and research of international experts in this domain. The approach is multi-dis…	NA	No
10158087	Petroleum hydrocarbons in the North Sea	Grahl-Nielsen, O.; Westrheim, K.; Wilhelmsen, S.; API; IMO; IPIEGA; MMS; NOAA	2005	Int. Oli Spill Conf.	NA	6177	Since May 1976, a number of water samples have been collected from various areas in the North Sea. Most of the samples were taken at 1m depth, but samples were also obtained from depths down to 100 m by the use of a specially developed water sampler. The analysis was carried out by capillary gas chromatography with a mass spectrometer as detector. By selected ion monitoring the petrogenic hydroca…	NA	No
10158090	On-line numerical modeling in danish spill contingency planning	Gudmundsson, T.; Palle, L.; Andersen, I.; Bach, H.; API; IMO; IPIEGA; MMS; NOAA	2005	Int. Oli Spill Conf.	NA	5897	Denmark is located between the North Sea and the Baltic Sea with major offshore oil activities and heavy traffic of vessels with crude oil, refinery products and potentially dangerous chemicals. Although small in area, Denmark has a very long coastline, more than 7,000 kilometers. This coastline is extremely vulnerable towards accidents at sea. This paper describes the Danish contingency planning…	NA	No
10158123	The use of large-scale outdoor marine model ecosystems to assess the fate and effects of crude oil and dispersant-treated crude oil	Kuiper, J.; API; IMO; IPIEGA; MMS; NOAA	2005	Int. Oli Spill Conf.	NA	8862-8863	Long-term field experiments on the fate and effects of oil in the marine environment meet several serious difficulties. Extrapolation of laboratory tests to field conditions is also very difficult at present, if not impossible. To bridge the apparent gap between laboratory and field conditions, in the last ten years TNO has developed marine model ecosystems that can be used in applied research. M…	NA	No
10158178	4D seismic quantification of a growing CO2 plume at Sleipner, North Sea	Chadwick, R.A.; Arts, R.; Eiken, O.	2005	NA	6	1385	CO2 produced at the Sleipner natural gas field is being injected into the Utsira Sand, a major saline aquifer. Time-lapse seismic data were acquired in 1999 and 2001, with 2.35 and 4.26 million tonnes of CO2 in the reservoir respectively. The CO2 plume is imaged as a number of bright sub-horizontal reflections within the reservoir unit, growing with time, and underlain by a prominent velocity pus…	NA	No
10158224	Oil spill transport animations	Anderson, E.; Marquis, S.; Hurlbut, S.; API; IMO; IPIEGA; MMS; NOAA	2005	Int. Oli Spill Conf.	NA	5783	We have recently been working with computer animation as a tool for visualizing of the spatial and temporal movements of coastal water and floating and entrained pollutants. The technique is very useful to both the practicing modeler and the No-technical observer. Moving pictures representing the movement of coastal and continental shelf water and pollutants prove a powerful tool to help the view…	NA	No
10158252	Experiments on natural and chemical dispersion of oil in laboratory and field circumstances	Delvigne, G.A.L.; API; IMO; IPIEGA; MMS; NOAA	2005	Int. Oli Spill Conf.	NA	2867	At the Delft Hydraulics Laboratory a laboratory flume has been constructed to aid research into natural and chemically induced dispersion processes as well as to test the effectiveness of dispersant in specific conditions. The flume allows the selection of variables and conditions, for instance, the generation of Nobreaking and breaking waves and currents, the variation of temperature, salinity, …	NA	No
10158258	North Sea storm surge statistics based on projections in a warmer climate: How important are the driving GCM and the chosen emission scenario?	Woth, K.	2005	Geophysical Research Letters	32	1-4	Climate models, simulating the effect of plausible future emission concentrations (scenarios), describe for the future an increase of high wind speeds over Northwest Europe during winter. With the help of a hydrodynamic model of the North Sea, these atmospheric future conditions are used to project storm surge heights for the Northwest European Shelf Sea. Four different projections are presented,…	10.1029/2005GL023762	No
10158296	Rare and colonial breeding birds in The Netherlands in 2000-2002	van Dijk, A.-J.; Hustings, F.; Koffijberg, K.; van der Weide, M.; Deuzeman, S.; Dijksen, L.; Zoetebier, D.; Plate, C.	2005	Limosa	78	45-64	In the Netherlands, national country-wide surveys of rare and colonial breeding birds have been carried out annually since 1992. This national breeding bird register aims to monitor national population size and trends in e.g. Special Protection Areas of the EU-Bird Directive and is part of an ecological monitoring programme of the Dutch government. Fieldwork is carried out mainly by dedicated vol…	NA	No
10158327	Tributyltin release from harbour sediments - Modelling the influence of sedimentation, bio-irrigation and diffusion using data from Bremerhaven	Hamer, K.; Karius, V.	2005	Marine Pollution Bulletin	50	980-992	This study describes the potential release of TBT from harbour sediments based on model calculations for different sediment management scenarios applying a numerical one-dimensional FD-model. A conceptual model was developed focussing on the following processes involved in the transport of TBT: sorption equilibrium, diffusion, irrigation and sedimentation. Assuming TBT-concentration of 292 μg/kg …	10.1016/j.marpolbul.2005.04.007	No
10158369	Trends in benthivorous waterbirds in the Dutch Wadden Sea 1975-2002: Large differences between shellfish-eaters and worm-eaters	van Roomen, M.; van Turnhout, C.; van Winden, E.; Koks, B.; Goedhart, P.; Leopold, M.; Smit, C.	2005	Limosa	78	21-38	In this paper trends in the numerical presence of 18 benthivorous waterbird species in the Dutch Wadden Sea in the period 1975-2002 are analysed, using all available counts and U-Index to impute missing counts. Three species have decreased in numbers, ten species have increased, and five species have fluctuated around a stable mean. However, for ten species the trend in the period 1975/76-1990/91…	NA	No
10158380	Atmospheric concentrations and air-sea exchanges of phthalates in the North Sea (German Bight)	Xie, Z.; Ebinghaus, R.; Temme, C.; Caba, A.; Ruck, W.	2005	Atmospheric Environment	39	3209-3219	Phthalates, e.g. dimethyl phthalate (DMP), diethyl phthalate (DEP), di-n-butyl phthalate (DBP), benzylbutyl phthalate (BBP), and di-(2-ethylhexyl) phthalate (DEHP) were measured in the atmosphere and sea water of the North Sea (German Bight). The air and water samples were collected during an expedition cruise with German research ship 'Gauss' in the North Sea from 29th February to 10th March 200…	10.1016/j.atmosenv.2005.02.021	No
10158381	WESP: Water and Strand Profiler	Spelt, B.E.; Rab, M.; Kikkert, A.H.	2005	Hydro International	9	6-9	The Netherlands is bordered in the north and west by the North Sea. Twenty-six percent of the country's landmass lies below sea level. Global warming will bring slow rises in sea level, whilst extensive draining off in the west of The Netherlands is resulting in a fall in ground level. Given this background it is easy to understand why one of the main goals of the Dutch government is to protect t…	NA	No
10158422	Levels of hexabromocyclododecane in harbor porpoises and common dolphins from western European seas, with evidence for stereoisomer-specific biotransformation by cytochrome P450	Zegers, B.N.; Mets, A.; Van Bommel, R.; Minkenberg, C.; Hamers, T.; Kamstra, J.H.; Pierce, G.J.; Boon, J.P.	2005	Environmental Science and Technology	39	2095-2100	Commercial hexabromocyclododecane (HBCD) is a high-production-volume flame-retardant applied in polystyrene foams. It contains three stereoisomers, of which γ-HBCD always dominates. Here we report on the levels of HBCD in blubber of harbor porpoise and common dolphin from different European seas. The highest total (Σ)-HBCD levels were measured in harbor porpoises stranded on the Irish and Scottis…	10.1021/es049209t	No
10158439	Silicon concentrations in UK surface waters	Neal, C.; Neal, M.; Reynolds, B.; Maberly, S.C.; May, L.; Ferrier, R.C.; Smith, J.; Parker, J.E.	2005	Journal of Hydrology	304	75-93	This paper describes the variations in silicon concentrations in UK waters for a wide range of catchment systems (near pristine, rural, and agricultural and urban impacted systems). The paper largely concerns silicon levels in streams, rivers and lakes based on extensive data collected as part of several research and monitoring initiatives of national and international standing. For a detailed st…	10.1016/j.jhydrol.2004.07.023	No
10158509	The "bioeffect assessment index" (BAI): A concept for the quantification of effects of marine pollution by an integrated biomarker approach	Broeg, K.; Westernhagen, H.V.; Zander, S.; Körting, W.; Koehler, A.	2005	Marine Pollution Bulletin	50	495-503	The "bioeffect assessment index" (BAI) is based on the integration of several pathological endpoints measured in the liver of European flounder (Platichthys flesus (L.)) during a long term study of biological effects of pollution in the German Bight. The BAI represents a modification of the "health assessment index" since it includes solely validated biomarkers reflecting toxically induced altera…	10.1016/j.marpolbul.2005.02.042	No
10158544	A chemical and toxicological profile of Dutch North Sea surface sediments	Klamer, H.J.C.; Leonards, P.E.G.; Lamoree, M.H.; Villerius, L.A.; Åkerman, J.E.; Bakker, J.F.	2005	Chemosphere	58	1579-1587	Chemical and toxicological profiles were assessed in surface sediments (fraction &lt;63 μm) from the southern North Sea. In extracts of freeze-dried samples, polybrominated biphenyl (PBB), Irgarol 1051 and phthalate concentrations were below the respective detection limits (except di(2-ethylhexyl)phthalate, which was between 170 and 3300 μg kg-1 dry weight (dw)). Hexabromocyclododecane (HBCD) con…	10.1016/j.chemosphere.2004.11.027	No
10685582	Dynamical Modelling of North Sea Storm Surge Extremes Under Climate Change Conditions: An Ensemble Study	Woth, K.; Weisse, R.; Storch, H. Von	2005	NA	NA	NA	Abstract The Coastal Zones are facing the prospect of changing storm surge statistics due to anthropogenic climate change. In the present study we examine these prospects for the North Sea based on numerical modeling. The main tool is the barotropic tide-surge model …	NA	No
10685585	Regionalization of global climate change scenarios: An ensemble study of possible changes in the North Sea storm surge statistics	Woth, K.	2005	NA	NA	NA	Abstract Possible changes in North Sea storm-related water heights due to increasing atmospheric greenhouse gas concentrations have been studied. The main tool is a barotropic tide surge model, which is used to derive storm surge climate from atmospheric …	NA	No
10685845	Spatial patterns of temporal change in North Sea sediment quality on different spatial scales	Pebesma, E. J.; Duin, R. N. M.	2005	NA	NA	NA	NA	NA	No
10767874	Spatio-temporal mapping of sea floor sediment pollution in the North Sea	Pebesma, E. J.; Duin, R. N. M.	2005	NA	NA	NA	NA	NA	No
10767960	Evaluation of Ecological Effects of the North Sea Industrial Fishing Industry on the Availability of Human Consumption Species Using Geographical Distribution Resource Data	Robertson, J.; McGlade, J.; Leaver, I.	2005	NA	NA	NA	NA	NA	No
10767983	Testing an integrated river-ocean mathematical tool to link marine eutrophication to land use :the southern bight of the North Sea over the past 50 years.	Lancelot, Christiane; Billen, Gilles; Gypens, Nathalie; Garnier, Josette; Roubeix, Vincent; ASLO 2005 Summer Meeting (Santiago de Compostela, Espagne)	2005	NA	NA	NA	info:eu-repo/semantics/NoPublished	NA	No
10865496	Multivariate statistical methods for evaluating biodegradation of mineral oil.	Christensen, Jan H.; Hansen, Asger B.; Karlson, Ulrich; Mortensen, John; Andersen, Ole	2005	Journal of chromatography. A	1090	133-145	Two methods were developed for evaluating natural attenuation and bioremediation of mineral oil after environmental spills and during in vitro experiments. Gas chromatography-mass spectrometry (GC-MS) in selected ion monitoring (SIM) mode was used to obtain compound-specific data. The chromatographic data were then preprocessed either by calculating the first derivative, retention time alignment …	10.1016/j.chroma.2005.07.025	No
10865627	Decadal basin‐scale changes in diatoms, dinoflagellates, and phytoplankton color across the North Atlantic	Leterme, Sophie C.; Edwards, Martin; Seuront, Laurent; Attrill, Martin J.; Reid, Philip C.; John, A. W. G.	2005	Limnology and Oceanography	50	1244-1253	The Continuous Plankton Recorder (CPR) survey has been used to characterize phytoplankton and zooplankton space-time dynamics in the North Sea since 1931 and in the North Atlantic since 1939. Phytoplankton biomass is assessed from these samples by visual assessment of the green color of the silk mesh, the Phytoplankton Color Index (PCI), and the total count of diatoms and dinoflagellates. Species…	10.4319/lo.2005.50.4.1244	No
11573063	The effects of marine sand and gravel extraction on the macrobenthos at a commercial dredging site (results 6 years post-dredging)	Boyd, S. E.; Limpenny, D. S.; Rees, H. L.; Cooper, K. M.	2005	Ices Journal of Marine Science	62	145-162	Benthic recolonization was investigated at a site historically used for the extraction of marine sand and gravel. The main objective was to assess the effects of different levels of dredging intensity on the recolonization of benthic fauna and sediments. Preliminary observations from this study indicated that the fauna within an area of seabed exposed to high dredging intensities remained in a pe…	10.1016/j.icesjms.2004.11.014	No
11576780	Morphodynamic response to natural and anthropogenic influences in the Dithmarschen Bight	Wilkens, J.; Mayerle, R.	2005	Kuste	NA	311-337	In this paper a validated process-based model for the simulation of medium-scale morphodynamics (Wilkens, 2004; Wilkens and Mayerle, 2004; Junge et al., in this volume) is applied to investigate the significance of both natural and anthropogenic influences in the central Dithmarschen Bight on the German Wadden Sea coast. Medium-scale morphodynamics are here defined as changes on the scale of tida…	NA	No
11576826	Comparison of observed and predicted changes to oil after spills	Walker, M.; McDonagh, M.; Albone, D.; Grigson, S.; Wilkinson, A.; Baron, G.	2005	2005 International Oil Spill Conference, IOSC 2005	NA	1246	Warren Spring Laboratory and the Institute of Offshore Engineering have carried out a laboratory weathering and emulsification study on 40 crude oils from the North Sea; data from the study have been used in the Eurospill model. Experimental spills were carried out in May 1992 to validate the model predictions. This paper presents data from the trials and compares them with model predictions. The…	NA	No
11577050	Designing the perfect drilling fluid additive: Can it be done?	Hall, J.	2005	2005 SPE Asia Pacific Health, Safety and Environment Conference and Exhibition - Proceedings	2005	5-10	The environmental and technical performance of drilling fluid additives is a key characteristic of such products. However, at times, the technical performance and environmental characteristics of materials used to make such additives seem to be at odds with each other. For example, materials that show good technical performance (stability) at high temperatures are frequently poor biodegraders, an…	10.2523/95196-ms	No
12027182	Catalogue of Defra historical catch and effort charts: Six decades of detailed spatial statistics for British fisheries	Engelhard, G. H.	2005	Cefas Science Series Technical Report	128	NA	NA	NA	No
12027409	Anthropogenic ocean acidification over the twenty-first century and its impact on calcifying organisms	Orr, J. C.; Fabry, V. J.; Aumont, O.; Bopp, L.; Doney, S. C.; Feely, R. A.; Gnanadesikan, A.; Gruber, N.; Ishida, A.; Joos, F.; Key, R. M.; Lindsay, K.; Maier-Reimer, E.; Matear, R.; Monfray, P.; Mouchet, A.; Najjar, R. G.; Plattner, G.-K.; Rodgers, K. B.; Sabine, C. L.; Sarmiento, J. L.; Schlitzer, R.; Slater, R. D.; Totterdell, I. J.; Weirig, M.-F.; Yamanaka, Y.; Yool, A.	2005	Nature	437	681-686	Today's surface ocean is saturated with respect to calcium carbonate, but increasing atmospheric carbon dioxide concentrations are reducing ocean pH and carbonate ion concentrations, and thus the level of calcium carbonate saturation. Experimental evidence suggests that if these trends continue, key marine organisms - such as corals and some plankton - will have difficulty maintaining their exter…	10.1038/nature04095	No
12027414	Warming the world's oceans	Hegerl, G. C.; Bindoff, N. L.	2005	Science	309	254-255	NA	10.1126/science.1114456	No
12027575	Oil pollution and seabirds	Camphuysen, K. C. J.; Fleet, D.; Reineking, B.; Skov, H.	2005	Wadden Sea Ecosystem	19	115-123	NA	NA	No
12028024	Ecosystems & human well-being: synthesis report	Millennium Ecosystem Assessment	2005	Ecosystem and well-being: Synthesis report	NA	NA	NA	NA	No
12028096	Biology of extinction risk in marine fishes	Reynolds, J. D.; Dulvy, N. K.; Goodwin, N. B.; Hutchings, J. A.	2005	Proceedings of the Royal Society B: Biological Sciences	272	2337-2344	We review interactions between extrinsic threats to marine fishes and intrinsic aspects of their biology that determine how populations and species respond to those threats. Information is available on the status of less than 5% of the world's approximately 15 500 marine fish species, most of which are of commercial importance. By 2001, based on data from 98 North Atlantic and northeast Pacific p…	10.1098/rspb.2005.3281	No
12028131	A framework for selecting a suite of indicators for fisheries management	Rice, J. C.; Rochet, M.-J.	2005	ICES Journal of Marine Science	62	516-527	We develop a framework for the objective selection of a suite of indicators for use in fisheries management. The framework encompasses eight steps, and provides guidance on pitfalls to be avoided at each step. Step 1 identifies user groups and their needs, featuring the setting of operational objectives, and Step 2 identifies a corresponding list of candidate indicators. Step 3 assigns weights to…	10.1016/j.icesjms.2005.01.003	No
9367827	On electrical fishing for brown shrimp (Crangon crangon) - I. Laboratory experiments	Polet, H.; Delanghe, F.; Verschoore, R.	2005	Fisheries Research	72	1-12	The fishery for brown shrimp (Crangon crangon) in the North Sea is carried out by more than 600 vessels with total annual brown shrimp landings of around 20,000 t. Due to the small mesh size used, the catches also contain large amounts of unwanted by-catch. To find ways of reducing this by-catch, experiments were carried out with electric pulses. The basic idea was to selectively invoke a startle…	10.1016/j.fishres.2004.10.016	No
9367829	On electrical fishing for brown shrimp (Crangon crangon) - II. Sea trials	Polet, H.; Delanghe, F.; Verschoore, R.	2005	Fisheries Research	72	13-27	To find ways of reducing the by-catch in the North Sea brown shrimp (Crangon crangon) fishery, experiments were carried out with electric pulses. The basic idea was to selectively invoke a startle response in shrimp without stimulating any by-catch species. A selective groundrope could then be used in combination with electric pulses to obtain catch separation. Sea trials with the electro-net sho…	10.1016/j.fishres.2004.10.015	No
9367836	Coast of change: habitat loss and transformations in the Wadden Sea	Reise, K.	2005	Helgoland Marine Research	59	9-21	In the southern North Sea, coastal people commenced with habitat conversions 1,000 years ago. Partly interrupted in late medieval times by large-scale inundations of marshland, progressive embankments transformed the landward half of the amphibic transition zone between a limno-terrestric and a brackish-marine ecosystem into arable land and freshwater lakes. Sea walls rigidly separated the land f…	10.1007/s10152-004-0202-6	No
9367851	A new and alien species of "oyster leech" (Platyhelminthes, Polycladida, Stylochidae) from the brackish North Sea Canal, The Netherlands	Sluys, R.; Faubel, A.; Rajagopal, S.; van der Velde, G.	2005	Helgoland Marine Research	59	310-314	A new species of polyclad flatworm, Imogine necopinata Sluys, sp. nov., is described from a brackish habitat in The Netherlands. Taxonomic affinities with Asian species and the ecology of the animals suggest that the species is an introduced, exotic component of the Dutch fauna. The new species belongs to a group of worms with species that are known to predate on oysters.	10.1007/s10152-005-0006-3	No
9367853	Bioassay-directed fractionation of organic extracts of marine surface sediments from the North and Baltic Sea - Part II: Results of the biotest battery and development of a biotest index	Kammann, U.; Biselli, S.; Reineke, N.; Wosniok, W.; Danischewski, D.; Huhnerfuss, H.; Kinder, A.; Sierts-Herrmann, A.; Theobald, N.; Vahl, H. H.; Vobach, M.; Westendorf, J.; Steinhart, H.	2005	Journal of Soils and Sediments	5	225-232	Goal, Scope and Background. The ecological relevance of contaminants in mixtures is difficult to assess, because of possible interactions and due to lacking toxicity data for many substances present in environmental samples. Marine sediment extracts, which contain a mixture of environmental contaminants in low concentrations, were the object of this study. The extracts were investigated with a se…	10.1065/jss2004.10.124.2	No
9367855	Increased phagocytic activity in contaminated seastars (Asterias rubens) collected in the Southern Bight of the North Sea	Coteur, G.; Danis, B.; Wantier, P.; Pernet, P.; Dubois, P.	2005	Marine Pollution Bulletin	50	1295-1302	In invertebrates, the phagocytosis exerted by immune Cells Constitutes the main line of internal defence against offending microorganisms. This Study assessed during two consecutive years the phagocytic activity in seastars (Asterias rubens) collected in stations along the Belgian and Dutch coasts. The contamination of these seastars by metals and PCBs were measured in parallel. Increased phagocy…	10.1016/j.marpolbul.2005.04.038	No
9367856	Accumulation of organotin compounds and mercury in harbour porpoises (Phocoena Phocoena) from the Danish waters and West Greenland	Strand, J.; Larsen, M. M.; Lockyer, C.	2005	Science of the Total Environment	350	59-71	The concentrations of butyltin (Sigma BT=TBT+DBT+MBT) and mercury (Hg) were determined in the liver of 35 harbour porpoises (Phocoena phocoena), which were found dead along the coastlines or caught as by-catch in the Danish North Sea and the Inner Danish waters. In addition, three harbour porpoises hunted in West Greenland were analysed. High levels of butyltin and mercury, within the range of 68…	10.1016/j.scitotenv.2005.02.038	No
9367865	The exploitation of living resources in the Dutch Wadden Sea: a historical overview	Wolff, W. J.	2005	Helgoland Marine Research	59	31-38	An overview, based on written sources and personal observations, is presented of exploitation of living resources in and around the Dutch Wadden Sea during the past few centuries. It is concluded that before about 1900 exploitation was almost unrestricted. Exploitation of plants has been documented for saltmarshes and eelgrass beds. Fisheries have occurred for two species of hydroids, two species…	10.1007/s10152-004-0204-4	No
9367870	A historic perspective on Wadden Sea eutrophication	van Beusekom, J. E. E.	2005	Helgoland Marine Research	59	45-54	In this paper, a reconstruction of the preindustrial trophic status of the Wadden Sea is presented. A conceptual model is outlined that links the organic matter and nutrient dynamics in the Wadden Sea with riverine nutrient input. Fundamental processes in this model are: a nutrient-limited offshore primary production and the subsequent import of primary produced organic matter from the North Sea …	10.1007/s10152-004-0206-2	No
9367883	Response of potential fish community indicators to fishing	Piet, G. J.; Jennings, S.	2005	Ices Journal of Marine Science	62	214-225	Fish community metrics and diversity indices have often been proposed as indicators to support an Ecosystem Approach to Fisheries Management. The response of eight fish community indicators to spatio-temporal changes in fishing effort was studied by comparing the rate of change in (i) areas subject to different levels (high, medium, and low) of fishing effort and (ii) areas inside and outside a c…	10.1016/j.icesjms.2004.09.007	No
9367895	On the phenology of north sea ichthyoplankton	Greve, W.; Prinage, S.; Zidowitz, H.; Nast, J.; Reiners, F.	2005	Ices Journal of Marine Science	62	1216-1223	The timing of fish larvae abundance was investigated at Helgoland Roads ill the southern North Sea for the years 1990, 1993-1996, 1998, and 1999. From the 44 species identified, 27 were sufficiently abundant in more than 3 years and had well defined seasonal changes to calculate their phenology. The passage of the 15%. 50%, and 85% annual cumulative abundance thresholds was used to define the "st…	10.1016/j.icesjms.2005.03.011	No
9367896	Regional variability in the trophic requirements of shelf sea fisheries in the Northeast Atlantic, 1973-2000	Heath, M. R.	2005	Ices Journal of Marine Science	62	1233-1244	Hydrographic, plankton, benthos, fisheries landings, and fish diet data from shelf sea areas in the Northeast Atlantic have been combined into all analysis of the foodweb structure and secondary production requirements of regional fisheries. Fish landings from the Baltic and North Sea are shown to be taken from a lower trophic level and are shown to be overall more planktivorous than those from s…	10.1016/j.icesjms.2005.04.010	No
9367898	The response of Atlantic cod (Gadus morhua) to future climate change	Drinkwater, K. F.	2005	Ices Journal of Marine Science	62	1327-1337	Future CO2-induced climate change scenarios from Global Circulation Models (GCMs) indicate increasing air temperatures, with the greatest warming in the Arctic and Subarctic, Changes to the wind fields and precipitation patterns are also suggested. These will lead to changes in the hydrographic properties of the ocean, as well as the vertical stratification and circulation patterns. Of particular…	10.1016/j.icesjms.2005.05.015	No
9367916	The Elbe flood 2002 - toxic effects of transported contaminants in flatfish and mussels of the Wadden Sea	Einsporn, S.; Broeg, K.; Koehler, A.	2005	Marine Pollution Bulletin	50	423-429	Cellular changes in livers from flounder (Platichthys flesus L.) and digestive glands of blue mussels (Mytilus edulis) were studied to analyze whether the Elbe flood catastrophe in August 2002 had any deleterious effects on animal health. Flatfish and mussels were sampled at different locations in the Elbe estuary and the Wadden Sea after the flood wave had reached the German Bight. International…	10.1016/j.marpolbul.2004.11.027	No
9367953	Identification and quantification of pesticides, industrial chemicals, and organobromine compounds of medium to high polarity in the North Sea	Weigel, S.; Bester, K.; Huhnerfuss, H.	2005	Marine Pollution Bulletin	50	252-263	Solid-phase extraction of 20L seawater samples enabled the enrichment and determination of a wide array of organic substances, including compounds of medium to high polarity, in the pg/L-range. A number of contaminants was detected and quantified throughout the North Sea, among them the pesticides dichlobenil (2,6-d ichlorobenzonit rile), metolachlor and terbuthylazine as well as the industrial c…	10.1016/j.marpolbul.2004.10.011	No
9367965	Distribution-abundance relationships for North Sea Atlantic cod (Gadus morhua): observation versus theory	Blanchard, J. L.; Mills, C.; Jennings, S.; Fox, C. J.; Rackham, B. D.; Eastwood, P. D.; O'Brien, C. M.	2005	Canadian Journal of Fisheries and Aquatic Sciences	62	2001-2009	Density-dependent habitat selection has implications for fisheries management and for the recovery of depleted fish populations. According to ideal free distribution theory, populations contract into areas of highest habitat suitability as their abundance decreases. This can increase their vulnerability to fishing and predation. We detected density-dependent habitat selection by juvenile Atlantic…	10.1139/F05-109	No
9367989	A review of sediment contamination by trace metals in the Humber catchment and estuary, and the implications for future estuary water quality	Cave, R. R.; Andrews, J. E.; Jickells, T.; Coombes, E. G.	2005	Estuarine Coastal and Shelf Science	62	547-557	This paper reviews what is presently known about sediment contamination in the macro-tidal Humber estuary on the east coast of the UK, with particular reference to the trace elements arsenic, copper, lead and zinc. The Humber is a post-industrial estuary, with an industrial and mining legacy of contaminated sediments throughout the river catchment. Surface and near-surface sediments in the estuar…	10.1016/j.ecss.2004.09.017	No
9367994	Red mullet migration into the northern North Sea during late winter	Beare, D.; Burns, F.; Jones, E.; Peach, K.; Reid, D.	2005	Journal of Sea Research	53	205-212	The abundance of red mullet (Mullus surmuletus) caught by trawl net during research surveys around the coast of Scotland has soared since 1995. Almost Noe were recorded for a total of 70 years between 1925 and 1995. Then, starting in January 1995, red mullet began to appear in numbers to the west and east of Scotland. The exception to the almost total absence for 7 decades is a small peak in numb…	10.1016/j.seares.2004.06.003	No
9368003	Discards in North Sea fisheries: causes, consequences and solutions	Catchpole, T. L.; Frid, C. L. J.; Gray, T. S.	2005	Marine Policy	29	421-430	Discards refer to that part of the catch returned to the sea during fishing operations. This study assesses the consequences, causes, and potential solutions to the discard problem using the example of North Sea fisheries. Fishermen's immediate objectives during fishing operations and the low confidence in projected gains from discard reduction measures have promoted use of unselective trawls whi…	10.1016/j.marpol.2004.07.001	No
9368005	Ecosystem-based fisheries management: progress in the NE Atlantic	Frid, C.; Paramor, O.; Scott, C.	2005	Marine Policy	29	461-469	Fisheries management in the NE Atlantic has recently adopted a precautionary approach to setting catch limits. This has been accompanied by the development of more complex and multi-species modelling tools for predicting stock size and structure. The scientific community are now being asked to provide an 'ecosystem-based approach' to fisheries management. In this paper, we consider the science ne…	10.1016/j.marpol.2004.07.004	No
9368009	The effects of spatial targeting of fishing effort on the distribution of the Norway lobster, Nephrops norvegicus, on the Farn Deeps grounds, northeast England	Bell, M. C.; Elson, J. M.; Addison, J. T.	2005	New Zealand Journal of Marine and Freshwater Research	39	1023-1037	Nephrops norvegicus is an essentially sedentary species of lobster that forms the basis of valuable fisheries in the northwest Atlantic and western Mediterranean. Fishers exploiting a sedentary stock Lire likely to visit the most profitable (highest catch rate) areas first. Such spatial targeting of fishing effort is likely to have important consequences for stock monitoring and assessment. We us…	10.1080/00288330.2005.9517373	No
9368028	Gloom and doom? The future of marine capture fisheries	Garcia, S. M.; Grainger, R. J. R.	2005	Philosophical Transactions of the Royal Society B-Biological Sciences	360	21-46	Predicting global fisheries is a high-order challenge but predictions have been made and updates are needed. Past forecasts, present trends and perspectives of key parameters of the fisheries-including potential harvest, state of stocks, supply and demand, trade, fishing technology and governance-are reviewed in detail, as the basis for new forecasts and forecasting performance assessment. The fu…	10.1098/rstb.2004.1580	No
9368029	Population dynamics and potential of fisheries stock enhancement: practical theory for assessment and policy analysis	Lorenzen, K.	2005	Philosophical Transactions of the Royal Society B-Biological Sciences	360	171-189	The population dynamics of fisheries stock enhancement, and its potential for generating benefits over and above those obtainable from optimal exploitation of wild stocks alone are poorly understood and highly controversial. I review pertinent knowledge of fish population biology, and extend the dynamic pool theory of fishing to stock enhancement by unpacking recruitment, incorporating regulation…	10.1098/rstb.2004.1570	No
9368036	The disappearance of oysters from the Wadden Sea: a cautionary tale for no-take zones	Berghahn, R.; Ruth, M.	2005	Aquatic Conservation-Marine and Freshwater Ecosystems	15	91-104	1. The question as to whether no-take zones, as reference areas in the Wadden Sea (eastern North Sea), may develop within a few years or decades towards an ecological situation similar to the one which may have existed in earlier times is examined. 2. It is argued that the driving forces behind changes in species and habitats in the Wadden Sea are natural long-term variability of abiotic factors …	10.1002/aqc.635	No
9368067	The suitability of the marine biotic index (AMBI) to new impact sources along European coasts	Muxika, I.; Borja, A.; Bonne, W.	2005	Ecological Indicators	5	19-31	In recent years, several benthic biotic indices have been proposed to be used as ecological indicators in estuarine and coastal waters. One such indicator, the AZTI Marine Biotic Index (AMBI), was designed to establish the ecological quality of European coasts. The index examined the response of soft-bottom benthic communities to natural and man-induced disturbances in coastal and estuarine envir…	10.1016/j.ecolind.2004.08.004	No
9368073	Long-term variation in the abundance of the brown shrimp Crangon crangon (L.) population of the German Bight and possible causes for its interannual variability	Siegel, V.; Groger, J.; Neudecker, T.; Damm, U.; Jansen, S.	2005	Fisheries Oceanography	14	1-16	Time series on Crangon crangon densities in the German Wadden Sea show a considerable degree of interannual variability, for the entire region in spring and in autumn as well as for three subareas, North Frisia, East Frisia and Elbe estuary. Across the entire survey area C. crangon density was inversely related to water depth. In autumn after the recruitment, settlement shrimp densities are corre…	10.1111/j.1365-2419.2004.00301.x	No
9368082	Bioassay-directed fractionation of organic extracts of marine surface sediments from the North and Baltic Sea - Part I: Determination and identification of organic pollutants	Biselli, S.; Reineke, N.; Heinzel, N.; Kammann, U.; Franke, S.; Huhnerfuss, H.; Theobald, N.	2005	Journal of Soils and Sediments	5	171-181	Goal, Scope and Background. Bioassay-directed fractionation (BDF) has become a valuable technique to investigate and chatacterise environmental samples with regard to toxicity. BDF was used as a tool to determine the ecotoxicological potential for marine sediments from the North Sea, the Baltic Sea, and the Skagerrak (samples taken far away from point sources). In order to look for the substances…	10.1065/jss2004.10.124.1	No
9368085	Resource degradation: a subtle effect of bottom fishing	Kaiser, M. J.; Hinz, H.; Callaway, R. M.; Nall, A.; Biles, C. L.	2005	Marine Biology	146	401-408	Populations of hermit crabs are critically limited by the availability of suitable gastropod shells that they utilise to reduce their risk of predation and environmental stress. Common whelks are the main source of shells for large hermit crabs in the northern Atlantic but are vulnerable to direct and indirect effects of fishing activity. This study examined the potential consequences of degradin…	10.1007/s00227-004-1440-5	No
9368108	Mitochondrial DNA variation and cryptic speciation within the free-living marine nematode Pellioditis marina	Derycke, S.; Remerie, T.; Vierstraete, A.; Backeljau, T.; Vanfleteren, J.; Vincx, M.; Moens, T.	2005	Marine Ecology Progress Series	300	91-103	An inverse correlation between dispersal ability and genetic differentiation among populations of a species is frequently observed in the marine environment. We investigated the population genetic structure of the free-living marine nematode Pellioditis marina. A total of 426 bp of the mitochondrial cytochrome oxidase subunit 1 (COI) gene were surveyed on a geographical scale of approximately 100…	10.3354/meps300091	No
9368117	Modelling diatom and Phaeocystis blooms and nutrient cycles in the Southern Bight of the North Sea: the MIRO model	Lancelot, C.; Spitz, Y.; Gypens, N.; Ruddick, K.; Becquevort, S.; Rousseau, V.; Lacroix, G.; Billen, G.	2005	Marine Ecology Progress Series	289	63-78	The link between anthropogenic nutrient loads and the magnitude and extent of diatom and Phaeocystis colony blooms in the Southern Bight of the North Sea was explored with the complex ecosystem model MIRO. The model was adapted for resolving the changing nutrient loads, the complex biology of the bloom species and the tight coupling between the benthic and pelagic compartments that characterise t…	10.3354/meps289063	No
9368131	N : Si ratios and the 'balance of organisms': PROWQM simulations of the northern North Sea	Tett, P.; Lee, J. Y.	2005	Journal of Sea Research	54	70-91	This paper, first presented at the EutWork meeting, includes short reviews of (i) the meaning of balance of organisms in the context of eutrophication and (ii) the simulation of the balance with numerical models. The ratio psi of flagellate chlorophyll to total chlorophyll is used as a measure of the balance. The PROVESS Water Quality Model (PROWQM) was used to investigate the control of psi by s…	10.1016/j.seares.2005.02.012	No
9368141	Climate change and distribution shifts in marine fishes	Perry, A. L.; Low, P. J.; Ellis, J. R.; Reynolds, J. D.	2005	Science	308	1912-1915	We show that the distributions of both exploited and Noexploited North Sea fishes have responded markedly to recent increases in sea temperature, with nearly two-thirds of species shifting in mean latitude or depth or both over 25 years. For species with northerly or southerly range margins in the North Sea, half have shown boundary shifts with warming, and all but one shifted northward. Species …	10.1126/science.1111322	No
9368143	A seasonally resolved bottom-water temperature record for the period ad 1866-2002 based on shells of Arctica islandica (Mollusca, North Sea)	Schone, B. R.; Pfeiffer, M.; Pohlmann, T.; Siegismund, F.	2005	International Journal of Climatology	25	947-962	Existing studies on recent global warming are almost exclusively based on environmental data from the Earth's surface. Seasonal information on the effects of climate change on subsurface settings of mid to high latitudes is extremely scarce. Here, we present the first temperature proxy record from bottom (c. 50 m) water settings of the North Sea employing the oxygen isotope composition of ocean q…	10.1002/joc.1174	No
9368149	At-sea distribution and behaviour of a surface-feeding seabird, the lesser black-backed gull Larus fuscus, and its association with different prey	Schwemmer, P.; Garthe, S.	2005	Marine Ecology Progress Series	285	245-258	The lesser black-backed gull Larus fuscus is a typical surface-feeding seabird with a widespread, patchy distribution in the SE North Sea. During the 1990s, breeding numbers along the German North Sea coast increased exponentially. Analyses of a multiple-year data set revealed changes in the at-sea distribution that seemed to reflect an increase in the numbers of breeding birds. Detailed recordin…	10.3354/meps285245	No
9368150	Microbial diversity during biodegradation of crude oil in seawater from the North Sea	Brakstad, O. G.; Lodeng, A. G. G.	2005	Microbial Ecology	49	94-103	Microbial communities were characterized during biodegradation of immobilized oil in seawater from the Statfjord field and the German Bight in the North Sea. Seawater samples were collected at different distances from pollution sources at the two locations. A Statfjord oil was immobilized on hydrophobic synthetic Fluortex fabrics and submerged in closed flasks (no headspace) with natural or steri…	10.1007/s00248-003-0225-6	No
9368152	The growth of British fisheries during the industrial revolution	Knauss, J. A.	2005	Ocean Development and International Law	36	1-11	One consequence of the industrial revolution was to make fishermen much more effective and efficient. Nowhere was this change in situation more stark than in the North Sea, which the British trawler fleet came to dominate during the latter part of the nineteenth century. Much of modern fisheries policy can be traced to this period and this area.	10.1080/00908320490508912	No
9368160	Future increase in harmful algal blooms in the North Sea due to climate change	Peperzak, L.	2005	Water Science and Technology	51	31-36	In temperate seas such as the North Sea harmful (toxic) algal blooms will probably increase as a result of climate change. This conclusion was reached after investigating the projected effect of climate change for the year 2100 in Dutch coastal waters (4 degrees C temperature rise and increased water column stratification) on the growth rates of six harmful and two No-harmful phytoplankton specie…	NA	No
9368171	Towards a vulnerability assessment of the UK and northern European coasts: the role of regional climate variability	Tsimplis, M. N.; Woolf, D. K.; Osborn, T. J.; Wakelin, S.; Wolf, J.; Flather, R.; Shaw, A. G. P.; Woodworth, P.; Challenor, P.; Blackman, D.; Pert, F.; Yan, Z.; Jevrejeva, S.	2005	Philosophical Transactions of the Royal Society a-Mathematical Physical and Engineering Sciences	363	1329-1358	Within the framework of a Tyndall Centre research project, sea level and wave changes around the UK and in the North Sea have been analysed. This paper integrates the results of this project. Many aspects of the contribution of the North Atlantic Oscillation (NAO) to sea level and wave height have been resolved. The NAO is a major forcing parameter for sea-level variability. Strong positive respo…	10.1098/rsta.2005.1571	No
9368182	Acoustic seabed classification in a coastal environment (outer Weser Estuary, German Bight) - a new approach to monitor dredging and dredge spoil disposal	Wienberg, C.; Bartholoma, A.	2005	Continental Shelf Research	25	1143-1156	Acoustic seabed classification provides a sophisticated technique to discriminate seabed characteristics and to map their distribution at high spatial and temporal resolution. In the present study, the seabed classification system QTC View/Impact was applied to investigate a 9-km (2) area at water depths between 6 and 20 in in the outer Weser Estuary (German Bight, southeastern North Sea). The su…	10.1016/j.csr.2004.12.015	No
9368185	Investigations of the potential influence of environmental contaminants on the thymus and spleen of harbor porpoises (Phocoena phocoena)	Beineke, A.; Siebert, U.; Mclachlan, M.; Bruhn, R.; Thron, K.; Failing, K.; Muller, G.; Baumgartner, W.	2005	Environmental Science & Technology	39	3933-3938	Harbor porpoises from the German North and Baltic Seas exhibit a higher incidence of bacterial infections compared to whales from less polluted arctic waters. The potential adverse effect of environmental contaminants such as polychlorinated biphenyls (PCBs) and heavy metals on the immune system and the health status of marine mammals is still discussed controversially. The aim of the presentstud…	10.1021/es048709j	No
9368211	Benefit from an invader: American slipper limpet Crepidula fornicata reduces star fish predation on basibiont European mussels	Thieltges, D. W.	2005	Hydrobiologia	541	241-244	Introduced species have recently become a major concern in ecological research and aquatic conservation. This is due to an increasing appearance of introduced species at a global scale and a multitude of negative impacts on native biota. However, impacts of introduced species are not necessarily only negative. The epizootic American slipper limpet Crepidula fornicata, native at North American Atl…	10.1007/s10750-004-4671-z	No
9368215	Long-term shifts in marine ecosystem functioning detected by inverse modeling of the Helgoland Roads time-series	Wirtz, K. W.; Wiltshire, K.	2005	Journal of Marine Systems	56	262-282	Over the past decades, the North Sea ecosystem has been subjected to long-term variations of key natural as well as anthropogenic factors. Decadal trends in eutrophication or of the North Atlantic climate system presumably led to changes in extensive ecosystem variables such as algal biomasses or nutrient concentrations. These are investigated in great detail as part of few monitoring programmes …	10.1016/j.jmarsys.2004.11.002	No
9368220	Molecular analysis of Continuous Plankton Recorder samples, an examination of echinoderm larvae in the North Sea	Kirby, R. R.; Lindley, J. A.	2005	Journal of the Marine Biological Association of the United Kingdom	85	451-459	Analysis of the biological time series of plankton samples collected by the Continuous Plankton Recorder (CPR) in the North Atlantic and North Sea has shown a regime shift in the plankton in this region. Both the distributions of planktonic organisms and their timing of occurrence in the seasonal cycle have changed and these changes appear to reflect global warming. In the North Sea the planktoni…	10.1017/S0025315405011392	No
9368249	Climate effects on formation of jellyfish and ctenophore blooms: a review	Purcell, J. E.	2005	Journal of the Marine Biological Association of the United Kingdom	85	461-476	Much speculation and some evidence suggest that jellyfish and ctenophore populations have increased in recent decades. Unfortunately, few past records exist With which to compare current populations, and our knowledge of how environmental factors affect jellyfish population size is meagre. Human enterprise has wrought many changes in the ocean that are hypothesized to favour jellyfish, including …	10.1017/S0025315405011409	No
9368254	Catchment-coastal zone interaction based upon scenario and model analysis: Elbe and the German Bight case study	Hofmann, J.; Behrendt, H.; Gilbert, A.; Janssen, R.; Kannen, A.; Kappenberg, J.; Lenhart, H.; Lise, W.; Nunneri, C.; Windhorst, W.	2005	Regional Environmental Change	5	54-81	This paper presents a holistic strategy on the interaction of activities in the Elbe river basin and their effects on eutrophication in the coastal waters of the German Bight. This catchment-coastal zone interaction is the main target of the EUROCAT (EUROpean CATchments, catchment changes and their impact on the coast) research project, with the Elbe being one of eight case studies. The definitio…	10.1007/s10113-004-0082-y	No
9368274	Long-term changes of a coastal bird breeding community on a small island - does natural succession compromise conservation values?	Oppel, S.	2005	Biodiversity and Conservation	14	3407-3422	Limited spatial resources available for conservation lead to controversy about whether to apply single-species management or ecosystemary approaches in order to maintain biodiversity. In this study I analyse changes in a community of breeding coastal birds over a 90-year period, in order to examine whether natural processes on an unmanaged island are in accordance with requirements to save endang…	10.1007/s10531-004-0547-9	No
9368289	Using size-based indicators to evaluate the ecosystem effects of fishing	Shin, Y. J.; Rochet, M. J.; Jennings, S.; Field, J. G.; Gislason, H.	2005	Ices Journal of Marine Science	62	384-396	The usefulness and relevance of size-based indicators (SBIs) to an ecosystem approach to fisheries (EAF) are assessed through a review of empirical and modelling studies. SBIs are tabulated along with their definitions, data requirements, potential biases, availability of time-series, and expected directions of change in response to fishing pressure. They include mean length in a population, mean…	10.1016/j.icesjms.2005.01.004	No
9368301	Combining indicator trends to assess ongoing changes in exploited fish communities: diagnostic of communities off the coasts of France	Rochet, M. J.; Trenkel, V.; Bellail, R.; Coppin, F.; Le Pape, O.; Mahe, J. C.; Morin, J.; Poulard, J. C.; Schlaich, I.; Souplet, A.; Verin, Y.; Bertrand, J.	2005	Ices Journal of Marine Science	62	1647-1664	We present a method for combining individual indicator results into a comprehensive diagnostic of fishing impacts on fish populations and communities. A conceptual framework for interpreting combined trends in a set of simple indicators is proposed, relying beforehand on qualitative expectations anchored in ecological theory. The initial state of the community is first assessed using published in…	10.1016/j.icesjms.2005.06.009	No
9368309	First record of the calanoid copepod Acartia omorii (Copepoda : Calanoida : Acartiidae) in the southern bight of the North Sea	Seuront, L.	2005	Journal of Plankton Research	27	1301-1306	The occurrence of the calanoid copepod, Acartia omorii, is reported for the first time in the coastal waters of the Southern bight of the North Sea, off Calais harbour. Acartia omorii males and females were consistently found in four plankton samples. The collected specimens were compared with A. omorii individuals collected from the type locality (Tokyo Bay, Japan). The capture of A. omorii, a s…	10.1093/plankt	No
9368311	Assessing the suitability of OSPAR EcoQOs for eutrophication vs ICES criteria for England and Wales	Painting, S. J.; Devlin, M. J.; Rogers, S. I.; Mills, D. K.; Parker, E. R.; Rees, H. L.	2005	Marine Pollution Bulletin	50	1569-1584	This paper provides a preliminary evaluation of the suitability of OSPAR Ecological Quality objectives for eutrophication for coastal and offshore waters of England and Wales on the basis of ICES criteria. In principle.. EcoQOs are easy to understand, but responses to nutrient enrichment are complex. Few studies provide unequivocal evidence of links between inputs and response. Monitoring is gene…	10.1016/j.marpolbul.2005.06.042	No
9368312	Climate warming may cause a parasite-induced collapse in coastal amphipod populations	Mouritsen, K. N.; Tompkins, D. M.; Poulin, R.	2005	Oecologia	146	476-483	Besides the direct impact on the general performance of individual organisms, the ecological consequences of climate change in terrestrial and marine ecosystems are expected to be determined by complex cascading effects arising from modified trophic interactions and competitive relationships. Recently, the synergistic effect of parasitism and climate change has been emphasised as potentially impo…	10.1007/s00442-005-0223-0	No
9368315	The invasion of the Chinese mitten crab (Eriocheir sinensis) in the United Kingdom and its comparison to continental Europe	Herborg, L. M.; Rushton, S. P.; Clare, A. S.; Bentley, M. G.	2005	Biological Invasions	7	959-968	Owing to its catadromous lifestyle, the Chinese mitten crab, Eriocheir sinensis, allows comparison between a coastal and an inland biological invasion of the same species. Information about the distribution of this species in the United Kingdom has been collected from sightings made by governmental agencies, The Natural History Museum (London) collection, literature, and from the general public. …	10.1007/s10530-004-2999-y	No
10161446	Evaluating the sources and fate of anthropogenic dissolved inorganic nitrogen (DIN) in two contrasting North Sea estuaries	Ahad, J.M.E.; Ganeshram, R.S.; Spencer, R.G.M.; Uher, G.; Upstill-Goddard, R.C.; Cowie, G.L.	2006	Science of the Total Environment	372	317-333	Nitrogen isotope ratios (δ15N) were used to help elucidate the sources and fate of ammonium (NH4+) and nitrate (NO3-) in two northeastern English estuaries. The dominant feature of NH4+ in the heavily urbanised Tyne estuary was a plume arising from a single point source; a large sewage works. Although NH4+ concentrations (ranging from 30-150 μM) near the sewage outfall varied considerably between…	10.1016/j.scitotenv.2006.09.018	No
10161460	Localization of global climate change: Storm surge scenarios for Hamburg in 2030 and 2085	Grossman, I.; Woth, K.; von Storch, H.	2006	Kuste	NA	169-182	A local scenario for future high water levels for the tide gauge of Hamburg, St. Pauli is constructed on the basis of a regional scenario prepared with a hydrodynamical model of the North Sea. Two different emission scenarios, A2 and B2 (characterized in the IPCC Special Report on Emission Scenarios, SRES), which were projected onto European climate conditions by different global and regional cli…	NA	No
10161581	Oil well produced water discharges to the North Sea. Part II: Comparison of deployed mussels (Mytilus edulis) and the DREAM model to predict ecological risk	Neff, J.M.; Johnsen, S.; Frost, T.K.; Røe Utvik, T.I.; Durell, G.S.	2006	Marine Environmental Research	62	224-246	Large volumes of water often are produced with oil and gas from offshore platforms. The produced water is separated from the oil and gas and either reinjected into a deep formation or discharged to the ocean. The Norwegian oil and gas industry advocates ecological risk assessment as the basis for managing produced water discharges to the North Sea. In this paper, we compare estimates of ecologica…	10.1016/j.marenvres.2006.03.012	No
10161676	Storm-related sea level variations along the North Sea coast as simulated by a high-resolution model 1958-2002	Weisse, R.; Plü, A.	2006	Ocean Dynamics	56	16-25	Storm-related sea level variations 1958-2002 along the North Sea coast from a high-resolution numerical hindcast are investigated and compared to the results of earlier studies. Considerable variations were found from year to year and over the entire period. The large-scale pattern of these variations is consistent with that derived from previous studies, while the magnitudes of the long-term tre…	10.1007/s10236-005-0037-y	No
10161785	Seatrack Web, forecasts of oil spills, a new version	Ambjörn, C.	2006	IEEE US/EU Balt. Int. Symp., BALTIC	NA	NA	Seatrack Web is a fully operational oil drift forecasting system and it covers the Baltic Sea and part of the North Sea. The system is available over the internet using a client-server web application, which enables users to start an oil drift simulation and have the results presented in their web browser on demand. The server hosting the oil drift simulation code has access to the most recent we…	10.1109/BALTIC.2006.7266187	No
10767962	UTILITY AND USES OF SOCIO-ECONOMIC INDICATORS ON THE ENVIRONMENTAL IMPACT OF FISHING ACTIVITES:CASE STUDY: THE DANISH PELAGIC FISHERIES IN THE NORTH SEA	Sverdrup-Jensen, Sten; Eliasen, Søren Qvist; Hegland, Troels Jacob	2006	NA	NA	NA	NA	NA	No
10767982	Simulating the effect of warming on the developmental success of sprat early life history stages: are Baltic and North Sea sprat differently affected?	Petereit, Christoph; Haslob, Holger; Kraus, Gerd; Clemmesen, Catriona	2006	NA	NA	NA	NA	NA	No
10865645	How to reconstruct trends of late Holocene relative sea level: A new approach using tidal flat clastic sediments and optical dating	Mauz, Barbara; Bungenstock, Friederike	2006	Marine Geology	237	225-237	Abstract Assessment of ongoing relative sea level rise in NW-Europe for individual tidal basins is wanted and, consequently, a variety of methods must be available for investigations under different local conditions. The methodology presented in this paper is based on OSL (optically stimulated luminescence) dating of tidal flat sedimentary records. It uses a conceptual model that assumes that tid…	NA	No
11572824	Modelling of fine-grained sediment transport and dredging material dumpings at the Belgian Continental Shelf	Van den Eynde, D.; Fettweis, M.	2006	Journal of Coastal Research	NA	1564-1569	The Belgian coastal zone is shallow, well mixed and has a high hydrodynamic energy. In the coastal zone a turbidity maximum occurs, which is responsible for high dredging amounts. Every year about 10x10(6) ton dry matter (TDM) is dredged for the maintenance of the harbours and the navigation channels. After dumping the matter is transported in suspension. The amount of maintenance dredging works …	NA	No
12027011	The coastal temperature network and ferry route programme: long-term temperature and salinity observations	Joyce, A. E.	2006	Sci Ser Data Rep, Cefas Lowestoft	43	NA	NA	NA	No
12027185	Responses of fish to climate fluctuations in the Northeast Atlantic	Heath, M. R.	2006	The Practicalities of Climate Change: Adaptation and Mitigation. Proceedings of the 24th Conference of the Institute of Ecology and Environmental Management	NA	102-116	NA	NA	No
12028093	Global analysis of response and recovery of benthic biota to fishing	Kaiser, M. J.; Clarke, K. R.; Hinz, H.; Austen, M. C. V.; Somerfield, P. J.; Karakassis, I.	2006	Marine Ecology Progress Series	311	1-14	Towed bottom-fishing gears are thought to constitute one of the largest global anthropogenic sources of disturbance to the seabed and its biota. The current drive towards an ecosystem approach in fisheries management requires a consideration of the implications of habitat deterioration and an understanding of the potential for restoration. We undertook a meta-analysis of 101 different fishing imp…	10.3354/meps311001	No
9367761	Little effect of excessive biofouling on the uptake of organic contaminants by semipermeable membrane devices	Booij, Kees; van Bommel, Ronald; Mets, Anchelique; Dekker, Rob	2006	Chemosphere	65	2485-2492	The effects of water flow rate and antifouling agents on the extent of biofouling and on the uptake of No-polar organic contaminants by semipermeable membrane devices (SPMDs) were studied during four field experiments in the Western Wadden Sea. Biofouling densities on the sampler surface ranged from 0.3 to 16 g dry weight dm(-2). Water sampling rates were estimated from the dissipation rates of p…	10.1016/j.chemosphere.2006.04.033	No
9367763	Environmental pollutants in endangered vs. increasing subspecies of the lesser black-backed gull on the Norwegian Coast	Bustnes, Jan Ove; Helberg, Morten; Strann, Karl-Birger; Skaare, Janneche Utne	2006	Environmental Pollution	144	893-901	Organochlorine (OC) residues were measured in eggs and blood of different subspecies of the lesser black-backed gull, Larus fuscus, on the Norwegian coast: a) increasing L. f. intermedius in the North Sea; b) endangered L. f. fuscus near the Arctic Circle; c) L. f. fuscus and greyish-mantled gulls, with a L. f intermedius appearance, in the Barents Sea region. The dominating OCs in lesser black-b…	10.1016/j.envpol.2006.02.003	No
9367795	Model of tidal inlet and barrier island dynamics in a regime of accelerated sea level rise	FitzGerald, D. M.; Buynevich, I.; Argow, B.	2006	Journal of Coastal Research	NA	789-795	In a regime of accelerated sea-level rise the Bruun concept predicts that sand will be transferred from the beach to nearshore in order to re-establish the equilibrium slope. Added to this loss of sediment from the barrier is the sand that will be removed from the littoral system at tidal inlets. This paper presents a three-stage conceptual model of sand trapping processes at tidal inlets and the…	NA	No
9367798	Long term volumetric evolution of an exploited sandbank. Case study on the coastal Belgian North Sea Kwintebank	Norro, A.; Ozer, J.	2006	Journal of Coastal Research	NA	796-800	Exploitation of aggregates from sandbanks off the Belgian coast has been growing over the two last decades. The authorities are now clearly facing the question of the sustainability of that activity. Ten to fifteen years of bathymetric measurements along reference tracks are available today. From those data, time series of volumes above a given reference level are computed and submitted to trend …	NA	No
9367813	Shellfish dredging pushes a flexible avian top predator out of a marine protected area	van Gils, Jan A.; Piersma, Theunis; Dekinga, Anne; Spaans, Bernard; Kraan, Casper	2006	Plos Biology	4	2399-2404	There is a widespread concern about the direct and indirect effects of industrial fisheries; this concern is particularly pertinent for so-called "marine protected areas" (MPAs), which should be safeguarded by national and international law. The intertidal flats of the Dutch Wadden Sea are a State Nature Monument and are protected under the Ramsar convention and the European Union's Habitat and B…	10.1371/journal.pbio.0040376	No
9367815	Biogeochemical value of managed realignment, Humber estuary, UK	Andrews, J. E.; Burgess, D.; Cave, R. R.; Coombes, E. G.; Jickells, T. D.; Parkes, D. J.; Turner, R. K.	2006	Science of the Total Environment	371	19-30	We outline a plausible, albeit extreme, managed realignment scenario ('Extended Deep Green' scenario) for a large UK estuary to demonstrate the maximum possible biogeochemical effects and economic outcomes of estuarine management decisions. Our interdisciplinary approach aims to better inform the policy process, by combining biogeochemical and socioeconomic components of managed realignment schem…	10.1016/j.scitotenv.2006.08.021	No
9367833	Climate change and North Sea storm surge extremes: an ensemble study of storm surge extremes expected in a changed climate projected by four different regional climate models	Woth, Katja; Weisse, Ralf; von Storch, Hans	2006	Ocean Dynamics	56	3-15	The coastal zones are facing the prospect of changing storm surge statistics due to anthropogenic climate change. In the present study, we examine these prospects for the North Sea based on numerical modelling. The main tool is the barotropic tide-surge model TRIMGEO (Tidal Residual and Intertidal Mudflat Model) to derive storm surge climate and extremes from atmospheric conditions. The analysis …	10.1007/s10236-005-0024-3	No
9367840	Interfollicular fibrosis in the thyroid of the harbour porpoise: An endocrine disruption?	Das, Krishna; Vossen, Arndt; Tolley, Kristal; Vikingsson, Gisli; Thron, Kristina; Mueller, Gundi; Baumgaertner, Wolfgang; Siebert, Ursula	2006	Archives of Environmental Contamination and Toxicology	51	720-729	Previous studies have described high levels of polychlorobiphenyls (PCB), polybrominated diphenylether (PBDE), toxaphene, p,p'-dichlorodiphenyltrichloroethane (DDT), and p,p'-dichlorodiphenyldichloroethylene (DDE) in the blubber of the harbour porpoise from the North Sea raising the question of a potential endocrine disruption in this species. In the present study, the thyroids of 57 harbour porp…	10.1007/s00244-005-0098-4	No
9367846	An assessment of the Swedish grid and square-mesh codend in the English (Farn Deeps) Nephrops fishery	Catchpole, T. L.; Revill, A. S.; Dunlin, G.	2006	Fisheries Research	81	118-125	A catch comparison method was used on a commercial vessel to assess the potential of a Swedish grid and square-mesh codend in reducing fish bycatch, in particular cod, in the Farn Deeps Nephrops fishery (England). A standard trawl with a diamond mesh codend, as currently used in the fishery, was compared against a trawl with a Swedish grid and against a trawl with a Swedish grid and square-mesh c…	10.1016/j.fishres.2006.08.004	No
9367861	Use and misuse of the IUCN Red List Criteria in projecting climate change impacts on biodiversity	Akcakaya, H. Resit; Butchart, Stuart H. M.; Mace, Georgina M.; Stuart, Simon N.; Hilton-Taylor, Craig	2006	Global Change Biology	12	2037-2043	Recent attempts at projecting climate change impacts on biodiversity have used the IUCN Red List Criteria to obtain estimates of extinction rates based on projected range shifts. In these studies, the Criteria are often misapplied, potentially introducing substantial bias and uncertainty. These misapplications include arbitrary changes to temporal and spatial scales; confusion of the spatial vari…	10.1111/j.1365-2486.2006.01253.x	No
9367871	Biomarkers of exposure and reproduction-related effects in mussels exposed to endocrine disruptors	Ortiz-Zarragoitia, M.; Cajaraville, M. P.	2006	Archives of Environmental Contamination and Toxicology	50	361-369	Biomarkers are useful tools to study the health of estuarine and marine ecosystems. Biomarkers can be measured in different organisms, but mussels have acquired a global importance as sentinels in marine pollution-monitoring programs. In the present work, we aimed to determine the effects of different endocrine disruptors in mussels by using peroxisome proliferation as a biomarker of exposure to …	10.1007/s00244-005-1082-8	No
9367872	From plankton to top predators: bottom-up control of a marine food web across four trophic levels	Frederiksen, Morten; Edwards, Martin; Richardson, Anthony J.; Halliday, Nicholas C.; Wanless, Sarah	2006	Journal of Animal Ecology	75	1259-1268	1. Abundant mid-trophic pelagic fish often play a central role in marine ecosystems, both as links between zooplankton and top predators and as important fishery targets. In the North Sea, the lesser sandeel occupies this position, being the main prey of many bird, mammal and fish predators and the target of a major industrial fishery. However, since 2003, sandeel landings have decreased by > 50%…	10.1111/j.1365-2656.2006.01148.x	No
9367874	Cumulative impacts of seabed trawl disturbance on benthic biomass, production, and species richness in different habitats	Hiddink, J. G.; Jennings, S.; Kaiser, M. J.; Queiros, A. M.; Duplisea, D. E.; Piet, G. J.	2006	Canadian Journal of Fisheries and Aquatic Sciences	63	721-736	Bottom trawling causes widespread disturbance of sediments in shelf seas and can have a negative impact on benthic fauna. We conducted a large-scale assessment of bottom trawl fishing of benthic fauna in different habitats, using a theoretical, size-based model that included habitat features. Species richness was estimated based on a generalized body mass versus species richness relationship. The…	10.1139/F05-266	No
9367892	Application of the Gomez-Munoz model to estimate catch and effort in squid fisheries in Scotland	Young, I. A. G.; Pierce, G. J.; Murphy, J.; Daly, H. I.; Bailey, N.	2006	Fisheries Research	78	26-38	The Gomez-Munoz model, which utilises interview data obtained from fishermen, was developed to aid the management of small-scale artisanal fisheries, where there may be a dearth of catch and effort data, and has been successfully used in the estimation of catch per unit effort (CPUE) in this type of fishery in Galicia. The suitability of applying the model to two cases in Scotland, a No-targeted …	10.1016/j.fishres.2005.12.006	No
9367902	Resolving the discard problem - A case study of the English Nephrops fishery	Catchpole, T. L.; Frid, C. L. J.; Gray, T. S.	2006	Marine Policy	30	821-831	The phenomeNo of discarding was studied using a multidisciplinary approach to allow the integration of biological, social and economic data. The research aimed to evaluate the strength of the case to reduce discarding in a single case study fishery, the English Nephrops fishery; to identify specific objectives for discard reduction; to identify factors that inhibit discard reduction and to determ…	10.1016/j.marpol.2006.04.002	No
9367903	A preliminary investigation of the release of oil from contaminated clays and other fine-grained sediments during consolidation	Thornley, D. M.; Wilkinson, W. B.; Parker, A.	2006	Quarterly Journal of Engineering Geology and Hydrogeology	39	375-390	Fine-grained sediments on land, or in a freshwater or marine environment, may become contaminated with a wide range of pollutants including hydrocarbons. This paper is concerned with preliminary studies of the mobilization and transportation of hydrocarbons, during the process of consolidation, to adjacent sediments or water bodies. A modified Rowe Cell was used to measure the consolidation prope…	10.1144/1470-9236	No
9367904	Spatial distribution of heavy metal concentrations and biomass indices in Cerastoderma edule Linnaeus (1758) from the German Wadden Sea: An integrated biomonitoring approach	Jung, Kristine; Stelzenmueller, Vanessa; Zauke, Gerd-Peter	2006	Journal of Experimental Marine Biology and Ecology	338	81-95	The spatial distribution of heavy metal concentrations (Cu, Pb, Cd, Ni and Zn) and biomass indices (total, soft-body and standardised soft-body weight, TW, SBW and SSBW) in the cockle Cerastoderma edule from the German Wadden Sea has been investigated at an intermediate ecological scale of 300 x 300 m to evaluate the range of spatial autocorrelations for the different variables under study and to…	10.1016/j.jembe.2006.06.036	No
9367907	A model for evaluating fishing impacts on habitat and comparing fishing closure strategies	Fujioka, Jeffrey T.	2006	Canadian Journal of Fisheries and Aquatic Sciences	63	2330-2342	In response to increasing concern with the effects of fishing on benthic habitat, I show a mathematical model using state transition equations to compute habitat reduction by unifying the processes of fishing impact and habitat recovery. The model assumes habitat is either in an unimpacted state or in an impacted state. The state transition equations describe that fishing decreases unimpacted hab…	10.1139/F06-120	No
9367941	Modelling the impacts of removing seal predation from Atlantic salmon, Salmo salar, rivers in Scotland: a tool for targeting conflict resolution	Butler, J. R. A.; Middlemas, S. J.; Graham, I. M.; Thompson, P. M.; Armstrong, J. D.	2006	Fisheries Management and Ecology	13	285-291	Bioenergetics were used to model the potential impacts on adult Atlantic salmon, Salmo salar L., stocks and rod fisheries of removing harbour seals, Phoca vitulina L., from three rivers of different scales in the Moray Firth, Scotland, viz: the Spey (large), CoNo (medium) and Moriston (small). Overall, seals had the greatest impact on the Moriston, where removal of a single animal could increase …	10.1111/j.1365-2400.2006.00504.x	No
9367943	Some chemical contaminant of surface sediments at the Baltic Sea coastal region with special emphasis on androgenic and anti-androgenic compounds	Falandysz, J.; Albanis, T.; Bachmann, J.; Bettinetti, R.; Bochentin, I.; Boti, V.; Bristeau, S.; Daehne, B.; Dagnac, T.; Galassi, S.; Jeannot, R.; Oehlmann, J.; Orlikowska, A.; Sakkas, V.; Szczerski, R.; Valsamaki, V.; Schulte-Oehlmann, U.	2006	Journal of Environmental Science and Health Part a-Toxic/Hazardous Substances & Environmental Engineering	41	2127-2162	Androgenic and anti-androgenic compounds including p,p'-DDE, Diuron, Linuron, Fenarimol, Vinclozolin, 1-(3,4-dichlorophenyl) urea (DCPU), 1-(3,4-dichlorophenyl)-3-methylurea, (DCPMU), tributyltin (TBT) and triphenyltin (TPT) and their metabolites (DBT, MBT, DPT, MPT) as well as metallic elements (Ni, Cu, Zn, As, Cd, Pb, Co, Tl, Cr, Fe, Mn, Al, K, Mg, Na, Ca, Ba, Ti, Sn), PAHs (16 indicator compou…	10.1080/10934520600872433	No
9367969	"Coastal dynamics and human impact: south-eastern North Sea", an overview	Winter, Christian; Bartholomae, Alexander	2006	Geo-Marine Letters	26	121-124	NA	10.1007/s00367-006-0024-4	No
9367971	Changes in the macrozoobenthos of the intertidal zone at Helgoland (German Bight, North Sea): a survey of 1984 repeated in 2002	Reichert, Katharina; Buchholz, Friedrich	2006	Helgoland Marine Research	60	213-223	Changes in the presence and absence of invertebrates as well as in species conspicuousness were documented in a rocky intertidal community based on surveys in 1984 and 2002. In 2002 six vertically and/or morphologically different stations of an intertidal platform were sampled. Five of these six habitats had already been surveyed in 1984. Replicating precisely the method of the first assessment, …	10.1007/s10152-006-0037-4	No
9367973	Improving the definition of fishing effort for important European fleets by accounting for the skipper effect	Marchal, P.; Andersen, B.; Bromley, D.; Iriondo, A.; Mahevas, S.; Quirijns, F.; Rackham, B.; Santurtun, M.; Tien, N.; Ulrich, C.	2006	Canadian Journal of Fisheries and Aquatic Sciences	63	510-533	The scope of this paper is to quantify, for a wide selection of European fisheries, fishing tactics and strategies and to evaluate the benefits of adjusting the definition of. fishing effort using these elements. Fishing tactics and strategies were identified by metiers choices and a series of indices. These indices have been derived to reflect shifts in tactics (within a fishing trip) and in str…	10.1139/f05-238	No
9367975	1,2,4-trichlorobenzene marine risk assessment with special emphasis on the Osparcom region North Sea	van Wijk, D.; Cohet, E.; Gard, A.; Caspers, N.; van Ginkel, C.; Thompson, R.; de Rooij, C.; Garny, V.; Lecloux, A.	2006	Chemosphere	62	1294-1310	A risk assessment on 1,2,4-trichlorobenzene was carried out specifically for the marine environment according to the methodology laid down in the EU Risk Assessment Regulation 1488/94 and the Guidance Documents of the EU Existing Substances Regulation 793/93. The study consists of the collection and evaluation of data on effects and environmental concentrations from analytical monitoring programs…	10.1016/j.chemosphere.2005.07.010	No
9367976	Variation in the abundance of sandeels Ammodytes marinus off southeast Scotland: an evaluation of area-closure fisheries management and stock abundance assessment methods	Greenstreet, Simon P. R.; Armstrong, Eric; Mosegaard, Henrik; Jensen, Henrik; Gibb, Iain M.; Fraser, Helen M.; Scott, Beth E.; Holland, Gayle J.; Sharples, Jonathan	2006	Ices Journal of Marine Science	63	1530-1550	In 2000, a sandeel fishery off SE Scotland, which commenced in the early 1990s, was closed in response to concerns that the fishery was having a deleterious effect on seabird breeding performance at colonies in the vicinity of the fishing grounds. Fishery-derived catch per unit effort (cpue) data are used together with three different fishery-independent survey techniques (acoustic, demersal traw…	10.1016/j.icesjms.2006.05.009	No
9367986	Estimating the impact of high-production-volume chemicals on remote ecosystems by toxic pressure calculation	Harbers, J. V.; Huijbregts, M. A. J.; Posthuma, L.; Van de Meent, D.	2006	Environmental Science & Technology	40	1573-1580	Although many chemicals are in use, the environmental impacts of only a few have been established, usually on per-chemical basis. Uncertainty remains about the overall impact of chemicals. This paper estimates combined toxic pressure on coastal North Sea ecosystems from 343 high-production-volume chemicals used within the catchment of rivers Rhine, Meuse, and Scheidt. Multimedia fate modeling and…	10.1021/es051633m	No
9367990	Bird migration studies and potential collision risk with offshore wind turbines	Hueppop, Ommo; Dierschke, Jochen; Exo, Klaus-Michael; Fredrich, Elvira; Hill, Reinhold	2006	Ibis	148	90-109	Worldwide, Germany is the leading country in the use of wind energy. Since sites for the erection of wind turbines became scarce on land, ambitious plans for the offshore regions have arisen. There have been applications for 33 sites within the German Exclusive Economic Zone in the North and Baltic Seas, some of which entail several hundred individual turbines. Eleven pilot projects are approved,…	10.1111/j.1474-919X.2006.00536.x	No
9368018	Brominated indoles and phenols in marine sediment and water extracts from the North and Baltic Seas - Concentrations and effects	Reineke, N.; Biselli, S.; Franke, S.; Francke, W.; Heinzel, N.; Huehnerfuss, H.; Iznaguen, H.; Kammann, U.; Theobald, N.; Vobach, M.; Wosniok, W.	2006	Archives of Environmental Contamination and Toxicology	51	186-196	This work presents results from analytical as well as ecotoxicologic investigations of sediment and water samples from the North and Baltic Seas. A bioassay-directed procedure was used to investigate cause-effect relationships between observed effects in acute laboratory bioassays (luminescent bacteria assay with Vibrio fischeri and embryo test with Danio rerio) and analyte concentrations in extr…	10.1007/s00244-005-0135-3	No
9368020	Regional climate change and harmful algal blooms in the northeast Atlantic	Edwards, M.; Johns, D. G.; Leterme, S. C.; Svendsen, E.; Richardson, A. J.	2006	Limnology and Oceanography	51	820-829	We investigated long-term spatial variability in a number of Harmful Algal Blooms (HABs) in the northeast Atlantic and North Sea using data from the Continuous Plankton Recorder. Over the last four decades. some dinoflagellate taxa showed pronounced variation in the south and east of the North Sea, with the most significant increases being restricted to the adjacent waters off Norway. There was a…	10.4319/lo.2006.51.2.0820	No
9368023	Bioaccumulation and effects of PCBs and heavy metals in sea stars (Asterias rubens, L.) from the North Sea: A small scale perspective	Danis, B.; Wantier, P.; Flammang, R.; Pernet, P.; Chambost-Manciet, Y.; Coteur, G.; Warnau, M.; Dubois, P.	2006	Science of the Total Environment	356	275-289	Sea stars (Asterias rubens L.) were collected in different stations distributed in the Southern Bight of the North Sea. Concentrations of four heavy metals and six PCB congeners were measured in two body compartments (body wall and pyloric caeca). In order to assess the potential harm of these contaminants, two biochemical parameters were measured in sea stars, viz. reactive oxygen species (ROS) …	10.1016/j.scitotenv.2005.05.029	No
9368026	Grid selection in the North Sea industrial trawl fishery for Norway pout: Efficient size selection reduces bycatch	Kvalsvik, K.; Huse, I.; Misund, O. A.; Gamst, K.	2006	Fisheries Research	77	248-263	Experiments were carried out during three cruises in the period 1997-1999, to develop and test a sorting grid system in the North Sea industrial trawl fishery for Norway pout. The system should separate bycatch species like haddock, whiting and other human consumption species from the main target species Norway pout, and other target species like blue whiting, etc. During the first cruise a proto…	10.1016/j.fishres.2005.10.002	No
9368027	Analysis of meso scaled spatial distribution of dab Limanda limanda in the German Bight: does the type of fishing gear matter?	Stelzenmuller, V.; Ehrich, S.; Zauke, G. P.	2006	Fisheries Science	72	95-104	In the North Sea, studies are carried out to assess the effect of offshore windmills on the spatial distributions of various fish species, based on data often obtained from different fishing gears. In this study, spatial analysis of three size classes of dab Limanda limanda in the German Bight was undertaken and the effect of different fishing gear type on analyzing spatial patterns are assessed,…	10.1111/j.1444-2906.2006.01122.x	No
9368059	The distribution and composition of hydrocarbons in sediments from the Fladen Ground, North Sea, an area of oil production	Ahmed, A. S.; Webster, L.; Pollard, P.; Davies, I. M.; Russell, M.; Walsham, P.; Packer, G.; Moffat, C. F.	2006	Journal of Environmental Monitoring	8	307-316	The distribution and composition of hydrocarbons in sediment from the Fladen Ground oilfield in the northern North Sea have been investigated. The total PAH concentrations (2- to 6-ring parent and alkylated PAHs, including the 16 US EPA PAHs) in sediments were relatively low (< 100 mu g kg(-1) dry weight). The PAH, the Forties crude and diesel oil equivalent concentrations were generally higher i…	10.1039/b512616a	No
9368061	How an introduced seaweed can affect epibiota diversity in different coastal systems	Buschbaum, C.; Chapman, A. S.; Saier, B.	2006	Marine Biology	148	743-754	Invasions by No-indigenous species have the potential to alter the biodiversity of recipient systems. The magnitude of this effect often depends on the nature of the invaded communities and the ecology of the invader. We investigated the impacts of the Japanese seaweed Sargassum muticum (Phaeophyceae, Fucales) on biodiversity in a rocky and sedimentary environment on two islands in the North Sea.…	10.1007/s00227-005-0128-9	No
9368065	High survival and growth rates of introduced Pacific oysters may cause restrictions on habitat use by native mussels in the Wadden Sea	Diederich, S.	2006	Journal of Experimental Marine Biology and Ecology	328	211-227	Pacific oysters Crassostrea gigas (Thunberg, 1793) were introduced to the northern Wadden Sea (North Sea, Germany) by aquaculture in 1986 and finally became established. Even though at first recruitment success was rare, three consecutive warm summers led to a massive increase in oyster abundances and to the overgrowth of native mussel beds (Mytilus edulis L.). These mussels constitute biogenic r…	10.1016/j.jembe.2005.07.012	No
9368080	Chlorophyll-a in the rivers of eastern England	Neal, Colin; Hilton, John; Wade, Andrew J.; Neal, Margaret; Wickham, Heather	2006	Science of the Total Environment	365	84-104	Chlorophyll-a concentration variations are described for two major river basins in England, the Humber and the Thames and related to catchment characteristics and nutrient concentrations across a range of rural, agricultural and urban/industrial settings. For all the rivers there are strong seasonal variations, with concentrations peaking in the spring and summer time when biological activity is …	10.1016/j.scitotenv.2006.02.039	No
9368089	Multiple invasions - a polychaete genus enters the Baltic Sea	Bastrop, Ralf; Blank, Miriam	2006	Biological Invasions	8	1195-1200	Since 1985, the Noindigenous polychaete species Marenzelleria neglecta has been found in the Baltic Sea. The species, which was introduced by ship ballast water, spreads rapidly and dominates in many habitats today. Using three gene segments of the mitochondrial DNA (16S rDNA, Cytochrom oxidase I, Cytochrom b), we investigated four populations of the western and northern Baltic Sea in a prelimina…	10.1007/s10530-005-6186-6	No
9368102	Persistent chlorinated hydrocarbons (PCHC), source-oriented monitoring in aquatic media. 4. The chlorobenzenes	Heinisch, E.; Kettrup, A.; Bergheim, W.; Martens, D.; Wenzel, S.	2006	Fresenius Environmental Bulletin	15	148-169	Chlorobenzenes (ClBz) with 1-3 chlorine atoms have been produced until now. Flexachlorobenzene is formed during different combustion processes and is ubiquitous. 1,2,4,5-tetrachlorobenzene (TeCBz) had a great importance as an intermediate product in the synthesis of 2,4,5-trichlorophenol till 1986/88, and it has a great persistence. In the Directive 2000/60/EC of the European Parliament and of th…	NA	No
9368109	An evaluation of multi-annual management strategies for ICES roundfish stocks	Kell, L. T.; Pilling, G. M.; Kirkwood, G. P.; Pastoors, M. A.; Mesnil, B.; Korsbrekke, K.; Abaunza, P.; Aps, R.; Biseau, A.; Kunzlik, P.; Needle, C. L.; Roel, B. A.; Ulrich, C.	2006	Ices Journal of Marine Science	63	12-24	Current scientific management objectives for ICES roundfish stocks are to ensure conservation of the biological resource and do not explicitly consider economic or social objectives. For example, there are currently no objectives to maximize the sustainable yield or to reduce variability in total allowable catches (TACs). This is despite the fact that the current system can result in wide annual …	10.1016/j.icesjms.2005.09.003	No
9368120	A decade of harbour porpoise occurrence in German waters - Analyses of aerial surveys, incidental sightings and strandings	Siebert, Ursula; Gilles, Anita; Lucke, Klaus; Ludwig, Martje; Benke, Harald; Kock, Karl-Hermann; Scheidat, Meike	2006	Journal of Sea Research	56	65-80	Data on the occurrence of harbour porpoises (Phocoena phocoena) in German waters from 1988 to 2002 were collected from dedicated aerial surveys, incidental sightings and strandings. Aerial surveys conducted in 1995 and 1996 revealed a mean abundance of 4288 (in 1995) and 7356 harbour porpoises (in 1996) in the German North Sea study area. Mean abundances of harbour porpoises in the German Baltic …	10.1016/j.seares.2006.01.003	No
9368124	On the sensitivity of the sedimentary system in the East Frisian Wadden Sea to sea-level rise and wave-induced bed shear stress	Stanev, Emil Vassilev; Wolff, Jorg-Olaf; Brink-Spalink, Gerold	2006	Ocean Dynamics	56	266-283	The paper addresses the individual and collective contribution of different forcing factors (tides, wind waves, and sea-level rise) to the dynamics of sediment in coastal areas. The results are obtained from simulations with the General Estuarine Transport Model coupled with a sediment transport model. The wave-induced bed shear stress is formulated using a simple model based on the concept that …	10.1007/s10236-006-0061-6	No
9368127	Environmental monitoring of hydrophobic organic contaminants: The case of mussels versus semipermeable membrane devices	Booij, Kees; Smedes, Foppe; van Weerlee, E. M.; Honkoop, Pieter J. C.	2006	Environmental Science & Technology	40	3893-3900	Concentrations of hydrophobic chemicals in mussels and semipermeable membrane devices ( SPMDs) from nine studies published over the past decade, amended with new data obtained in the Scheldt-North Sea area, were assessed to understand the similarities and differences between these sampling matrixes. A model was developed to describe the concentration ratios, using literature values of elimination…	10.1021/es052492r	No
9368133	Retrospective monitoring of synthetic musk compounds in aquatic biota from German rivers and coastal areas	Ruedel, Heinz; Boehmer, Walter; Schroeter-Kermani, Christa	2006	Journal of Environmental Monitoring	8	812-823	The polycyclic musk compounds HHCB (Galaxolide (R)) and AHTN (Tonalide (R)) are commonly used as synthetic fragrances in personal care products and household cleaners. These and other synthetic musk fragrances were quantified in different aquatic samples from the German Environmental Specimen Bank (ESB). While HHCB and AHTN were found in almost all samples, most of the other musk fragrances were …	10.1039/b602389b	No
9368142	Distribution of Acanthamoeba in more and less polluted North Sea coastal sediments	Munson, Donald A.; Paget, Timothy A.	2006	Journal of Eukaryotic Microbiology	53	S12-S14	NA	10.1111/j.1550-7408.2006.00157.x	No
9368147	Impacts of offshore wind farm construction on harbour porpoises: acoustic monitoring of echolocation activity using porpoise detectors (T-PODs)	Carstensen, J.; Henriksen, O. D.; Teilmann, J.	2006	Marine Ecology Progress Series	321	295-308	Offshore wind farming is a new emerging technology in the field of renewable energies. This study investigates the potential impact of the construction of one of the first major, offshore wind farms (> 100 MW) on harbour porpoises Phocoena phocoena by means of acoustic porpoise detectors (T-PODs) monitoring porpoise echolocation activity. The monitoring program was established as a modified BACI …	10.3354/meps321295	No
9368151	Assessment of micronuclei induction in peripheral erythrocytes of fish exposed to xenobiotics under controlled conditions	Bolognesi, Claudia; Perrone, Emanuela; Roggieri, Paola; Pampanin, Daniela M.; Sciutto, Andrea	2006	Aquatic Toxicology	78	S93-S98	The aim of the present study was to standardize and to assess the predictive value of the cytogenetic analysis by MN test in fish erythrocytes as a biomarker for marine environmental contamination. MN frequency baseline in erythrocytes was evaluated in a number of fish species from a reference area (S. Teresa. La Spezia Gulf) and genotoxic potential of a number of common chemical contaminants and…	10.1016/j.aquatox.2006.02.015	No
9368157	Steroid levels and steroid metabolism in the Mussel Mytilus edulis: The modulating effect of dispersed crude oil and alkylphenols	Lavado, Ramon; Janer, Gemma; Porte, Cinta	2006	Aquatic Toxicology	78	S65-S72	Significant amounts of oil and alkylphenols are released into the sea by petroleum installations as a result of discharges of produced water. Some of these pollutants elicit estrogenic responses in fish, but their effects on the endocrine system of molluscs are largely unknown. In this study, mussels Mytilus edulis were exposed to North Sea oil (0) and the mixture of North Sea oil + alkylphenols …	10.1016/j.aquatox.2006.02.018	No
9368161	The BEEP Stavanger Workshop: Mesocosm exposures	Sundt, Rolf C.; Pampanin, Daniela M.; Larsen, Bodil K.; Brede, Cato; Herzke, Dorte; Bjornstad, Anne; Andersen, Odd Ketil	2006	Aquatic Toxicology	78	S5-S12	Within the BEEP project (Biological Effects of Environmental Pollution in Marine Ecosystems) the Work Package I was addressed to the development of new and more sensitive biomarkers of exposure in several sentinel organisms. Within this framework, common mesocosm exposures of organic pollutants relevant for marine ecosystems were conducted in the facilities of Akvamiljo a/s (Stavanger, Norway). I…	10.1016/j.aquatox.2006.02.012	No
9368163	Native parasites adopt introduced bivalves of the North Sea	Krakau, M.; Thieltges, D. W.; Reise, K.	2006	Biological Invasions	8	919-925	Introduced species may have a competitive advantage over native species due to a lack of predators or pathogens. In the North Sea region, it has been assumed that no metazoan parasites are to be found in marine introduced species. In an attempt to test this assumption, we found native parasites in the introduced bivalves Crassostrea gigas and Ensis americanus with a prevalence of 35% and 80%, res…	10.1007/s10530-005-4734-8	No
9368167	Levels and trends of brominated flame retardants in the European environment	Law, Robin J.; Allchin, Colin R.; de Boer, Jacob; Covaci, Adrian; Herzke, Dorte; Lepom, Peter; Morris, Steven; Tronczynski, Jacek; de Wit, Cynthia A.	2006	Chemosphere	64	187-208	In this paper, we review those data which have recently become available for brominated flame retardants (particularly the brominated diphenyl ethers (BDEs) and hexabromocyclododecane (HBCD)) in samples from the European environment. Environmental compartments studied comprise the atmosphere, sediments and soils. sewage sludges. and a variety of biological samples and food chains. This is current…	10.1016/j.chemosphere.2005.12.007	No
9368177	Importance of discards from the English Nephrops norvegicus fishery in the North Sea to marine scavengers	Catchpole, T. L.; Frid, C. L. J.; Gray, T. S.	2006	Marine Ecology Progress Series	313	215-226	Discards refer to that part of the catch which is returned to the sea during commercial fishing operations. Organisms that do not survive the discarding process can provide an additional food source to scavenging species. The aim of this study was to determine whether the quantity and quality of discarded material from the intensively fished English Nephrops norvegicus fishery is such that it has…	10.3354/meps313215	No
9368184	Effluents from oil production activities contain chemicals that interfere with normal function of intra- and extra-cellular estrogen binding proteins	Tollefsen, Knut-Erik; Finne, Eivind Farmen; Romstad, Randi; Sandberg, Cecilie	2006	Marine Environmental Research	62	S191-S194	Some environmental pollutants have the ability to alter the endocrine function in fish through interaction with the estrogen receptor (ER). Many of these chemicals are also able to interfere with the endocrine system through other mechanisms of action, however. The plasma sex steroid-binding protein (SBP), which is involved in regulating circulating levels of endogenous sex steroids, has recently…	10.1016/j.marenvres.2006.04.006	No
9368196	Assessing the impact of hydropower and fisheries on downstream migrating silver eel, Anguilla anguilla, by telemetry in the River Meuse	Winter, H. V.; Jansen, H. M.; Bruijs, M. C. M.	2006	Ecology of Freshwater Fish	15	221-228	European eel Anguilla anguilla is in strong decline. We assessed the relative impact of fisheries and hydropower during the downstream migration of silver eel in the River Meuse in the Netherlands using radio-telemetry. For this, 16 fixed detection stations (Nedap Trail-System((R))) were used, each covering the entire river width, including all outlets to sea, and two covering the entrances of th…	10.1111/j.1600-0633.2006.00154.x	No
9368199	Does medium-term emersion cause a mass extinction of tidal flat macrobenthos? The case of the Tricolor oil pollution prevention in the Zwin nature reserve (Belgium and The Netherlands)	Van Colen, C.; Vincx, M.; Degraer, S.	2006	Estuarine Coastal and Shelf Science	68	343-347	As a result of the Tricolor oil pollution in the Southern Bight of the North Sea (winter 2003) the Zwin nature reserve, consisting of tidal flats and salt marshes, was blocked from the North Sea by use of a sand barrier. Hence, macrobenthic tidal flat organisms, by nature strongly dependent on the cyclic incoming seawater, were emersed during a period of 27 days. Because the effect of medium-term…	10.1016/j.ecss.2006.02.013	No
9368204	Predicting the effects of area closures and fishing effort restrictions on the production, biomass, and species richness of benthic invertebrate communities	Hiddink, J. G.; Hutton, T.; Jennings, S.; Kaiser, M. J.	2006	Ices Journal of Marine Science	63	822-830	To effectively implement an Ecosystem Approach to Fisheries (EAF), managers need to consider the effects of management actions on the fishery and the ecosystem. Methods for assessing the effects on target stocks are generally well developed, but methods for assessing the effects on other components and attributes of the ecosystem are not. Area closures and effort controls are widely used fishery …	10.1016/j.icesjms.2006.02.006	No
9368222	Potential effects of climate change on marine mammals	Learmonth, J. A.; MacLeod, C. D.; Santos, M. B.; Pierce, G. J.; Crick, H. Q. P.; Robinson, R. A.; Gibson, R. N.; Atkinson, R. J. A.; Gordon, J. D. M.	2006	Oceanography and Marine Biology - an Annual Review, Vol 44	44	431-464	Predicted impacts of climate change on the marine environment include an increase in temperature, a rise in sea levels and a decrease in sea-ice cover. These impacts will occur at local, regional and larger scales. The potential impacts of climate change on marine mammals can be direct, such as the effects of reduced sea ice and rising sea levels on seal haul-out sites, or species tracking a spec…	NA	No
9368243	Every which way but up: The sad story of Atlantic groundfish, featuring Northern cod and North Sea cod	Rice, Jake C.	2006	Bulletin of Marine Science	78	429-465	The histories of the collapses of Northern cod (eastern Canada) and North Sea cod (northern Europe) are reviewed, on the basis of a chronology of the events and themes discussed during the science advisory meetings on the stocks and the subsequent management decisions. Although some important biological details of the collapses differed, the science and management activities conducted during the …	NA	No
9368244	Modelling the spatial demography of Atlantic cod (Gadus morhua) on the European continental shelf	Andrews, Jessica M.; Gurney, William S. C.; Heath, Michael R.; Gallego, Alejandro; O'Brien, Carl M.; Darby, Christopher; Tyldesley, Graham	2006	Canadian Journal of Fisheries and Aquatic Sciences	63	1027-1048	Atlantic cod (Gadus morhua) stocks across the North Atlantic have been subject to intense fishing pressure during the 20th century, and some stocks have suffered well-documented collapses. On the European shelf, cod are widely but heterogeneously distributed and are caught as part of a multispecies trawl fishery. There is a growing body of evidence that this stock is composed of substocks with po…	10.1139/F06-006	No
[truncated: 900 more rows]
