# Supplementary material for: Identifying and addressing the anthropogenic drivers of global change in the North Sea: a systematic map
Source: Environ Evid. 2025 Dec 2;14:24. doi: 10.1186/s13750-025-00377-2 (PMC12673759; doi:10.1186/s13750-025-00377-2)
Supplement: Supplementary file 5 — Additional File 5: List of articles included and answers of screening process, description: thefile provides an overview of all answers that were provided during the screening process. Thisfile was used for the final analyses. [file 13750_2025_377_MOESM5_ESM.xls]

## Sheet: README
Additional file 5 Articles and answers included during full text screening
Article title: Identifying and addressing the anthropogenic drivers of global change in the North Sea: a systematic map.
Description: The file provides a list and full text screening information of all articles that were included after full text screening.

## Sheet: Sheet1
	nr	pdf_name	title	year	Article ID	Article_URL	Include	Exclusion criteria	Other exclusion criteria	Paper type	Anthropogenic driver(s)	Precision_of_the driver(s)	Precision of the driver(s) if ""other""	Analyzed impact(s)	Analyzed impact(s) if ""other""	Nature of the study population	Nature of the population if ""other""	Organizational level	ICES major location	ICES_medium_location(s)	Habitat_type(s)	Habitat type if ""other""	Main_methodology	Spatial dimension	Temporal dimension	Solution_investigated	Comment
1	3	9362825	Modelling and predicting habitats for the neobiotic American razor clam Ensis leei in the Wadden Sea	2019	14881611	https://sysrev.com/p/99278/article/14881611	TRUE	NA	NA	Primary_research_article	Biological_invasion	Non_native_species_introduction	NA	Change_biomass_abundance|||Change_distribution	NA	Benthos	NA	Population	IVb	6	Intertidal	NA	Field_observations_measurement|||Modelling	TRUE	FALSE	Not_tested	NA
2	4	9362827	Multi-residue quantification and screening of emerging organic micropollutants in the Belgian Part of the North Sea by use of Speedisk extraction and Q-Orbitrap HRMS	2019	14881688	https://sysrev.com/p/99278/article/14881688	TRUE	NA	NA	Primary_research_article	Pollution	Chemical_hazardous_substances|||Medical_hormone_products	NA	Change_chemical_water_properties	NA	Chemical	NA	Not_applicable	IVc	6	Not_specified	NA	Field_observations_measurement	TRUE	TRUE	Not_tested	NA
3	5	9362828	Molecular analysis ofUlva compressa(Chlorophyta, Ulvales) reveals its morphological plasticity, distribution and potential invasiveness on German North Sea and Baltic Sea coasts	2018	14884128	https://sysrev.com/p/99278/article/14884128	TRUE	NA	NA	Primary_research_article	Biological_invasion	Non_native_species_introduction	NA	Change_biomass_abundance	NA	Macropthytes	NA	Population	IVb	6	Not_specified	NA	Field_observations_measurement	TRUE	TRUE	Not_tested	NA
4	6	9362830	Stable coexistence of equivalent nutrient competitors through niche differentiation in the light spectrum	2019	14882690	https://sysrev.com/p/99278/article/14882690	TRUE	NA	NA	Primary_research_article	Pollution	Nutrient_input_N_P	NA	Change_biomass_abundance	NA	Phytoplankton	NA	Community	IVa|||IVc	2|||6	Not_specified	NA	Experiment	TRUE	TRUE	Not_tested	NA
5	7	9362831	Spatial distribution of foreshore litter on the northwest European continental shelf	2019	14884238	https://sysrev.com/p/99278/article/14884238	TRUE	NA	NA	Primary_research_article	Pollution	Plastic_litter|||Other_litter	NA	Quantification_driver	NA	Chemical	NA	Not_applicable	IVa||| IVb|||IVc	1|||3|||4|||5|||6|||7	Not_specified	NA	Field_observations_measurement	TRUE	FALSE	Not_tested	NA
6	8	9362834	Surface Heat Budget over the North Sea in Climate Change Simulations	2019	14882997	https://sysrev.com/p/99278/article/14882997	TRUE	NA	NA	Primary_research_article	Climate_change	Other	Climate_change_scenarios	Change_physical_water_properties	NA	Physical	NA	Not_applicable	whole_North_Sea	Whole_North_Sea	Not_specified	NA	Modelling	TRUE	TRUE	Not_tested	NA
7	9	9362836	Centennial decline in North Sea water clarity causes strong delay in phytoplankton bloom timing	2019	14882487	https://sysrev.com/p/99278/article/14882487	TRUE	NA	NA	Primary_research_article	Climate_change	Other_physical_parameter	NA	Change_biomass_abundance	NA	Phytoplankton	NA	Community	whole_North_Sea	Whole_North_Sea	Not_specified	NA	Field_observations_measurement	TRUE	TRUE	Not_tested	NA
8	11	9362846	How invasive oysters can affect parasite infection patterns in native mussels on a large spatial scale	2019	14882223	https://sysrev.com/p/99278/article/14882223	TRUE	NA	NA	Primary_research_article	Biological_invasion	Non_native_species_introduction	NA	Other	parasitism	Benthos	NA	Individual	IVb	6	Oyster_mussel_bed	NA	Field_observations_measurement	TRUE	FALSE	Not_tested	NA
9	12	9362847	Identification of microbial key-indicators of oil contamination at sea through tracking of oil biotransformation: An Arctic field and laboratory study	2019	14881471	https://sysrev.com/p/99278/article/14881471	TRUE	NA	NA	Primary_research_article	Pollution	Oils_hydrocarbons_related	NA	Change_biomass_abundance|||Change_diversity	NA	Bacteria_other_microorganisms	NA	Community	IVa	Norvegian_coast	Not_specified	NA	Experiment	TRUE	TRUE	Not_tested	NA
10	15	9362858	Secondary contacts and genetic admixture shape colonization by an amphiatlantic epibenthic invertebrate	2019	14885760	https://sysrev.com/p/99278/article/14885760	TRUE	NA	NA	Primary_research_article	Biological_invasion	Non_native_species_introduction	NA	Change_distribution	NA	Benthos	NA	Individual	IVb	4|||7	Not_specified	NA	Field_observations_measurement	TRUE	FALSE	Not_tested	NA
11	16	9362860	Attraction of nocturnally migrating birds to artificial light: The influence of colour, intensity and blinking mode under different cloud cover conditions	2019	14883948	https://sysrev.com/p/99278/article/14883948	TRUE	NA	NA	Primary_research_article	Sea_use_change	Other_physical_parameter	artificial_lighting	Change_biomass_abundance|||Other	change_behavior	Seabirds	NA	Individual	IVb	6	Not_specified	NA	Experiment	FALSE	FALSE	Not_tested	NA
12	17	9362861	Implications of using chemical dispersants to combat oil spills in the German Bight ‚Äö√Ñ√¨ Depiction by means of a Bayesian network	2019	14883124	https://sysrev.com/p/99278/article/14883124	TRUE	NA	NA	Primary_research_article	Pollution	Oils_hydrocarbons_related	NA	Change_chemical_water_properties	NA	Chemical	NA	Not_applicable	IVb|||IVc	6	Not_specified	NA	Modelling	TRUE	TRUE	Not_tested	NA
13	18	9362876	Footprint and detectability of a well leaking CO2 in the Central North Sea: Implications from a field experiment and numerical modelling	2019	14885878	https://sysrev.com/p/99278/article/14885878	TRUE	NA	NA	Primary_research_article	Pollution	Gas_stockage_leaking	NA	Change_chemical_water_properties	NA	Chemical	NA	Not_applicable	IVa	1	Not_specified	NA	Modelling|||Field_observations_measurement	TRUE	TRUE	Not_tested	NA
14	19	9362877	Molecular Targets for Coevolutionary Interactions Between Pacific Oyster Larvae and Their Sympatric Vibrios	2019	14884255	https://sysrev.com/p/99278/article/14884255	TRUE	NA	NA	Primary_research_article	Biological_invasion	Non_native_species_introduction	NA	Change_genetic	NA	Bacteria_other_microorganisms|||Benthos	NA	Individual	IVb|||IVc	6	Not_specified	NA	Experiment|||Field_observations_measurement	TRUE	FALSE	Not_tested	NA
15	20	9362882	Spatially resolved past and projected changes of the suitable thermal habitat of North Sea cod (Gadus morhua) under climate change	2019	14886603	https://sysrev.com/p/99278/article/14886603	TRUE	NA	NA	Primary_research_article	Climate_change	Temperature	NA	Change_distribution	NA	Fish	NA	Population	whole_North_Sea	Whole_North_Sea	Not_specified	NA	Modelling	TRUE	TRUE	Not_tested	NA
16	21	9362890	Likely and High-End Impacts of Regional Sea-Level Rise on the Shoreline Change of European Sandy Coasts Under a High Greenhouse Gas Emissions Scenario	2019	14881645	https://sysrev.com/p/99278/article/14881645	TRUE	NA	NA	Primary_research_article	Climate_change	Sea_level_rise|||Other	climate_change_scenario	Change_physical_water_properties	NA	Physical	NA	Not_applicable	IVa||| IVb|||IVc	3|||4|||5|||6|||7	Not_specified	NA	Modelling	TRUE	TRUE	Not_tested	NA
17	22	9362898	Self-foraging vs facilitated foraging by Lesser Black-backed Gull (Larus fuscus) at the Frisian Front, the Netherlands	2019	14882663	https://sysrev.com/p/99278/article/14882663	TRUE	NA	NA	Primary_research_article	Direct_exploitation	Fishing_incidental_or_bycatch	NA	Change_trophic_functioning	NA	Seabirds	NA	Population	IVb	6	Not_specified	NA	Field_observations_measurement	TRUE	TRUE	Not_tested	NA
18	23	9362902	Wind, waves, tides, and human error? ‚Äö√Ñ√¨ Influences on litter abundance and composition on German North Sea coastlines: An exploratory analysis	2019	14881889	https://sysrev.com/p/99278/article/14881889	TRUE	NA	NA	Primary_research_article	Pollution	Other_litter|||Plastic_litter	NA	Quantification_driver	NA	Chemical	NA	Not_applicable	IVb	6	Beach_Dune	NA	Field_observations_measurement	TRUE	TRUE	Not_tested	NA
19	25	9362909	Trial of a new escape panel concept to reduce cod catches in a mixed demersal fishery	2019	14884424	https://sysrev.com/p/99278/article/14884424	TRUE	NA	NA	Primary_research_article	Direct_exploitation	Fishing_incidental_or_bycatch	NA	Change_biomass_abundance	NA	Fish	NA	Population	IVa	1	Not_specified	NA	Field_observations_measurement	FALSE	TRUE	Management	NA
20	26	9362911	Sources of uncertainty in estuarine climate impact modeling	2017	14883841	https://sysrev.com/p/99278/article/14883841	TRUE	NA	NA	Primary_research_article	Climate_change	Other	climate_change_scenarios	Change_physical_water_properties	NA	Physical	NA	Not_applicable	IVb	6	Estuary	NA	Modelling	TRUE	TRUE	Not_tested	NA
21	28	9362925	Prioritised pharmaceuticals in German estuaries and coastal waters: Occurrence and environmental risk assessment	2019	14882899	https://sysrev.com/p/99278/article/14882899	TRUE	NA	NA	Primary_research_article	Pollution	Medical_hormone_products	NA	Change_chemical_water_properties	NA	Chemical	NA	Not_applicable	IVb	6	Not_specified	NA	Field_observations_measurement	TRUE	TRUE	Not_tested	NA
22	29	9362926	Utilizing Eutrophication Assessment Directives From Transitional to Marine Systems in the Thames Estuary and Liverpool Bay, UK	2019	14885611	https://sysrev.com/p/99278/article/14885611	TRUE	NA	NA	Primary_research_article	Pollution	Nutrient_input_N_P	NA	Change_chemical_water_properties	NA	Chemical	NA	Not_applicable	IVc	5	Estuary	NA	Field_observations_measurement	TRUE	TRUE	Not_tested	NA
23	31	9362929	Patterns of invasive ctenophore Mnemiopsis leidyi distribution and variability in different recipient environments of the Eurasian seas: A review	2019	14882274	https://sysrev.com/p/99278/article/14882274	TRUE	NA	NA	Review	Biological_invasion	Non_native_species_introduction	NA	Change_biomass_abundance|||Change_distribution	NA	Zooplankton	NA	Population	whole_North_Sea	Norvegian_coast|||6|||7	Not_specified	NA	Review	TRUE	TRUE	Not_tested	NA
24	32	9362935	A century of change in North Sea plankton communities explored through integrating historical datasets	2018	14886668	https://sysrev.com/p/99278/article/14886668	TRUE	NA	NA	Primary_research_article	Climate_change	Temperature	NA	Change_diversity|||Change_biomass_abundance	NA	Zooplankton|||Phytoplankton	NA	Community	whole_North_Sea	Whole_North_Sea	Not_specified	NA	Field_observations_measurement	TRUE	TRUE	Not_tested	NA
25	34	9362939	Detecting mortality variation to enhance forage fish population assessments	2018	14883095	https://sysrev.com/p/99278/article/14883095	TRUE	NA	NA	Primary_research_article	Direct_exploitation	Fishing_exploitation	NA	Change_biomass_abundance	NA	Fish	NA	Population	Not_specified	Not_specified	Not_specified	NA	Modelling	FALSE	TRUE	Not_tested	NA
26	35	9362940	Opening of the Norway pout box: will it change the ecological impacts of the North Sea Norway pout fishery?	2018	14886379	https://sysrev.com/p/99278/article/14886379	TRUE	NA	NA	Primary_research_article	Direct_exploitation	Fishing_exploitation|||Fishing_incidental_or_bycatch	NA	Change_biomass_abundance|||Change_demographic_structure	NA	Fish	NA	Population	IVa||| IVb	3|||4	Not_specified	NA	Modelling	TRUE	TRUE	Management|||Conservation_protection	NA
27	36	9362943	Spatial distribution of microplastics in sediments and surface waters of the southern North Sea	2019	14881205	https://sysrev.com/p/99278/article/14881205	TRUE	NA	NA	Primary_research_article	Pollution	Plastic_litter	NA	Change_chemical_sediment_properties|||Change_chemical_water_properties	NA	Chemical	NA	Not_applicable	IVb|||IVc	6	Not_specified	NA	Field_observations_measurement	TRUE	FALSE	Not_tested	NA
28	38	9362947	A novel approach for assessing effects of ship traffic on distributions and movements of seabirds	2019	14883611	https://sysrev.com/p/99278/article/14883611	TRUE	NA	NA	Primary_research_article	Sea_use_change	Other	Ship_traffic	Quantification_driver|||Degradation_habitat_loss|||Other	change_behavior	Seabirds	NA	Individual	IVb	6	Not_specified	NA	Field_observations_measurement	TRUE	TRUE	Not_tested	NA
29	42	9362955	The transcriptome of the marine calanoid copepod Temora longicornis under heat stress and recovery	2019	14881160	https://sysrev.com/p/99278/article/14881160	TRUE	NA	NA	Primary_research_article	Climate_change	Temperature	NA	Change_genetic	NA	Zooplankton	NA	Individual	IVc	6	Not_specified	NA	Experiment	FALSE	TRUE	Not_tested	NA
30	43	9362958	Contributions to 21st century projections of extreme sea-level change around the UK	2019	14886505	https://sysrev.com/p/99278/article/14886505	TRUE	NA	NA	Primary_research_article	Climate_change	Sea_level_rise|||Other_physical_parameter	NA	Change_extreme_events	NA	Physical	NA	Not_applicable	whole_North_Sea	3|||4|||5	Not_specified	NA	Modelling	TRUE	TRUE	Not_tested	NA
31	44	9362959	Supporting evidence for PCB pollution threatening global killer whale population	2019	14880985	https://sysrev.com/p/99278/article/14880985	TRUE	NA	NA	Primary_research_article	Pollution	Chemical_hazardous_substances|||Metal_substances	NA	Other	Toxicity	Marine_mammals	NA	Individual	IVb	6	Not_specified	NA	Field_observations_measurement	FALSE	FALSE	Not_tested	NA
32	45	9362967	Bioavailability and distribution of PAHs and PCBs in the sediment pore water of the German Bight and Wadden Sea	2019	14884205	https://sysrev.com/p/99278/article/14884205	TRUE	NA	NA	Primary_research_article	Pollution	Chemical_hazardous_substances	NA	Change_chemical_sediment_properties	NA	Chemical	NA	Not_applicable	IVb	6	Not_specified	NA	Field_observations_measurement	TRUE	FALSE	Not_tested	NA
33	47	9362982	Fish communities diverge in species but converge in traits over three decades of warming	2019	14885310	https://sysrev.com/p/99278/article/14885310	TRUE	NA	NA	Primary_research_article	Climate_change	Temperature	NA	Change_biomass_abundance|||Change_diversity|||Change_life_history_traits	NA	Fish	NA	Community	IVa||| IVb|||IVc	1|||2|||3|||4|||5|||6|||7	Not_specified	NA	Field_observations_measurement	TRUE	TRUE	Not_tested	NA
34	48	9362987	Trace metal speciation in North Sea coastal waters	2019	14882285	https://sysrev.com/p/99278/article/14882285	TRUE	NA	NA	Primary_research_article	Pollution	Metal_substances	NA	Change_chemical_sediment_properties|||Change_chemical_water_properties	NA	Chemical	NA	Not_applicable	IVc	6	Not_specified	NA	Field_observations_measurement	TRUE	TRUE	Not_tested	NA
35	49	9362996	The future regime of Atlantic nutrient supply to the Northwest European Shelf	2019	14882407	https://sysrev.com/p/99278/article/14882407	TRUE	NA	NA	Primary_research_article	Climate_change	Nutrient_input_N_P|||Temperature	NA	Change_chemical_water_properties|||Change_life_history_traits|||Change_physical_water_properties	NA	Chemical|||Physical|||Phytoplankton	NA	Community	whole_North_Sea	Whole_North_Sea	Not_specified	NA	Modelling	TRUE	TRUE	Not_tested	NA
36	50	9362998	Systematic review of arsenic in fresh seafood from the Mediterranean Sea and European Atlantic coasts: A health risk assessment	2019	14885857	https://sysrev.com/p/99278/article/14885857	TRUE	NA	NA	Primary_research_article	Pollution	Metal_substances	NA	Change_contamination_level	NA	Benthos|||Fish	NA	Individual	Not_specified	Not_specified	Not_specified	NA	Field_observations_measurement	TRUE	FALSE	Not_tested	NA
37	51	9363002	Source specific sound mapping: Spatial, temporal and spectral distribution of sound in the Dutch North Sea	2019	14882891	https://sysrev.com/p/99278/article/14882891	TRUE	NA	NA	Primary_research_article	Pollution	Other	Noise_pollution	Change_physical_water_properties	NA	Physical	NA	Not_applicable	IVc	6	Not_specified	NA	Field_observations_measurement	TRUE	TRUE	Not_tested	NA
38	52	9363007	Ecosystem response to increasing ambient water temperatures due to climate warming in the Sylt- R‚àö‚àèm‚àö‚àè Bight, northern Wadden Sea, Germany	2019	14886693	https://sysrev.com/p/99278/article/14886693	TRUE	NA	NA	Primary_research_article	Climate_change	Temperature	NA	Change_biomass_abundance|||Change_trophic_functioning	NA	All	NA	Ecosystem	IVb	6	Not_specified	NA	Modelling	FALSE	TRUE	Not_tested	NA
39	53	9363008	Salt marshes for flood risk reduction: Quantifying long-term effectiveness and life-cycle costs	2019	14884581	https://sysrev.com/p/99278/article/14884581	TRUE	NA	NA	Primary_research_article	Climate_change	Sea_level_rise	NA	Coastal_erosion_sedimentation|||Change_extreme_events	NA	Physical	NA	Not_applicable	IVc	6	Saltmarsh	NA	Modelling	FALSE	TRUE	Conservation_protection|||Restoration	NA
40	54	9363010	Sandification vs. muddification of tidal flats by benthic organisms: A flume study	2019	14886470	https://sysrev.com/p/99278/article/14886470	TRUE	NA	NA	Primary_research_article	Biological_invasion	Non_native_species_introduction	NA	Change_physical_sediment_properties	NA	Benthos	NA	Individual	IVc	6	Mudflat	NA	Experiment	FALSE	FALSE	Not_tested	NA
41	56	9363018	Legacy PBDEs and NBFRs in sediments of the tidal River Thames using liquid chromatography coupled to a high resolution accurate mass Orbitrap mass spectrometer	2019	14882385	https://sysrev.com/p/99278/article/14882385	TRUE	NA	NA	Primary_research_article	Pollution	Chemical_hazardous_substances	NA	Change_chemical_sediment_properties	NA	Chemical	NA	Not_applicable	IVc	5	Estuary	NA	Field_observations_measurement	TRUE	FALSE	Not_tested	NA
42	57	9363019	The Birth, Growth and Death of Intertidal Soft-Sediment Bivalve Beds: No Need for Large-Scale Restoration Programs in the Dutch Wadden Sea	2018	14882211	https://sysrev.com/p/99278/article/14882211	TRUE	NA	NA	Primary_research_article	Direct_exploitation	Fishing_exploitation	NA	Multiple	NA	Benthos	NA	Community	IVc	6	Oyster_mussel_bed	NA	Field_observations_measurement	TRUE	TRUE	Restoration	NA
43	58	9363020	Using mussel as a global bioindicator of coastal microplastic pollution	2019	14884798	https://sysrev.com/p/99278/article/14884798	TRUE	NA	NA	Review	Pollution	Plastic_litter	NA	Plastic_ingestion	NA	Benthos	NA	Individual	Not_specified	Not_specified	Not_specified	NA	Review	TRUE	FALSE	Not_tested	NA
44	59	9363025	Comparing the steady state results of a range of multispecies models between and across geographical areas by the use of the jacobian matrix of yield on fishing mortality rate	2019	14880928	https://sysrev.com/p/99278/article/14880928	TRUE	NA	NA	Primary_research_article	Direct_exploitation	Fishing_exploitation	NA	Change_biomass_abundance	NA	Fish	NA	Ecosystem	Not_specified	Not_specified	Not_specified	NA	Modelling	TRUE	FALSE	Management	NA
45	60	9363031	Scavenger communities and fisheries waste: North Sea discards support 3 million seabirds, 2 million fewer than in 1990	2019	14882642	https://sysrev.com/p/99278/article/14882642	TRUE	NA	NA	Primary_research_article	Direct_exploitation	Fishing_incidental_or_bycatch	NA	Multiple	NA	Seabirds|||Fish	NA	Population	Not_specified	Not_specified	Not_specified	NA	Modelling	FALSE	TRUE	Not_tested	NA
46	61	9363034	A Glider-Compatible Optical Sensor for the Detection of Polycyclic Aromatic Hydrocarbons in the Marine Environment	2019	14881039	https://sysrev.com/p/99278/article/14881039	TRUE	NA	NA	Primary_research_article	Pollution	Oils_hydrocarbons_related	NA	Change_chemical_water_properties	NA	Chemical	NA	Not_applicable	IVa	Norvegian_coast	Not_specified	NA	Field_observations_measurement	TRUE	FALSE	Not_tested	NA
47	62	9363037	North Sea demersal fisheries prefer specific benthic habitats	2018	14883151	https://sysrev.com/p/99278/article/14883151	TRUE	NA	NA	Primary_research_article	Direct_exploitation	Fishing_exploitation	NA	Quantification_driver	NA	Fish	NA	Population	IVb|||IVc	2|||3|||4|||5|||6|||7	Not_specified	NA	Field_observations_measurement	TRUE	FALSE	Not_tested	NA
48	63	9363042	Food quality matters: Interplay among food quality, food quantity and temperature affecting life history traits of Aurelia aurita (Cnidaria: Scyphozoa) polyps	2019	14883206	https://sysrev.com/p/99278/article/14883206	TRUE	NA	NA	Primary_research_article	Climate_change	Temperature	NA	Change_life_history_traits|||Change_physiology	NA	Benthos	NA	Individual	IVb	6	Not_specified	NA	Experiment	FALSE	TRUE	Not_tested	NA
49	66	9363051	Catastrophic dynamics limit Atlantic cod recovery	2019	14886160	https://sysrev.com/p/99278/article/14886160	TRUE	NA	NA	Primary_research_article	Climate_change|||Direct_exploitation	Temperature||| Fishing_exploitation	NA	Change_biomass_abundance	NA	Fish	NA	Population	whole_North_Sea	Whole_North_Sea	Not_specified	NA	Modelling	TRUE	TRUE	Not_tested	NA
50	67	9363053	Population density and temperature correlate with long-term trends in somatic growth rates and maturation schedules of herring and sprat	2019	14883468	https://sysrev.com/p/99278/article/14883468	TRUE	NA	NA	Primary_research_article	Climate_change	Temperature	NA	Change_life_history_traits	NA	Fish	NA	Population	IVb|||IVa	1|||2|||3|||4|||5|||6|||7	Not_specified	NA	Field_observations_measurement	TRUE	TRUE	Not_tested	NA
51	68	9363058	The large-scale impact of offshore wind farm structures on pelagic primary productivity in the southern North Sea	2018	14882207	https://sysrev.com/p/99278/article/14882207	TRUE	NA	NA	Primary_research_article	Sea_use_change	Civil_engineering_works	NA	Change_biomass_abundance	NA	Phytoplankton|||Benthos	NA	Community	IVb|||IVc	4|||5|||6|||7	Not_specified	NA	Modelling	TRUE	TRUE	Not_tested	NA
52	69	9363060	Oil pollution in the North Sea: the impact of governance measures on oil pollution over several decades	2018	14886106	https://sysrev.com/p/99278/article/14886106	TRUE	NA	NA	Review	Pollution	Oils_hydrocarbons_related	NA	Change_chemical_water_properties	NA	Chemical	NA	Not_applicable	whole_North_Sea	Whole_North_Sea	Not_specified	NA	Review	TRUE	TRUE	Management	NA
53	73	9363085	Acute impacts of bottom trawl gears on benthic metabolism and nutrient cycling	2019	14885521	https://sysrev.com/p/99278/article/14885521	TRUE	NA	NA	Primary_research_article	Direct_exploitation	Destructive_fisheries_seabed	NA	Multiple	NA	Chemical|||Physical|||Benthos	NA	Community	IVc	6	Not_specified	NA	Field_observations_measurement	TRUE	TRUE	Not_tested	NA
54	76	9363095	Ingestion of plastic by fish: A comparison of Thames Estuary and Firth of Clyde populations	2018	14884555	https://sysrev.com/p/99278/article/14884555	TRUE	NA	NA	Primary_research_article	Pollution	Plastic_litter	NA	Plastic_ingestion	NA	Benthos|||Fish	NA	Individual	IVc	5	Estuary	NA	Field_observations_measurement|||Modelling	TRUE	FALSE	Not_tested	NA
55	78	9363098	Perspectives on using marine species as bioindicators of plastic pollution	2018	14884015	https://sysrev.com/p/99278/article/14884015	TRUE	NA	NA	Review	Pollution	Plastic_litter	NA	Plastic_ingestion	NA	Seabirds|||Benthos|||Marine_mammals|||Fish|||Other	sea_turtles	Individual	Not_specified	Not_specified	Not_specified	NA	Review	FALSE	FALSE	Not_tested	NA
56	79	9363099	Submesoscale dispersion of surface drifters in a coastal sea near offshore wind farms	2019	14883098	https://sysrev.com/p/99278/article/14883098	TRUE	NA	NA	Primary_research_article	Sea_use_change	Civil_engineering_works	NA	Change_physical_water_properties	NA	Physical	NA	Not_applicable	IVb	6|||7	Not_specified	NA	Field_observations_measurement	TRUE	TRUE	Not_tested	NA
57	80	9363101	Wadden Sea Eutrophication: Long-Term Trends and Regional Differences	2019	14883009	https://sysrev.com/p/99278/article/14883009	TRUE	NA	NA	Primary_research_article	Pollution	Nutrient_input_N_P	NA	Change_biomass_abundance|||Change_chemical_water_properties	NA	Phytoplankton|||Chemical	NA	Population	IVb|||IVc	6	Not_specified	NA	Field_observations_measurement	TRUE	TRUE	Not_tested	NA
58	82	9363109	Comparing conceptual frameworks for a fish community MSY (FCMSY) using management strategy evaluation‚Äö√Ñ√Æan example from the North Sea	2019	14885823	https://sysrev.com/p/99278/article/14885823	TRUE	NA	NA	Primary_research_article	Direct_exploitation	Fishing_exploitation	NA	Change_biomass_abundance	NA	Fish	NA	Community	Not_specified	Not_specified	Not_specified	NA	Modelling	FALSE	FALSE	Management	NA
59	84	9363112	Parasites of round goby, Neogobius melanostomus, currently invading the Elbe River	2019	14885834	https://sysrev.com/p/99278/article/14885834	TRUE	NA	NA	Primary_research_article	Biological_invasion	Non_native_species_introduction	NA	Other	Parasitism	Fish|||Other	Parasites	Individual	IVb	6	Estuary	NA	Field_observations_measurement	TRUE	FALSE	Not_tested	NA
60	85	9363113	A data-limited approach for estimating fishing mortality rates and exploitation status of diverse target and non-target fish species impacted by mixed multispecies fisheries	2019	14881847	https://sysrev.com/p/99278/article/14881847	TRUE	NA	NA	Primary_research_article	Direct_exploitation	Fishing_exploitation|||Fishing_incidental_or_bycatch	NA	Change_biomass_abundance|||Change_life_history_traits	NA	Fish	NA	Population	whole_North_Sea	Whole_North_Sea	Not_specified	NA	Field_observations_measurement	TRUE	TRUE	Management	NA
61	86	9363115	The importance of nonnative Pacific oyster reefs as supplementary feeding areas for coastal birds on estuary mudflats	2018	14886332	https://sysrev.com/p/99278/article/14886332	TRUE	NA	NA	Primary_research_article	Biological_invasion	Non_native_species_introduction	NA	Change_biomass_abundance|||Change_diversity|||Change_trophic_functioning	NA	Benthos|||Seabirds	NA	Population	IVb	5	Estuary|||Oyster_mussel_bed	NA	Modelling	TRUE	FALSE	Not_tested	NA
62	87	9363117	Change in the North Sea ecosystem from the 1970s to the 2010s: great skua diets reflect changing forage fish, seabirds, and fisheries	2018	14883012	https://sysrev.com/p/99278/article/14883012	TRUE	NA	NA	Primary_research_article	Direct_exploitation	Fishing_exploitation	NA	Change_life_history_traits|||Change_trophic_functioning|||Change_biomass_abundance	NA	Fish|||Seabirds	NA	Population|||Community	IVa	1	Not_specified	NA	Field_observations_measurement	FALSE	TRUE	Not_tested	NA
63	88	9363119	Persistence in the fine-scale distribution and spatial aggregation of fishing	2018	14884607	https://sysrev.com/p/99278/article/14884607	TRUE	NA	NA	Primary_research_article	Direct_exploitation	Destructive_fisheries_seabed	NA	Quantification_driver	NA	Not_applicable	NA	Not_applicable	IVb|||IVc	2|||4|||5|||6|||7	Not_specified	NA	Field_observations_measurement	TRUE	TRUE	Not_tested	NA
64	89	9363121	Long‚Äö√Ñ√™term sound and movement recording tags to study natural behavior and reaction to ship noise of seals	2019	14883525	https://sysrev.com/p/99278/article/14883525	TRUE	NA	NA	Primary_research_article	Pollution	Other	noise	Other	change_behavior	Marine_mammals	NA	Individual	IVb	6	Not_specified	NA	Field_observations_measurement	TRUE	TRUE	Not_tested	NA
65	91	9363127	Infection by invasive parasites increases susceptibility of native hosts to secondary infection via modulation of cellular immunity	2019	14881946	https://sysrev.com/p/99278/article/14881946	TRUE	NA	NA	Primary_research_article	Biological_invasion	Non_native_species_introduction	NA	Other	Parasite_infection	Benthos	NA	Individual	IVb	6	Not_specified	NA	Experiment	FALSE	TRUE	Not_tested	NA
66	92	9363129	Mytilus spp. as sentinels for monitoring microplastic pollution in Norwegian coastal waters: A qualitative and quantitative study	2018	14885139	https://sysrev.com/p/99278/article/14885139	TRUE	NA	NA	Primary_research_article	Pollution	Plastic_litter	NA	Plastic_ingestion	NA	Benthos	NA	Individual	IVa	Norvegian_coast	Not_specified	NA	Field_observations_measurement	TRUE	FALSE	Not_tested	NA
67	93	9363133	An integrated risk-based assessment of the North Sea to guide ecosystem-based management	2019	14883272	https://sysrev.com/p/99278/article/14883272	TRUE	NA	NA	Primary_research_article	Direct_exploitation|||Pollution|||Sea_use_change|||Biological_invasion	Nutrient_input_N_P|||Oils_hydrocarbons_related|||Radioactive_substances|||Chemical_hazardous_substances||| Fishing_exploitation|||Aquaculture_related|||Civil_engineering_works|||Coastal_development|||Destructive_fisheries_seabed|||Collision_shipping|||Non_native_species_introduction|||Salinity|||pH|||Other_physical_parameter|||Mining|||Plastic_litter|||Other_litter	noise, fishing_gear	Multiple	NA	Chemical|||Physical|||Fish|||Cephalopods|||Marine_mammals|||Seabirds	NA	Community	Not_specified	Not_specified	Not_specified	NA	Field_observations_measurement	TRUE	FALSE	Management	NA
68	95	9363135	The role of invasive marine plants for macrofauna nutrition in the Wadden Sea	2019	14884222	https://sysrev.com/p/99278/article/14884222	TRUE	NA	NA	Primary_research_article	Biological_invasion	Non_native_species_introduction	NA	Change_biomass_abundance|||Change_trophic_functioning	NA	Benthos|||Macropthytes	NA	Community	IVb	6	Not_specified	NA	Experiment	FALSE	FALSE	Not_tested	NA
69	96	9363137	Revealing the by-catch reducing potential of pulse trawls in the brown shrimp (crangon crangon) fishery	2019	14882128	https://sysrev.com/p/99278/article/14882128	TRUE	NA	NA	Primary_research_article	Direct_exploitation	Fishing_incidental_or_bycatch	NA	Change_biomass_abundance	NA	Benthos|||Fish	NA	Individual	IVc	6	Not_specified	NA	Field_observations_measurement	FALSE	TRUE	Management	NA
70	98	9363140	A noise impact assessment model for passive acoustic measurements of seabed gas fluxes	2019	14885954	https://sysrev.com/p/99278/article/14885954	TRUE	NA	NA	Primary_research_article	Pollution	Gas_stockage_leaking	NA	Quantification_driver	NA	Physical	NA	Not_applicable	IVa	1	Not_specified	NA	Modelling	FALSE	FALSE	Management	impact maybe change_physical_water properties?
71	99	9363143	Ingestion of microplastics by fish and other prey organisms of cetaceans, exemplified for two large baleen whale species	2019	14882984	https://sysrev.com/p/99278/article/14882984	TRUE	NA	NA	Review	Pollution	Plastic_litter	NA	Bioaccumulation_TL	NA	Zooplankton|||Fish|||Marine_mammals	NA	Community	Not_specified	Not_specified	Not_specified	NA	Review	TRUE	FALSE	Not_tested	NA
72	100	9363145	The Ability of Barotropic Models to Simulate Historical Mean Sea Level Changes from Coastal Tide Gauge Data	2019	14884275	https://sysrev.com/p/99278/article/14884275	TRUE	NA	NA	Primary_research_article	Climate_change	Sea_level_rise	NA	Change_physical_water_properties|||Change_extreme_events	NA	Physical	NA	Not_applicable	IVa||| IVb|||IVc	1|||3|||4|||5|||6|||7|||Norvegian_coast	Not_specified	NA	Modelling	TRUE	TRUE	Not_tested	NA
73	104	9363160	Pronounced long-term trends in year-round diet composition of the European shag Phalacrocorax aristotelis	2018	14882200	https://sysrev.com/p/99278/article/14882200	TRUE	NA	NA	Primary_research_article	Global_change	Global_change	NA	Change_trophic_functioning	NA	Seabirds	NA	Population	IVa	3	Not_specified	NA	Field_observations_measurement	FALSE	TRUE	Not_tested	NA
74	106	9363164	Coming and going ‚Äö√Ñ√¨ Historical distributions of the European oyster Ostrea edulis¬¨‚Ä†Linnaeus, 1758 and the introduced slipper limpet Crepidula fornicata¬¨‚Ä†Linnaeus, 1758 in the North Sea	2019	14884862	https://sysrev.com/p/99278/article/14884862	TRUE	NA	NA	Primary_research_article	Biological_invasion	Non_native_species_introduction	NA	Change_biomass_abundance|||Change_distribution	NA	Benthos	NA	Population	IVb|||IVc	6|||7	Not_specified	NA	Field_observations_measurement	TRUE	TRUE	Not_tested	NA
75	108	9363174	Understanding temperature effects on recruitment in the context of trophic mismatch	2019	14885051	https://sysrev.com/p/99278/article/14885051	TRUE	NA	NA	Primary_research_article	Climate_change	Other	climate_change_scenario	Change_phenology|||Change_trophic_functioning	NA	Zooplankton|||Fish	NA	Population	IVb	3	Not_specified	NA	Field_observations_measurement|||Modelling	FALSE	TRUE	Not_tested	NA
76	109	9363175	Harvesting geo-spatial data on coastal fish assemblages through coordinated citizen science	2018	14881932	https://sysrev.com/p/99278/article/14881932	TRUE	NA	NA	Primary_research_article	Direct_exploitation	Fishing_exploitation	NA	Change_biomass_abundance	NA	Fish	NA	Population	IVb	7	Not_specified	NA	Field_observations_measurement	TRUE	TRUE	Not_tested	NA
77	110	9363181	Cryptic, alien and lost species: molecular diversity ofUlva sensu latoalong the German coasts of the North and Baltic Seas	2019	14883177	https://sysrev.com/p/99278/article/14883177	TRUE	NA	NA	Primary_research_article	Biological_invasion	Non_native_species_introduction	NA	Change_genetic	NA	Macropthytes	NA	Population	IVb	6	Not_specified	NA	Field_observations_measurement	TRUE	FALSE	Not_tested	NA
78	111	9363182	Extreme spatial variation of Sr, Nd and Pb isotopic signatures and 48 element mass fractions in surface sediment of the Elbe River Estuary - Suitable tracers for processes in dynamic environments?	2019	14885489	https://sysrev.com/p/99278/article/14885489	TRUE	NA	NA	Primary_research_article	Pollution	Metal_substances	NA	Change_chemical_sediment_properties	NA	Chemical	NA	Not_applicable	IVb	6	Estuary	NA	Field_observations_measurement	TRUE	FALSE	Not_tested	NA
79	114	9363186	The long-term variability of extreme sea levels in the German Bight	2019	14885084	https://sysrev.com/p/99278/article/14885084	TRUE	NA	NA	Primary_research_article	Climate_change	Sea_level_rise	NA	Change_extreme_events	NA	Physical	NA	Not_applicable	IVb	6	Not_specified	NA	Field_observations_measurement	TRUE	TRUE	Not_tested	NA
80	117	9363193	Tributyltin: A Bottom‚Äö√Ñ√¨Up Regulator of the Crangon crangon Population?	2019	14885999	https://sysrev.com/p/99278/article/14885999	TRUE	NA	NA	Primary_research_article	Pollution	Chemical_hazardous_substances	NA	Multiple	NA	Benthos	NA	Population	IVb|||IVc	6	Not_specified	NA	Review	TRUE	TRUE	Not_tested	NA
81	118	9363196	Levels and trends of tributyltin (TBT) and imposex in dogwhelk (Nucella lapillus) along the Norwegian coastline from 1991 to 2017	2019	14882205	https://sysrev.com/p/99278/article/14882205	TRUE	NA	NA	Primary_research_article	Pollution	Chemical_hazardous_substances	NA	Change_contamination_level|||Change_life_history_traits	NA	Benthos	NA	Individual	IVa	Norvegian_coast	Not_specified	NA	Field_observations_measurement	TRUE	TRUE	Management	NA
82	119	9363197	Emerging per- and polyfluoroalkyl substances (PFASs) in surface water and sediment of the North and Baltic Seas	2019	14886613	https://sysrev.com/p/99278/article/14886613	TRUE	NA	NA	Primary_research_article	Pollution	Chemical_hazardous_substances	NA	Change_chemical_water_properties|||Change_chemical_sediment_properties	NA	Chemical	NA	Not_applicable	IVb	6	Not_specified	NA	Field_observations_measurement	TRUE	TRUE	Not_tested	NA
83	120	9363198	Shifting south-eastern North Sea macrofauna community structure since 1986: A response to de-eutrophication and regionally decreasing food supply?	2018	14886330	https://sysrev.com/p/99278/article/14886330	TRUE	NA	NA	Primary_research_article	Pollution	Nutrient_input_N_P	NA	Change_biomass_abundance|||Change_diversity	NA	Benthos|||Phytoplankton	NA	Community	IVb	6	Not_specified	NA	Field_observations_measurement	TRUE	TRUE	Not_tested	NA
84	121	9363199	An updated phytoplankton check-list for the Helgoland Roads time series station with eleven new records of diatoms and dinoflagellates	2019	14881041	https://sysrev.com/p/99278/article/14881041	TRUE	NA	NA	Primary_research_article	Climate_change	Salinity|||Temperature	NA	Change_biomass_abundance	NA	Phytoplankton	NA	Population	IVb	6	Not_specified	NA	Field_observations_measurement	FALSE	TRUE	Not_tested	NA
85	122	9363200	Seasonal and spatial fatty acid profiling of the calanoid copepods Temora longicornis and Acartia clausi linked to environmental stressors in the North Sea	2019	14881377	https://sysrev.com/p/99278/article/14881377	TRUE	NA	NA	Primary_research_article	Pollution	Chemical_hazardous_substances|||Nutrient_input_N_P	NA	Change_physiology	NA	Zooplankton	NA	Individual	IVc	6	Not_specified	NA	Field_observations_measurement	FALSE	TRUE	Not_tested	NA
86	123	9363204	Assessing the Effects of WFD Nutrient Reductions Within an OSPAR Frame Using Trans-boundary Nutrient Modeling	2018	14886204	https://sysrev.com/p/99278/article/14886204	TRUE	NA	NA	Primary_research_article	Pollution	Nutrient_input_N_P	NA	Change_chemical_water_properties|||Change_biogeochemical_fluxes	NA	Chemical	NA	Not_applicable	IVb|||IVc	2|||3|||4|||5|||6|||7	Not_specified	NA	Modelling	TRUE	TRUE	Management	NA
87	124	9363208	Effects of oil and global environmental drivers on two keystone marine invertebrates	2018	14883060	https://sysrev.com/p/99278/article/14883060	TRUE	NA	NA	Primary_research_article	Climate_change|||Pollution	Oils_hydrocarbons_related|||Temperature|||pH	NA	Change_life_history_traits|||Incidental_mortality	NA	Benthos	NA	Population	Not_specified	Not_specified	Not_specified	NA	Experiment	FALSE	FALSE	Not_tested	NA
88	126	9363210	Maritime Vessel Classification to Monitor Fisheries with SAR: Demonstration in the North Sea	2019	14885374	https://sysrev.com/p/99278/article/14885374	TRUE	NA	NA	Primary_research_article	Direct_exploitation	Fishing_exploitation	NA	Quantification_driver	NA	Not_applicable	NA	Not_applicable	whole_North_Sea	1|||2|||5|||6|||7|||Norvegian_coast	Not_specified	NA	Field_observations_measurement	TRUE	TRUE	Management	NA
89	127	9363216	Comparison of Raman and Fourier Transform Infrared Spectroscopy for the Quantification of Microplastics in the Aquatic Environment	2018	14882957	https://sysrev.com/p/99278/article/14882957	TRUE	NA	NA	Primary_research_article	Pollution	Plastic_litter	NA	Change_chemical_water_properties	NA	Chemical	NA	Not_applicable	IVb	2|||6	Not_specified	NA	Field_observations_measurement	TRUE	FALSE	Not_tested	NA
90	128	9363217	A Climate-Driven Functional Inversion of Connected Marine Ecosystems	2018	14882461	https://sysrev.com/p/99278/article/14882461	TRUE	NA	NA	Primary_research_article	Climate_change	Temperature	NA	Change_life_history_traits|||Change_trophic_functioning|||Change_biomass_abundance	NA	Fish	NA	Community	IVb|||IVc	2|||5|||6|||7	Not_specified	NA	Field_observations_measurement	TRUE	TRUE	Not_tested	NA
91	129	9363218	Remobilizing stabilized island dunes for keeping up with sea level rise?	2019	14884178	https://sysrev.com/p/99278/article/14884178	TRUE	NA	NA	Primary_research_article	Climate_change	Sea_level_rise	NA	Change_physical_sediment_properties	NA	Physical	NA	Not_applicable	IVb	6	Beach_Dune	NA	Field_observations_measurement	TRUE	TRUE	Not_tested	NA
92	131	9363222	Wave Climate Change in the North Sea and Baltic Sea	2019	14883978	https://sysrev.com/p/99278/article/14883978	TRUE	NA	NA	Primary_research_article	Climate_change	Other	climate_change_scenario	Change_physical_water_properties|||Other	wave|||wave_height	Physical	NA	Not_applicable	whole_North_Sea	Whole_North_Sea	Not_specified	NA	Modelling	TRUE	TRUE	Not_tested	NA
93	132	9363223	Elymus athericus encroachment in Wadden Sea salt marshes is driven by surface elevation change	2019	14885759	https://sysrev.com/p/99278/article/14885759	TRUE	NA	NA	Primary_research_article	Pollution	Nutrient_input_N_P	NA	Change_biomass_abundance	NA	Macropthytes	NA	Population	IVb	6	Saltmarsh	NA	Experiment	TRUE	FALSE	Not_tested	NA
94	133	9363224	Bycatch and discarding patterns of dogfish and sharks taken in English and Welsh commercial fisheries	2019	14886551	https://sysrev.com/p/99278/article/14886551	TRUE	NA	NA	Primary_research_article	Direct_exploitation	Fishing_incidental_or_bycatch	NA	Incidental_mortality	NA	Fish	NA	Community	whole_North_Sea	Whole_North_Sea	Not_specified	NA	Field_observations_measurement	TRUE	TRUE	Not_tested	NA
95	134	9363225	What is multispecies MSY? A worked example from the North Sea	2019	14886640	https://sysrev.com/p/99278/article/14886640	TRUE	NA	NA	Primary_research_article	Direct_exploitation	Fishing_exploitation	NA	Change_biomass_abundance	NA	Fish	NA	Community	Not_specified	Not_specified	Not_specified	NA	Modelling	FALSE	FALSE	Management	NA
96	135	9363236	Multiple Halophytophthora spp. and Phytophthora spp. including P. gemini, P. inundata and P. chesapeakensis sp. nov. isolated from the seagrass Zostera marina in the Northern hemisphere	2018	14882609	https://sysrev.com/p/99278/article/14882609	TRUE	NA	NA	Primary_research_article	Biological_invasion	Non_native_species_introduction	NA	Change_distribution	NA	Macropthytes	NA	Individual	IVc||| IVb	6	Not_specified	NA	Field_observations_measurement	TRUE	TRUE	Not_tested	NA
97	136	9363237	A Crude Awakening: Effects of Crude Oil on Lipid Metabolism in Calanoid Copepods Terminating Diapause	2019	14881532	https://sysrev.com/p/99278/article/14881532	TRUE	NA	NA	Primary_research_article	Pollution	Oils_hydrocarbons_related	NA	Change_physiology	NA	Zooplankton	NA	Individual	Not_specified	Not_specified	Not_specified	NA	Experiment	FALSE	TRUE	Not_tested	NA
98	138	9363243	Four selected high molecular weight heterocyclic aromatic hydrocarbons: Ecotoxicological hazard assessment, environmental relevance and regulatory needs under REACH	2018	14885863	https://sysrev.com/p/99278/article/14885863	TRUE	NA	NA	Primary_research_article	Pollution	Oils_hydrocarbons_related	NA	Multiple	toxicity_reaction	Zooplankton|||Fish|||Benthos|||Macropthytes|||Chemical	NA	Individual	IVb	6	Not_specified	NA	Field_observations_measurement|||Experiment	TRUE	FALSE	Not_tested	NA
99	139	9363244	A new semi-parametric method for autocorrelated age- and time-varying selectivity in age-structured assessment models	2019	14885346	https://sysrev.com/p/99278/article/14885346	TRUE	NA	NA	Primary_research_article	Direct_exploitation	Fishing_exploitation	NA	Change_biomass_abundance|||Change_life_history_traits	NA	Fish	NA	Population	Not_specified	Not_specified	Not_specified	NA	Modelling	FALSE	TRUE	Management	NA
100	140	9363245	Future Response of the Wadden Sea Tidal Basins to Relative Sea-Level rise‚Äö√Ñ√ÆAn Aggregated Modelling Approach	2019	14885006	https://sysrev.com/p/99278/article/14885006	TRUE	NA	NA	Primary_research_article	Climate_change	Sea_level_rise	NA	Change_physical_sediment_properties|||Coastal_erosion_sedimentation	NA	Physical	NA	Not_applicable	IVc	6	Intertidal	NA	Modelling	TRUE	TRUE	Not_tested	NA
101	142	9363259	Microplastics in the aquatic environment: Evidence for or against adverse impacts and major knowledge gaps	2018	14884731	https://sysrev.com/p/99278/article/14884731	TRUE	NA	NA	Review	Pollution	Plastic_litter	NA	Multiple	NA	All	NA	Not_applicable	Not_specified	Not_specified	Not_specified	NA	Review	TRUE	TRUE	Not_tested	NA
102	143	9363260	Plankton lifeforms as a biodiversity indicator for regional-scale assessment of pelagic habitats for policy	2019	14884670	https://sysrev.com/p/99278/article/14884670	TRUE	NA	NA	Primary_research_article	Global_change	Global_change	NA	Change_life_history_traits	NA	Zooplankton|||Phytoplankton|||Fish	NA	Community	whole_North_Sea	Whole_North_Sea	Not_specified	NA	Field_observations_measurement	TRUE	TRUE	Not_tested	NA
103	145	9363270	Discovery of Sabellaria spinulosa reefs in an intensively fished area of the Dutch Continental Shelf, North Sea	2019	14885913	https://sysrev.com/p/99278/article/14885913	TRUE	NA	NA	Primary_research_article	Direct_exploitation	Destructive_fisheries_seabed	NA	Change_biomass_abundance	NA	Benthos	NA	Community	IVc	6	Not_specified	NA	Field_observations_measurement	TRUE	FALSE	Not_tested	NA
104	147	9363280	Harmful algal blooms and climate change: exploring future distribution changes	2018	14882570	https://sysrev.com/p/99278/article/14882570	TRUE	NA	NA	Primary_research_article	Climate_change	Other	Climate_change_scenario	Change_Harmful_algal_blooms	NA	Phytoplankton	NA	Community	whole_North_Sea	Whole_North_Sea	Not_specified	NA	Modelling	TRUE	TRUE	Not_tested	NA
105	148	9363281	Sensitivity of multispecies maximum sustainable yields to trends in the top (marine mammals) and bottom (primary production) compartments of the southern North Sea food-web	2019	14883557	https://sysrev.com/p/99278/article/14883557	TRUE	NA	NA	Primary_research_article	Direct_exploitation	Fishing_exploitation	NA	Change_trophic_functioning|||Change_distribution|||Change_biomass_abundance	NA	Phytoplankton|||Fish|||Marine_mammals|||Zooplankton	NA	Community	IVb|||IVc	2|||3|||4|||5|||6|||7	Not_specified	NA	Modelling	TRUE	TRUE	Management	NA
106	151	9363297	Emissions from corrosion protection systems of offshore wind farms: Evaluation of the potential impact on the marine environment	2018	14885580	https://sysrev.com/p/99278/article/14885580	TRUE	NA	NA	Review	Pollution|||Sea_use_change	Metal_substances|||Chemical_hazardous_substances	NA	Multiple	NA	All	NA	Ecosystem	Not_specified	Not_specified	Not_specified	NA	Review	TRUE	FALSE	Not_tested	NA
107	152	9363303	Offshore Wind Farms as Potential Locations for Flat Oyster (Ostrea edulis) Restoration in the Dutch North Sea	2018	14881975	https://sysrev.com/p/99278/article/14881975	TRUE	NA	NA	Primary_research_article	Sea_use_change	Civil_engineering_works	NA	Change_life_history_traits	NA	Benthos	NA	Individual	IVc	6	Other	Artificial_reef	Review	TRUE	FALSE	Restoration	NA
108	153	9363310	Using the HPTLC-bioluminescence bacteria assay for the determination of acute toxicities in marine sediments and its eligibility as a monitoring assessment tool	2019	14886493	https://sysrev.com/p/99278/article/14886493	TRUE	NA	NA	Primary_research_article	Pollution	Chemical_hazardous_substances|||Oils_hydrocarbons_related	NA	Change_chemical_sediment_properties	NA	Chemical	NA	Not_applicable	IVb	6	Not_specified	NA	Field_observations_measurement	TRUE	FALSE	Not_tested	NA
109	154	9363311	Occurrence of perfluoroalkyl substances (PFASs) in a large number of wild and farmed aquatic animals collected in the Netherlands	2019	14881667	https://sysrev.com/p/99278/article/14881667	TRUE	NA	NA	Primary_research_article	Pollution	Chemical_hazardous_substances	NA	Change_contamination_level	NA	Benthos|||Fish	NA	Individual	IVc	6	Not_specified	NA	Field_observations_measurement	TRUE	FALSE	Not_tested	NA
110	156	9363318	Eutrophication assessment in the transit area German Bight (North Sea) 2006‚Äö√Ñ√¨2014 ‚Äö√Ñ√¨ Stagnation and limitations	2018	14881442	https://sysrev.com/p/99278/article/14881442	TRUE	NA	NA	Primary_research_article	Pollution	Nutrient_input_N_P	NA	Change_chemical_water_properties|||Change_biomass_abundance	NA	Chemical|||Phytoplankton	NA	Community	IVb	6	Not_specified	NA	Field_observations_measurement	TRUE	TRUE	Management	NA
111	157	9363319	Assessing the structure and functioning of the southern North Sea ecosystem with a food-web model	2018	14881505	https://sysrev.com/p/99278/article/14881505	TRUE	NA	NA	Primary_research_article	Direct_exploitation	Fishing_exploitation	NA	Change_trophic_functioning	NA	All	NA	Ecosystem	IVb|||IVc	2|||3|||4|||5|||6|||7	Not_specified	NA	Modelling	FALSE	FALSE	Not_tested	NA
112	160	9363325	A general framework for combining ecosystem models	2018	14881431	https://sysrev.com/p/99278/article/14881431	TRUE	NA	NA	Primary_research_article	Direct_exploitation	Fishing_exploitation	NA	Change_biomass_abundance	NA	Fish	NA	Community|||Population	Not_specified	Not_specified	Not_specified	NA	Modelling	FALSE	TRUE	Conservation_protection|||Management	NA
113	161	9363327	Long-term statistics of potentially hazardous sea states in the North Sea 1958‚Äö√Ñ√¨2014	2018	14884922	https://sysrev.com/p/99278/article/14884922	TRUE	NA	NA	Primary_research_article	Climate_change	Other_physical_parameter	wind_wave	Change_physical_water_properties|||Change_extreme_events	NA	Physical	NA	Not_applicable	whole_North_Sea	Whole_North_Sea	Not_specified	NA	Modelling	TRUE	TRUE	Not_tested	NA
114	163	9363330	Linking ecosystem services with epibenthic biodiversity change following installation of offshore wind farms	2018	14884822	https://sysrev.com/p/99278/article/14884822	TRUE	NA	NA	Review	Sea_use_change	Civil_engineering_works	NA	Change_diversity	NA	Benthos	NA	Community	Not_specified	Not_specified	Not_specified	NA	Review	TRUE	TRUE	Not_tested	NA
115	164	9363332	Development of potential yield loss indicators to assess the effect of seaweed farming on fish landings	2018	14885914	https://sysrev.com/p/99278/article/14885914	TRUE	NA	NA	Primary_research_article	Sea_use_change	Aquaculture_related	NA	Change_biomass_abundance	NA	Fish	NA	Community	IVc	6	Not_specified	NA	Modelling	FALSE	TRUE	Not_tested	NA
116	165	9363334	Impact of the invasive parasitic copepod Mytilicola orientalis on native blue mussels Mytilus edulis in the western European Wadden Sea	2018	14885602	https://sysrev.com/p/99278/article/14885602	TRUE	NA	NA	Primary_research_article	Biological_invasion	Non_native_species_introduction	NA	Change_physiology|||Change_life_history_traits|||Other	Infection	Benthos	NA	Individual	IVc	6	Not_specified	NA	Experiment	FALSE	FALSE	Not_tested	NA
117	166	9363337	Cryptic invasion of a parasitic copepod: Compromised identification when morphologically similar invaders co-occur in invaded ecosystems	2018	14882837	https://sysrev.com/p/99278/article/14882837	TRUE	NA	NA	Primary_research_article	Biological_invasion	Non_native_species_introduction	NA	Other	parasitism	Zooplankton	NA	Population	IVb|||IVc	6	Not_specified	NA	Field_observations_measurement	TRUE	FALSE	Not_tested	NA
118	168	9363343	Combined bottom‚Äö√Ñ√™up and top‚Äö√Ñ√™down pressures drive catastrophic population declines of Arctic skuas in Scotland	2018	14882029	https://sysrev.com/p/99278/article/14882029	TRUE	NA	NA	Primary_research_article	Climate_change|||Direct_exploitation	Fishing_exploitation|||Temperature	NA	Change_biomass_abundance	NA	Seabirds	NA	Population	IVa	1	Not_specified	NA	Field_observations_measurement	TRUE	TRUE	Not_tested	NA
119	170	9363352	Implications of late-in-life density-dependent growth for fishery size-at-entry leading to maximum sustainable yield	2018	14883074	https://sysrev.com/p/99278/article/14883074	TRUE	NA	NA	Primary_research_article	Direct_exploitation	Fishing_exploitation	NA	Change_biomass_abundance|||Change_life_history_traits	NA	Fish	NA	Population	Not_specified	Not_specified	Not_specified	NA	Modelling	FALSE	TRUE	Management	NA
120	171	9363356	The effects of temporary exclusion of activity due to wind farm construction on a lobster (Homarus gammarus) fishery suggests a potential management approach	2018	14883746	https://sysrev.com/p/99278/article/14883746	TRUE	NA	NA	Primary_research_article	Direct_exploitation|||Sea_use_change	Fishing_exploitation|||Civil_engineering_works	NA	Change_biomass_abundance|||Change_demographic_structure	NA	Benthos	NA	Individual	IVb	4	Not_specified	NA	Field_observations_measurement	TRUE	TRUE	Conservation_protection	NA
121	172	9363359	Physiology of juvenile hydroids - High food availability mitigates stress responses of Hydractinia echinata to increasing seawater temperatures	2018	14883694	https://sysrev.com/p/99278/article/14883694	TRUE	NA	NA	Primary_research_article	Climate_change	Temperature	NA	Change_physiology	NA	Benthos	NA	Individual	IVb	6	Not_specified	NA	Experiment	TRUE	FALSE	Not_tested	NA
122	173	9363372	Bottom trawl fishing footprints on the world‚Äö√Ñ√¥s continental shelves	2018	14883838	https://sysrev.com/p/99278/article/14883838	TRUE	NA	NA	Primary_research_article	Direct_exploitation	Destructive_fisheries_seabed	NA	Degradation_habitat_loss	NA	Physical	NA	Not_applicable	IVa|||IVc	Not_specified	Not_specified	NA	Field_observations_measurement	TRUE	TRUE	Not_tested	NA
123	174	9363373	Shell disease in Crangon crangon (Linnaeus, 1758): The interaction of temperature and stress response	2018	14885575	https://sysrev.com/p/99278/article/14885575	TRUE	NA	NA	Primary_research_article	Climate_change	Temperature	NA	Change_life_history_traits|||Change_physiology|||Other	Disease_occurence|||disease	Benthos	NA	Individual	IVb	6	Not_specified	NA	Experiment	FALSE	TRUE	Not_tested	NA
124	175	9363376	Estimating sensitivity of seabed habitats to disturbance by bottom trawling based on the longevity of benthic fauna	2018	14885639	https://sysrev.com/p/99278/article/14885639	TRUE	NA	NA	Primary_research_article	Direct_exploitation	Destructive_fisheries_seabed	NA	Change_biomass_abundance	NA	Benthos	NA	Community	IVb|||IVc	6|||5|||4	Not_specified	NA	Field_observations_measurement	TRUE	FALSE	Not_tested	NA
125	177	9363379	Fuelling conditions at staging sites can mitigate Arctic warming effects in a migratory bird	2018	14881919	https://sysrev.com/p/99278/article/14881919	TRUE	NA	NA	Primary_research_article	Climate_change	Temperature	NA	Change_life_history_traits|||Change_phenology	NA	Seabirds	NA	Population	IVc	6	Not_specified	NA	Field_observations_measurement	TRUE	TRUE	Not_tested	NA
126	178	9363380	Complex effect of projected sea temperature and wind change on flatfish dispersal	2017	14881623	https://sysrev.com/p/99278/article/14881623	TRUE	NA	NA	Primary_research_article	Climate_change	Other	climate_change_scenario	Change_life_history_traits	NA	Fish	NA	Population	IVb|||IVc	4|||5|||6	Not_specified	NA	Modelling	TRUE	FALSE	Not_tested	NA
127	179	9363383	How to avoid eutrophication in coastal seas? A new approach to derive river-specific combined nitrate and phosphate maximum concentrations	2018	14883873	https://sysrev.com/p/99278/article/14883873	TRUE	NA	NA	Primary_research_article	Pollution	Nutrient_input_N_P	NA	Change_biogeochemical_fluxes|||Change_chemical_water_properties	NA	Chemical	NA	Not_applicable	IVc	5|||6	Not_specified	NA	Modelling	TRUE	FALSE	Conservation_protection	NA
128	180	9363387	A model-based projection of historical state of a coastal ecosystem: Relevance of phytoplankton stoichiometry	2018	14883740	https://sysrev.com/p/99278/article/14883740	TRUE	NA	NA	Primary_research_article	Pollution	Nutrient_input_N_P	NA	Change_chemical_water_properties	NA	Chemical	NA	Not_applicable	IVb|||IVc	2|||4|||5|||6|||7	Not_specified	NA	Modelling	TRUE	TRUE	Not_tested	NA
129	182	9363397	Identifying choke species challenges for an individual demersal trawler in the North Sea, lessons from conversations and data analysis	2018	14882372	https://sysrev.com/p/99278/article/14882372	TRUE	NA	NA	Primary_research_article	Sea_use_change	Fishing_exploitation	NA	Change_biomass_abundance	NA	Fish	NA	Population	IVa	1|||Norvegian_coast	Not_specified	NA	Field_observations_measurement	TRUE	TRUE	Management	NA
130	184	9363404	Dual transcriptomics reveals co‚Äö√Ñ√™evolutionary mechanisms of intestinal parasite infections in blue mussels Mytilus edulis	2018	14884757	https://sysrev.com/p/99278/article/14884757	TRUE	NA	NA	Primary_research_article	Biological_invasion	Non_native_species_introduction	NA	Change_physiology	NA	Benthos	NA	Individual	IVc||| IVb	6	Not_specified	NA	Experiment	TRUE	FALSE	Not_tested	NA
131	185	9363407	Exploitation drives an ontogenetic-like deepening in marine fish	2018	14884125	https://sysrev.com/p/99278/article/14884125	TRUE	NA	NA	Primary_research_article	Direct_exploitation	Fishing_exploitation	NA	Change_biomass_abundance|||Change_demographic_structure	NA	Fish	NA	Population	IVa	3	Not_specified	NA	Modelling	FALSE	TRUE	Not_tested	NA
132	187	9363411	Global probabilistic projections of extreme sea levels show intensification of coastal flood hazard	2018	14886311	https://sysrev.com/p/99278/article/14886311	TRUE	NA	NA	Primary_research_article	Climate_change	Other	climate_change_scenario	Change_physical_water_properties	NA	Physical	NA	Not_applicable	whole_North_Sea	Whole_North_Sea	Not_specified	NA	Modelling	TRUE	TRUE	Not_tested	NA
133	188	9363415	Connectivity of larval stages of sedentary marine communities between hard substrates and offshore structures in the North Sea	2018	14885627	https://sysrev.com/p/99278/article/14885627	TRUE	NA	NA	Primary_research_article	Sea_use_change	Civil_engineering_works	NA	Change_biomass_abundance	NA	Benthos	NA	Population	whole_North_Sea	Whole_North_Sea	Other	Artificial_hard_substrates	Modelling	TRUE	FALSE	Not_tested	NA
134	189	9363416	Arsenic speciation in fish and shellfish from the North Sea (Southern bight) and A‚àö√üu Port area (Brazil) and health risks related to seafood consumption	2018	14884643	https://sysrev.com/p/99278/article/14884643	TRUE	NA	NA	Primary_research_article	Pollution	Chemical_hazardous_substances|||Metal_substances	NA	Bioaccumulation_TL	NA	Fish	NA	Community	Not_specified	Not_specified	Not_specified	NA	Field_observations_measurement	TRUE	FALSE	Not_tested	NA
135	190	9363420	A GIS-based tool for an integrated assessment of spatial planning trade-offs with aquaculture	2018	14884701	https://sysrev.com/p/99278/article/14884701	TRUE	NA	NA	Primary_research_article	Sea_use_change	Aquaculture_related	NA	Multiple	NA	Chemical|||Fish|||Benthos	NA	Ecosystem	IVb	6	Not_specified	NA	Modelling	TRUE	FALSE	Not_tested	NA
136	192	9363425	Euro-Atlantic winter storminess and precipitation extremes under 1.5‚Äö√Ñ√¢¬¨‚àûC vs.¬¨‚Ä†2‚Äö√Ñ√¢¬¨‚àûC warming scenarios	2018	14886427	https://sysrev.com/p/99278/article/14886427	TRUE	NA	NA	Primary_research_article	Climate_change	Other	climate_change_scenario	Change_extreme_events	NA	Physical	NA	Not_applicable	whole_North_Sea	Whole_North_Sea	Not_specified	NA	Modelling	TRUE	FALSE	Not_tested	NA
137	193	9363436	Spatial distribution of life‚Äö√Ñ√™history traits and their response to environmental gradients across multiple marine taxa	2018	14883227	https://sysrev.com/p/99278/article/14883227	TRUE	NA	NA	Primary_research_article	Direct_exploitation	Fishing_exploitation	NA	Change_life_history_traits	NA	Marine_mammals|||Seabirds|||Phytoplankton|||Zooplankton|||Benthos|||Bacteria_other_microorganisms|||Fish	NA	NA	whole_North_Sea	1|||2|||3|||4|||5|||6|||7	Not_specified	NA	Field_observations_measurement	TRUE	FALSE	Not_tested	NA
138	194	9363437	Risk estimation and annual fluxes of emerging contaminants from a Scottish priority catchment to the estuary and North Sea	2017	14881696	https://sysrev.com/p/99278/article/14881696	TRUE	NA	NA	Primary_research_article	Pollution	Chemical_hazardous_substances|||Medical_hormone_products	NA	Change_chemical_water_properties	NA	Chemical	NA	Not_applicable	IVa	3	Estuary	NA	Field_observations_measurement	TRUE	TRUE	Not_tested	NA
139	195	9363438	Microplastics in mussels sampled from coastal waters and supermarkets in the United Kingdom	2018	14881310	https://sysrev.com/p/99278/article/14881310	TRUE	NA	NA	Primary_research_article	Pollution	Plastic_litter	NA	Change_contamination_level	NA	Benthos	NA	Individual	IVb	3|||4	Not_specified	NA	Field_observations_measurement	TRUE	FALSE	Not_tested	NA
140	196	9363441	Distribution and trajectories of floating and benthic marine macrolitter in the south-eastern North Sea	2018	14885749	https://sysrev.com/p/99278/article/14885749	TRUE	NA	NA	Primary_research_article	Pollution	Other_litter	NA	Quantification_driver	General_marine_macrolitter	Not_applicable	NA	Not_applicable	IVb	6	Not_specified	NA	Field_observations_measurement	TRUE	TRUE	Not_tested	NA
141	197	9363451	Invasive versus native brachyuran crabs in a European rocky intertidal: respiratory performance and energy expenditures	2018	14882886	https://sysrev.com/p/99278/article/14882886	TRUE	NA	NA	Primary_research_article	Biological_invasion	Non_native_species_introduction	NA	Change_physiology|||Change_biomass_abundance	NA	Benthos	NA	Individual	IVb	6	Intertidal	NA	Field_observations_measurement	TRUE	FALSE	Not_tested	NA
142	199	9363458	Effects of cockle abundance and cockle fishery on bivalve recruitment	2018	14885425	https://sysrev.com/p/99278/article/14885425	TRUE	NA	NA	Primary_research_article	Direct_exploitation	Fishing_exploitation	NA	Change_biomass_abundance|||Change_life_history_traits	NA	Benthos	NA	Population	IVc	6	Not_specified|||Mudflat	NA	Field_observations_measurement	TRUE	FALSE	Not_tested	NA
143	200	9363463	Predicting the impacts of wind farms on seabirds: An¬¨‚Ä†individual‚Äö√Ñ√™based model	2017	14880998	https://sysrev.com/p/99278/article/14880998	TRUE	NA	NA	Primary_research_article	Sea_use_change	Civil_engineering_works	NA	Change_biomass_abundance|||Change_life_history_traits|||Incidental_mortality	NA	Seabirds	NA	Population	IVc	5|||6	Not_specified	NA	Modelling	TRUE	TRUE	Not_tested	NA
144	201	9363471	Capturing Early Changes in the Marine Bacterial Community as a Result of Crude Oil Pollution in a Mesocosm Experiment	2017	14883329	https://sysrev.com/p/99278/article/14883329	TRUE	NA	NA	Primary_research_article	Pollution	Oils_hydrocarbons_related	NA	Change_biomass_abundance	NA	Bacteria_other_microorganisms	NA	Community	Not_specified	Not_specified	Not_specified	NA	Experiment	FALSE	FALSE	Not_tested	NA
145	202	9363472	Visual health assessment of white‚Äö√Ñ√™beaked dolphins off the coast of Northumberland, North Sea, using underwater photography	2018	14880944	https://sysrev.com/p/99278/article/14880944	TRUE	NA	NA	Primary_research_article	Direct_exploitation	Fishing_incidental_or_bycatch	NA	Other	Nonlethal_injuries	Marine_mammals	NA	Individual	IVb	4	Not_specified	NA	Field_observations_measurement	FALSE	TRUE	Not_tested	NA
146	203	9363473	The role of chemical antifouling defence in the invasion success of Sargassum muticum: A comparison of native and invasive brown algae	2017	14881894	https://sysrev.com/p/99278/article/14881894	TRUE	NA	NA	Primary_research_article	Pollution|||Biological_invasion	Chemical_hazardous_substances|||Non_native_species_introduction	NA	Change_biomass_abundance|||Change_life_history_traits	NA	Macropthytes|||Bacteria_other_microorganisms	NA	Population	IVb	6	Not_specified	NA	Experiment	TRUE	TRUE	Not_tested	NA
147	205	9363477	Temporal and spatial differences between taxonomic and trait biodiversity in a large marine ecosystem: Causes and consequences	2017	14885185	https://sysrev.com/p/99278/article/14885185	TRUE	NA	NA	Primary_research_article	Direct_exploitation	Fishing_exploitation	NA	Change_life_history_traits|||Change_diversity	NA	Fish	NA	Community	IVa||| IVb|||IVc	1|||2|||3|||4|||5|||6|||7	Not_specified	NA	Field_observations_measurement	TRUE	TRUE	Not_tested	NA
148	206	9363479	Towards a spatial integrated stock assessment model for European hake northern stock	2018	14885371	https://sysrev.com/p/99278/article/14885371	TRUE	NA	NA	Primary_research_article	Direct_exploitation	Fishing_exploitation	NA	Change_biomass_abundance|||Change_demographic_structure	NA	Fish	NA	Population	IVa||| IVb|||IVc	1|||2|||3|||4|||5|||6|||7	Not_specified	NA	Modelling	TRUE	TRUE	Not_tested	NA
149	207	9363481	At‚Äö√Ñ√™vessel mortality of skates (Rajidae) taken in coastal fisheries and evidence of longer‚Äö√Ñ√™term survival	2018	14885654	https://sysrev.com/p/99278/article/14885654	TRUE	NA	NA	Primary_research_article	Direct_exploitation	Fishing_incidental_or_bycatch	NA	Incidental_mortality	NA	Fish	NA	Population	IVc	5	Not_specified	NA	Field_observations_measurement	TRUE	FALSE	Not_tested	NA
150	208	9363483	Modelling potential production of macroalgae farms in UK and Dutch coastal waters	2018	14883753	https://sysrev.com/p/99278/article/14883753	TRUE	NA	NA	Primary_research_article	Sea_use_change	Aquaculture_related	NA	Change_biogeochemical_fluxes|||Change_biomass_abundance	NA	Chemical|||Phytoplankton|||Macropthytes	NA	Population	IVc	5|||6	Not_specified	NA	Modelling	TRUE	TRUE	Not_tested	NA
151	210	9363493	Relative contribution of multiple stressors on copepod density and diversity dynamics in the Belgian part of the North Sea	2017	14881568	https://sysrev.com/p/99278/article/14881568	TRUE	NA	NA	Primary_research_article	Pollution	Chemical_hazardous_substances|||Oils_hydrocarbons_related	NA	Change_biomass_abundance	NA	Zooplankton	NA	Community	IVc	6	Not_specified	NA	Field_observations_measurement	TRUE	TRUE	Not_tested	NA
152	212	9363500	Productivity and Temperature as Drivers of Seasonal and Spatial Variations of Dissolved Methane in the Southern Bight of the North Sea	2017	14881650	https://sysrev.com/p/99278/article/14881650	TRUE	NA	NA	Primary_research_article	Pollution	Nutrient_input_N_P	NA	Change_chemical_water_properties	NA	Chemical	NA	Not_applicable	IVc	6	Not_specified	NA	Field_observations_measurement	TRUE	TRUE	Not_tested	NA
153	213	9363508	Advective pore-water transport of hydrocarbons in North East Scotland coastal sands	2018	14881110	https://sysrev.com/p/99278/article/14881110	TRUE	NA	NA	Primary_research_article	Pollution	Oils_hydrocarbons_related	NA	Change_chemical_sediment_properties	NA	Chemical	NA	Not_applicable	IVb	3	Not_specified	NA	Experiment	FALSE	FALSE	Not_tested	NA
154	214	9363512	Identification of extreme storm surges with high-impact potential along the German North Sea coastline	2018	14881874	https://sysrev.com/p/99278/article/14881874	TRUE	NA	NA	Primary_research_article	Climate_change	Sea_level_rise|||Other_physical_parameter	storm_surge	Change_extreme_events	NA	Physical	NA	Not_applicable	IVb	6	Not_specified	NA	Modelling	TRUE	TRUE	Not_tested	NA
155	216	9363517	Exploring the Influence of Food and Temperature on North Sea Sandeels Using a New Dynamic Energy Budget Model	2018	14881375	https://sysrev.com/p/99278/article/14881375	TRUE	NA	NA	Primary_research_article	Climate_change	Temperature	NA	Multiple	NA	Fish	NA	Population	IVb	3	Not_specified	NA	Modelling	FALSE	TRUE	Not_tested	NA
156	218	9363520	Assessing biological invasions in European Seas: Biological traits of the most widespread non-indigenous species	2018	14884966	https://sysrev.com/p/99278/article/14884966	TRUE	NA	NA	Primary_research_article	Biological_invasion	Non_native_species_introduction	NA	Other	trait_profiles_NIS	Benthos|||Zooplankton|||Cephalopods|||Fish|||Macropthytes	NA	Population	Not_specified	Not_specified	Not_specified	NA	Field_observations_measurement	TRUE	FALSE	Not_tested	NA
157	219	9363527	Plastic litter from shotgun ammunition on Danish coastlines ‚Äö√Ñ√¨ Amounts and provenance	2018	14883325	https://sysrev.com/p/99278/article/14883325	TRUE	NA	NA	Primary_research_article	Pollution	Plastic_litter	NA	Quantification_driver	NA	Other	Litter	Not_applicable	IVb	7	Beach_Dune	NA	Field_observations_measurement	TRUE	TRUE	Not_tested	NA
158	220	9363529	A regional benthic fauna assessment method for the Southern North Sea using Margalef diversity and reference value modelling	2018	14881307	https://sysrev.com/p/99278/article/14881307	TRUE	NA	NA	Primary_research_article	Direct_exploitation|||Pollution	Destructive_fisheries_seabed|||Nutrient_input_N_P	NA	Change_diversity	NA	Benthos	NA	Community	IVb|||IVc	5|||6|||7|||4	Not_specified	NA	Field_observations_measurement	TRUE	TRUE	Not_tested	NA
159	221	9363532	No Injuries in European Sea Bass Tetanized by Pulse Stimulation Used in Electrotrawling	2018	14886031	https://sysrev.com/p/99278/article/14886031	TRUE	NA	NA	Primary_research_article	Direct_exploitation	Other_fishing	Pulse_fishing	Change_life_history_traits	NA	Fish	NA	Individual	IVc	6	Not_specified	NA	Experiment	FALSE	FALSE	Not_tested	NA
160	222	9363536	Dynamic preservation of Texel Inlet, the Netherlands: understanding the interaction of an ebb-tidal delta with its adjacent coast	2017	14883774	https://sysrev.com/p/99278/article/14883774	TRUE	NA	NA	Primary_research_article	Sea_use_change	Coastal_development	NA	Coastal_erosion_sedimentation	NA	Physical	NA	Not_applicable	IVc	6	Not_specified	NA	Field_observations_measurement	TRUE	TRUE	Restoration	NA
161	223	9363542	Modelling the marine eutrophication: A review	2018	14881290	https://sysrev.com/p/99278/article/14881290	TRUE	NA	NA	Review	Pollution	Nutrient_input_N_P	NA	Change_chemical_water_properties	NA	Chemical	NA	Not_applicable	Not_specified	Not_specified	Not_specified	NA	Review	TRUE	TRUE	Not_tested	NA
162	224	9363544	Statistical downscaling for future extreme wave heights in the North Sea	2017	14884162	https://sysrev.com/p/99278/article/14884162	TRUE	NA	NA	Primary_research_article	Climate_change	Other_physical_parameter|||Other	wave_heights, climate_change_scenarios	Change_physical_water_properties	NA	Physical	NA	Not_applicable	IVa	1	Not_specified	NA	Modelling	FALSE	TRUE	Not_tested	NA
163	226	9363547	The impact of marine recreational fishing on key fish stocks in European waters	2018	14884872	https://sysrev.com/p/99278/article/14884872	TRUE	NA	NA	Primary_research_article	Direct_exploitation	Fishing_exploitation	NA	Change_biomass_abundance	NA	Fish	NA	Population	whole_North_Sea	Whole_North_Sea	Not_specified	NA	Field_observations_measurement	TRUE	FALSE	Not_tested	NA
164	227	9363548	Dioxins, furans and dioxin-like PCBs in sediment samples and suspended particulate matter from the Scheldt estuary and the North Sea Coast: Comparison of CALUX concentration levels in historical and recent samples	2018	14882940	https://sysrev.com/p/99278/article/14882940	TRUE	NA	NA	Primary_research_article	Pollution	Chemical_hazardous_substances	NA	Change_chemical_sediment_properties|||Change_chemical_water_properties	NA	Chemical	NA	Not_applicable	IVc	6	Not_specified	NA	Field_observations_measurement	TRUE	TRUE	Not_tested	NA
165	228	9363549	Kittiwake breeding success in the southern North Sea correlates with prior sandeel fishing mortality	2017	14882080	https://sysrev.com/p/99278/article/14882080	TRUE	NA	NA	Primary_research_article	Climate_change|||Direct_exploitation	Temperature||| Fishing_exploitation	NA	Change_life_history_traits|||Change_biomass_abundance	NA	Fish|||Seabirds	NA	Population	IVb	4	Not_specified	NA	Field_observations_measurement	FALSE	TRUE	Not_tested	NA
166	230	9363555	The use of spatial management tools in rights‚Äö√Ñ√™based groundfish fisheries	2018	14885179	https://sysrev.com/p/99278/article/14885179	TRUE	NA	NA	Review	Direct_exploitation	Fishing_exploitation|||Fishing_incidental_or_bycatch	NA	Change_biomass_abundance	NA	Fish	NA	Population	Not_specified	Not_specified	NA	NA	Review	TRUE	TRUE	Management|||Conservation_protection	NA
167	233	9363561	Plankton as prevailing conditions: A surveillance role for plankton indicators within the Marine Strategy Framework Directive	2018	14882676	https://sysrev.com/p/99278/article/14882676	TRUE	NA	NA	Primary_research_article	Climate_change	Temperature	NA	Multiple	NA	Phytoplankton	NA	Community	Not_specified	Not_specified	Not_specified	NA	Review	FALSE	FALSE	Management	NA
168	236	9363574	Inferring genetic connectivity in real populations, exemplified by coastal and oceanic Atlantic cod	2018	14882757	https://sysrev.com/p/99278/article/14882757	TRUE	NA	NA	Primary_research_article	Direct_exploitation	Fishing_exploitation	NA	Change_genetic	NA	Fish	NA	Population	whole_North_Sea	Whole_North_Sea	Not_specified	NA	Modelling	TRUE	TRUE	Not_tested	NA
169	237	9363575	Fishing and temperature effects on the size structure of exploited fish stocks	2018	14885449	https://sysrev.com/p/99278/article/14885449	TRUE	NA	NA	Primary_research_article	Direct_exploitation|||Climate_change	Fishing_exploitation|||Temperature	NA	Change_demographic_structure	NA	Fish	NA	Population	Not_specified	Not_specified	Not_specified	NA	Field_observations_measurement	TRUE	TRUE	Not_tested	NA
170	238	9363576	Size matters? Evaluating the drivers of waste from ships at ports in Europe	2017	14884472	https://sysrev.com/p/99278/article/14884472	TRUE	NA	NA	Primary_research_article	Pollution	Oils_hydrocarbons_related|||Chemical_hazardous_substances	NA	Quantification_driver	NA	Chemical	NA	Not_applicable	IVb|||IVc	6	Not_specified	NA	Field_observations_measurement	TRUE	TRUE	Management	NA
171	239	9363579	Plastic ingestion by harbour porpoises Phocoena phocoena in the Netherlands: Establishing a standardised method	2018	14883672	https://sysrev.com/p/99278/article/14883672	TRUE	NA	NA	Primary_research_article	Pollution	Plastic_litter	NA	Plastic_ingestion	NA	Marine_mammals	NA	Individual	IVc	6	Not_specified	NA	Field_observations_measurement	FALSE	TRUE	Not_tested	NA
172	242	9363584	Sea-level change in the Dutch Wadden Sea	2018	14883967	https://sysrev.com/p/99278/article/14883967	TRUE	NA	NA	Review	Climate_change	Other	climate_change_scenario	Change_physical_water_properties	NA	Physical	NA	Not_applicable	whole_North_Sea	Whole_North_Sea	Not_specified	NA	Review	TRUE	TRUE	Not_tested	NA
173	243	9363585	Seabirds and marine plastic debris in the northeastern Atlantic: A synthesis and recommendations for monitoring and research	2017	14884218	https://sysrev.com/p/99278/article/14884218	TRUE	NA	NA	Review	Pollution	Plastic_litter	NA	Plastic_ingestion	NA	Seabirds	NA	Community	IVa||| IVb|||IVc	1|||3|||4|||5|||7|||Norvegian_coast	Not_specified	NA	Review	TRUE	TRUE	Not_tested	NA
174	244	9363587	Sediment budget and morphological development of the Dutch Wadden Sea: impact of accelerated sea-level rise and subsidence until 2100	2018	14881223	https://sysrev.com/p/99278/article/14881223	TRUE	NA	NA	Primary_research_article	Climate_change	Sea_level_rise	NA	Coastal_erosion_sedimentation	NA	Physical	NA	Not_applicable	IVc	6	Not_specified	NA	Modelling	TRUE	TRUE	Not_tested	NA
175	245	9363590	Climate change adaptation in the Schleswig-Holstein sector of the Wadden Sea: an integrated state governmental strategy	2016	14883407	https://sysrev.com/p/99278/article/14883407	TRUE	NA	NA	Primary_research_article	Climate_change	Other	NA	Change_physical_sediment_properties	climate_change_scenario	Physical	NA	Not_applicable	IVb	6	Not_specified	NA	Modelling	TRUE	TRUE	Not_tested	NA
176	246	9363592	Reducing marine eutrophication may require a paradigmatic change	2018	14882953	https://sysrev.com/p/99278/article/14882953	TRUE	NA	NA	Primary_research_article	Pollution	Nutrient_input_N_P	NA	Change_chemical_water_properties|||Change_biogeochemical_fluxes|||Change_biomass_abundance	NA	Chemical|||Zooplankton|||Bacteria_other_microorganisms|||Phytoplankton	NA	Not_applicable	IVc	5|||6	Not_specified	NA	Modelling	TRUE	TRUE	Management	NA
177	247	9363593	Evidence for the decline and possible extinction of a marine parasite species caused by intensive fishing	2018	14885240	https://sysrev.com/p/99278/article/14885240	TRUE	NA	NA	Review	Direct_exploitation	Fishing_exploitation	NA	Change_biomass_abundance	NA	Zooplankton	NA	Individual	whole_North_Sea	Whole_North_Sea	Not_specified	NA	Review	TRUE	TRUE	Not_tested	NA
178	249	9363602	The development of the tidal basins in the Dutch Wadden Sea until 2100: the impact of accelerated sea-level rise and subsidence on their sediment budget ‚Äö√Ñ√¨ a synthesis	2018	14883881	https://sysrev.com/p/99278/article/14883881	TRUE	NA	NA	Primary_research_article	Climate_change	Other	climate_change_scenario	Change_physical_sediment_properties|||Coastal_erosion_sedimentation	NA	Physical	NA	Not_applicable	IVc	6	Intertidal	NA	Modelling	TRUE	TRUE	Not_tested	NA
179	250	9363607	Sustainable use of marine resources through offshore wind and mussel farm co-location	2018	14884033	https://sysrev.com/p/99278/article/14884033	TRUE	NA	NA	Primary_research_article	Sea_use_change	Civil_engineering_works	wind_farm	Quantification_driver	sustainability_index	Benthos	NA	Community	IVb|||IVa|||IVc	7|||2|||Norvegian_coast|||6|||5	Not_specified	NA	Modelling	TRUE	FALSE	Not_tested	NA
180	251	9363610	Assessing cumulative human activities, pressures, and impacts on North Sea benthic habitats using a biological traits approach	2017	14885801	https://sysrev.com/p/99278/article/14885801	TRUE	NA	NA	Primary_research_article	Direct_exploitation|||Sea_use_change	Destructive_fisheries_seabed|||Civil_engineering_works|||Other	dredging,disposal,extraction	Quantification_driver|||Degradation_habitat_loss|||Other	sensibility_vulnerability	Physical|||Benthos	NA	Not_applicable	whole_North_Sea	1|||2|||3|||4|||5|||6|||7	Not_specified	NA	Field_observations_measurement	TRUE	FALSE	Not_tested	NA
181	252	9363611	Shifts in North Sea forage fish productivity and potential fisheries yield	2017	14882748	https://sysrev.com/p/99278/article/14882748	TRUE	NA	NA	Primary_research_article	Direct_exploitation	Fishing_exploitation	NA	Multiple	NA	Fish|||Zooplankton	NA	Population	Not_specified	Not_specified	Not_specified	NA	Field_observations_measurement	FALSE	TRUE	Management	NA
182	253	9363615	Plastic ingestion by Scyliorhinus canicula trawl captured in the North Sea	2018	14886290	https://sysrev.com/p/99278/article/14886290	TRUE	NA	NA	Primary_research_article	Pollution	Plastic_litter	NA	Plastic_ingestion	NA	Fish	NA	Individual	IVa	3	Not_specified	NA	Field_observations_measurement	FALSE	FALSE	Not_tested	NA
183	254	9363618	Advancement and Challenges of Microplastic Pollution in the Aquatic Environment: a Review	2018	14884648	https://sysrev.com/p/99278/article/14884648	TRUE	NA	NA	Review	Pollution	Plastic_litter	NA	Multiple	NA	Chemical	NA	Not_applicable	Not_specified	Not_specified	Not_specified	NA	Review	TRUE	FALSE	Not_tested	NA
184	256	9363627	Microplastic contamination of intertidal sediments of Scapa Flow, Orkney: A first assessment	2017	14881582	https://sysrev.com/p/99278/article/14881582	TRUE	NA	NA	Primary_research_article	Pollution	Plastic_litter	NA	Change_chemical_sediment_properties	NA	Chemical	NA	Not_applicable	IVa	3	Not_specified	NA	Field_observations_measurement	TRUE	FALSE	Not_tested	NA
185	257	9363629	Community ecology in 3D: Tensor decomposition reveals spatio-temporal dynamics of large ecological communities	2017	14885443	https://sysrev.com/p/99278/article/14885443	TRUE	NA	NA	Primary_research_article	Direct_exploitation|||Climate_change	Fishing_exploitation|||Temperature	NA	Multiple	NA	Fish	NA	Community	IVa||| IVb|||IVc	1|||3|||2|||4|||5|||6|||7	Not_specified	NA	Field_observations_measurement	TRUE	TRUE	Not_tested	NA
186	260	9363633	Anthropogenic 236U in the North Sea ‚Äö√Ñ√¨ A Closer Look into a Source Region	2017	14882705	https://sysrev.com/p/99278/article/14882705	TRUE	NA	NA	Primary_research_article	Pollution	Radioactive_substances	NA	Change_chemical_water_properties	NA	Chemical	NA	Not_applicable	whole_North_Sea	Whole_North_Sea	Not_specified	NA	Field_observations_measurement	TRUE	TRUE	Not_tested	NA
187	263	9363642	Recruitment patterns, low cannibalism and reduced interspecific predation contribute to high invasion success of two Pacific crabs in northwestern Europe	2018	14884743	https://sysrev.com/p/99278/article/14884743	TRUE	NA	NA	Primary_research_article	Biological_invasion	Non_native_species_introduction	NA	Change_biomass_abundance|||Change_life_history_traits|||Change_trophic_functioning	NA	Benthos	NA	Population	IVb	6	Not_specified	NA	Experiment	TRUE	TRUE	Not_tested	NA
188	264	9363643	Echoes from the past: Regional variations in recovery within a harbour seal population	2018	14886209	https://sysrev.com/p/99278/article/14886209	TRUE	NA	NA	Primary_research_article	Direct_exploitation	Other	Seal_hunting	Change_biomass_abundance|||Change_life_history_traits	NA	Marine_mammals	NA	Population	IVb|||IVc	6	Not_specified	NA	Modelling	TRUE	TRUE	Conservation_protection	NA
189	265	9363644	Evaluating the fishery and ecological consequences of the proposed North Sea multi-annual plan	2018	14882963	https://sysrev.com/p/99278/article/14882963	TRUE	NA	NA	Primary_research_article	Direct_exploitation	Fishing_exploitation|||Other_fishing	discards	Change_biomass_abundance	NA	Fish|||Benthos	NA	Population	Not_specified	Not_specified	Not_specified	NA	Modelling	FALSE	TRUE	Management	NA
190	266	9363647	Evolution of the theory of rational fishing. The case study of the North Sea	2018	14885526	https://sysrev.com/p/99278/article/14885526	TRUE	NA	NA	Primary_research_article	Direct_exploitation	Fishing_exploitation	NA	Quantification_driver|||Change_biomass_abundance	NA	Fish	NA	Community	whole_North_Sea	Whole_North_Sea	Not_specified	NA	Review	FALSE	TRUE	Management	NA
191	267	9363648	Saltwater intrusion under climate change in North-Western Germany - mapping, modelling and management approaches in the projects TOPSOIL and go-CAM	2018	14882444	https://sysrev.com/p/99278/article/14882444	TRUE	NA	NA	Primary_research_article	Climate_change	Sea_level_rise	NA	Change_chemical_water_properties|||Change_chemical_sediment_properties	NA	Chemical	NA	Not_applicable	IVb	6	Not_specified	NA	Modelling	TRUE	FALSE	Not_tested	NA
192	268	9363651	Marine Noise Budgets in Practice	2017	14883539	https://sysrev.com/p/99278/article/14883539	TRUE	NA	NA	Review	Sea_use_change	Civil_engineering_works	NA	Change_biomass_abundance	NA	Fish|||Marine_mammals	NA	Population	whole_North_Sea	Whole_North_Sea	Not_specified	NA	Review	TRUE	TRUE	Management	NA
193	270	9363658	Applying a decision tree framework in support of an ecosystem approach to fisheries: IndiSeas indicators in the North Sea	2017	14881299	https://sysrev.com/p/99278/article/14881299	TRUE	NA	NA	Primary_research_article	Direct_exploitation	Fishing_exploitation	NA	Multiple	NA	All	NA	Ecosystem	Not_specified	Not_specified	Not_specified	NA	Field_observations_measurement	FALSE	TRUE	Not_tested	NA
194	271	9363670	Thorough study of persistent organic pollutants and halogenated natural products in sperm whale blubber through preparative sample cleanup followed by fractionation with countercurrent chromatography	2018	14881676	https://sysrev.com/p/99278/article/14881676	TRUE	NA	NA	Primary_research_article	Pollution	Chemical_hazardous_substances	NA	Change_contamination_level	NA	Marine_mammals	NA	Individual	IVb	6	Not_specified	NA	Field_observations_measurement	FALSE	FALSE	Not_tested	NA
195	272	9363673	A general approach to incorporating spatial and temporal variation in individual-based models of fish populations with application to Atlantic mackerel	2018	14884448	https://sysrev.com/p/99278/article/14884448	TRUE	NA	NA	Primary_research_article	Direct_exploitation	Fishing_exploitation	NA	Change_biomass_abundance|||Change_life_history_traits	NA	Fish	NA	Population	IVa	1|||Norvegian_coast	Not_specified	NA	Modelling	FALSE	TRUE	Management	NA
196	273	9363682	Ocean sprawl facilitates dispersal and connectivity of protected species	2018	14886164	https://sysrev.com/p/99278/article/14886164	TRUE	NA	NA	Primary_research_article	Sea_use_change	Civil_engineering_works	NA	Change_distribution	NA	Other	Coral_larvae	Population	IVa||| IVb	1|||2|||3|||Norvegian_coast	Not_specified	NA	Modelling	TRUE	TRUE	Not_tested	NA
197	274	9363687	Population trends of bycatch species reflect improving status of target species	2018	14885708	https://sysrev.com/p/99278/article/14885708	TRUE	NA	NA	Primary_research_article	Direct_exploitation	Fishing_exploitation|||Fishing_incidental_or_bycatch	NA	Change_biomass_abundance	NA	Fish	NA	Population	whole_North_Sea	Whole_North_Sea	Not_specified	NA	Modelling	FALSE	TRUE	Not_tested	NA
198	275	9363689	Limited impact of an invasive oyster on intertidal assemblage structure and biodiversity: the importance of environmental context and functional equivalency with native species	2018	14885920	https://sysrev.com/p/99278/article/14885920	TRUE	NA	NA	Primary_research_article	Biological_invasion	Non_native_species_introduction	NA	Change_diversity|||Change_biomass_abundance	NA	Benthos	NA	Community	IVc	5	Intertidal	NA	Field_observations_measurement	TRUE	FALSE	Not_tested	NA
199	276	9363690	Oil Slick Detection in the Offshore Domain: Evaluation of Polarization-Dependent Sar Parameters	2018	14883209	https://sysrev.com/p/99278/article/14883209	TRUE	NA	NA	Primary_research_article	Pollution	Oils_hydrocarbons_related	NA	Change_chemical_water_properties	NA	Chemical	NA	Not_applicable	IVa	1	Not_specified	NA	Field_observations_measurement	TRUE	FALSE	Not_tested	NA
200	277	9363700	Multimodel inference to quantify the relative importance of abiotic factors in the population dynamics of marine zooplankton	2018	14885128	https://sysrev.com/p/99278/article/14885128	TRUE	NA	NA	Primary_research_article	Climate_change|||Pollution	Temperature|||Salinity|||Chemical_hazardous_substances|||Nutrient_input_N_P	NA	Change_biomass_abundance	NA	Zooplankton	NA	Population	IVc	6	Not_specified	NA	Modelling	FALSE	TRUE	Not_tested	NA
201	278	9363702	An annotated checklist of macrozoobenthic species in German waters of the North and Baltic Seas	2018	14883756	https://sysrev.com/p/99278/article/14883756	TRUE	NA	NA	Primary_research_article	Biological_invasion	Non_native_species_introduction	NA	Change_biomass_abundance	NA	Benthos	NA	Community	IVb	6	Not_specified	NA	Field_observations_measurement	TRUE	FALSE	Not_tested	NA
202	280	9363712	Coming of age: - Do female harbour porpoises (Phocoena phocoena) from the North Sea and Baltic Sea have sufficient time to reproduce in a human influenced environment?	2017	14884899	https://sysrev.com/p/99278/article/14884899	TRUE	NA	NA	Primary_research_article	Direct_exploitation	Fishing_incidental_or_bycatch	NA	Change_life_history_traits|||Change_demographic_structure	NA	Marine_mammals	NA	Individual	IVb	6	Not_specified	NA	Field_observations_measurement	TRUE	FALSE	Not_tested	NA
203	281	9363716	Microplastics pollution in different aquatic environments and biota: A review of recent studies	2018	14886433	https://sysrev.com/p/99278/article/14886433	TRUE	NA	NA	Review	Pollution	Plastic_litter	NA	Change_chemical_water_properties|||Plastic_ingestion	NA	Chemical|||Benthos|||Fish|||Marine_mammals	NA	Ecosystem	Not_specified	Whole_North_Sea	Not_specified	NA	Review	TRUE	FALSE	Not_tested	NA
204	283	9363719	Marine microplastic debris: An emerging issue for food security, food safety and human health	2018	14886018	https://sysrev.com/p/99278/article/14886018	TRUE	NA	NA	Review	Pollution	Plastic_litter	NA	Plastic_ingestion|||Change_contamination_level	NA	Benthos|||Fish	NA	Community	Not_specified	Not_specified	Not_specified	NA	Review	TRUE	FALSE	Not_tested	NA
205	285	9363725	A decline in primary production in the North Sea over 25 years, associated with reductions in zooplankton abundance and fish stock recruitment	2017	14881332	https://sysrev.com/p/99278/article/14881332	TRUE	NA	NA	Primary_research_article	Climate_change|||Pollution	Temperature|||Nutrient_input_N_P	NA	Change_biomass_abundance|||Change_trophic_functioning	NA	Phytoplankton|||Zooplankton|||Fish	NA	Ecosystem	IVa||| IVb|||IVc	1|||2|||3|||5|||4|||6|||7	Not_specified	NA	Field_observations_measurement	TRUE	TRUE	Not_tested	NA
206	286	9363727	Commercial fisheries interactions with oil and gas pipelines in the North Sea: considerations for decommissioning	2017	14881779	https://sysrev.com/p/99278/article/14881779	TRUE	NA	NA	Primary_research_article	Direct_exploitation|||Pollution	Fishing_exploitation|||Oils_hydrocarbons_related	NA	Quantification_driver	NA	Not_applicable	NA	Not_applicable	whole_North_Sea	Whole_North_Sea	Not_specified	NA	Field_observations_measurement	TRUE	TRUE	Not_tested	NA
207	287	9363729	Recovering microplastics from marine samples: A review of current practices	2017	14885410	https://sysrev.com/p/99278/article/14885410	TRUE	NA	NA	Review	Pollution	Plastic_litter	NA	Quantification_driver	NA	Not_applicable	NA	Not_applicable	Not_specified	Not_specified	Not_specified	NA	Review	FALSE	FALSE	Not_tested	NA
208	288	9363731	A large-scale investigation of microplastic contamination: Abundance and characteristics of microplastics in European beach sediment	2017	14882363	https://sysrev.com/p/99278/article/14882363	TRUE	NA	NA	Primary_research_article	Pollution	Plastic_litter	NA	Change_chemical_sediment_properties	NA	Physical	NA	Not_applicable	whole_North_Sea	6|||7|||Norvegian_coast	Beach_Dune	NA	Field_observations_measurement	TRUE	FALSE	Not_tested	NA
209	289	9363738	Process-driven and biological characterisation and mapping of seabed habitats sensitive to trawling	2017	14885350	https://sysrev.com/p/99278/article/14885350	TRUE	NA	NA	Primary_research_article	Direct_exploitation	Destructive_fisheries_seabed	NA	Degradation_habitat_loss	NA	Not_applicable	NA	Not_applicable	IVc	5	Not_specified	NA	Modelling	TRUE	FALSE	Management	NA
210	290	9363740	Prevalence of skull pathologies in European harbor seals (Phoca vitulina) during 1981‚Äö√Ñ√¨2014	2017	14882251	https://sysrev.com/p/99278/article/14882251	TRUE	NA	NA	Primary_research_article	Pollution	Chemical_hazardous_substances	NA	Other	skull_pathologies	Marine_mammals	NA	Individual	IVb	6|||7	Not_specified	NA	Field_observations_measurement	TRUE	TRUE	Not_tested	NA
211	291	9363743	Challenges and opportunities in monitoring the impacts of tidal-stream energy devices on marine vertebrates	2018	14882305	https://sysrev.com/p/99278/article/14882305	TRUE	NA	NA	Review	Sea_use_change	Civil_engineering_works	NA	Multiple	NA	Fish|||Marine_mammals|||Seabirds	NA	Population	Not_specified	Not_specified	Not_specified	NA	Review	TRUE	TRUE	Not_tested	NA
212	293	9363747	Heading northward to Scandinavia: Undaria pinnatifida in the northern Wadden Sea	2018	14883355	https://sysrev.com/p/99278/article/14883355	TRUE	NA	NA	Primary_research_article	Biological_invasion	Non_native_species_introduction	NA	Change_distribution	NA	Macropthytes	NA	Population	IVb|||IVc	6	Not_specified	NA	Field_observations_measurement	TRUE	TRUE	Not_tested	NA
213	295	9363756	Return of the native facilitated by the invasive? Population composition, substrate preferences and epibenthic species richness of a recently discovered shellfish reef with native European flat oysters (Ostrea edulis) in the North Sea	2018	14881028	https://sysrev.com/p/99278/article/14881028	TRUE	NA	NA	Primary_research_article	Biological_invasion	Non_native_species_introduction	NA	Change_biomass_abundance|||Change_diversity	NA	Benthos	NA	Community	IVc	6	Rocky_reef|||Oyster_mussel_bed	NA	Field_observations_measurement	FALSE	FALSE	Not_tested	NA
214	299	9363777	Constraints and Priorities for Conducting Experimental Exposures of Marine Organisms to Microplastics	2018	14885336	https://sysrev.com/p/99278/article/14885336	TRUE	NA	NA	Review	Pollution	Plastic_litter	NA	Change_contamination_level|||Change_chemical_water_properties	NA	Fish|||Chemical	NA	Individual	Not_specified	Not_specified	Not_specified	NA	Review	TRUE	TRUE	Not_tested	NA
215	300	9363778	Predictive framework for codend size selection of brown shrimp (Crangon crangon) in the North Sea beam-trawl fishery	2018	14885306	https://sysrev.com/p/99278/article/14885306	TRUE	NA	NA	Primary_research_article	Direct_exploitation	Fishing_incidental_or_bycatch	NA	Change_demographic_structure	NA	Benthos	NA	Population	IVb	6	Not_specified	NA	Field_observations_measurement|||Meta_analysis	FALSE	FALSE	Management	NA
216	301	9363780	Below the surface: Twenty-five years of seafloor litter monitoring in coastal seas of North West Europe (1992‚Äö√Ñ√¨2017)	2018	14881123	https://sysrev.com/p/99278/article/14881123	TRUE	NA	NA	Primary_research_article	Pollution	Plastic_litter|||Other_litter	NA	Quantification_driver	NA	Chemical	NA	Not_applicable	IVa||| IVb|||IVc	1|||2|||3|||4|||5|||6|||7	Not_specified	NA	Field_observations_measurement	TRUE	TRUE	Not_tested	NA
217	302	9363785	A big data approach to macrofaunal baseline assessment, monitoring and sustainable exploitation of the seabed	2017	14886497	https://sysrev.com/p/99278/article/14886497	TRUE	NA	NA	Primary_research_article	Sea_use_change	Civil_engineering_works	NA	Change_biomass_abundance|||Change_diversity|||Change_physical_sediment_properties	NA	Physical|||Benthos	NA	Community	whole_North_Sea	1|||2|||3|||4|||5|||7	Not_specified	NA	Field_observations_measurement	TRUE	TRUE	Not_tested	NA
218	303	9363806	Offshore pipeline decommissioning: Scale and context	2018	14885534	https://sysrev.com/p/99278/article/14885534	TRUE	NA	NA	Primary_research_article	Sea_use_change	Civil_engineering_works	NA	Degradation_habitat_loss	NA	Other	seabed	Not_applicable	Not_specified	Not_specified	Not_specified	NA	Field_observations_measurement	FALSE	FALSE	Restoration	NA
219	304	9363807	Pulse Trawling: The Impact of Pulsed Direct Current on Early Life Stages of Sole Solea solea	2018	14886542	https://sysrev.com/p/99278/article/14886542	TRUE	NA	NA	Primary_research_article	Direct_exploitation	Fishing_exploitation	NA	Change_life_history_traits	NA	Fish	NA	Individual	IVc	Not_specified	Not_specified	NA	Experiment	FALSE	FALSE	Not_tested	NA
220	305	9363811	A Review of the European Union Landing Obligation Focusing on Its Implications for Fisheries and the Environment	2018	14882656	https://sysrev.com/p/99278/article/14882656	TRUE	NA	NA	Review	Direct_exploitation	Other_fishing	discard	Incidental_mortality|||Change_life_history_traits	NA	Fish	NA	Population	Not_specified	Not_specified	Not_specified	NA	Review	FALSE	TRUE	Management	NA
221	306	9363815	Which complexity of regional climate system models is essential for downscaling anthropogenic climate change in the Northwest European Shelf?	2017	14883492	https://sysrev.com/p/99278/article/14883492	TRUE	NA	NA	Primary_research_article	Climate_change	Salinity|||Other	climate_change_scenarios	Change_physical_water_properties|||Change_biomass_abundance	NA	Physical|||Phytoplankton	NA	Not_applicable	whole_North_Sea	Whole_North_Sea	Not_specified	NA	Modelling	TRUE	TRUE	Not_tested	NA
222	307	9363818	Temperature effects on egg development and larval condition in the lesser sandeel, Ammodytes marinus	2018	14885937	https://sysrev.com/p/99278/article/14885937	TRUE	NA	NA	Primary_research_article	Climate_change	Temperature	NA	Change_life_history_traits	NA	Fish	NA	Individual	IVb	3	Not_specified	NA	Experiment	FALSE	TRUE	Not_tested	NA
223	308	9363819	Detection of low numbers of microplastics in North Sea fish using strict quality assurance criteria	2017	14885651	https://sysrev.com/p/99278/article/14885651	TRUE	NA	NA	Primary_research_article	Pollution	Plastic_litter	NA	Plastic_ingestion	NA	Fish	NA	Individual	IVc	6	Not_specified	NA	Field_observations_measurement	FALSE	FALSE	Not_tested	NA
224	309	9363820	Screening for microplastics in sediment, water, marine invertebrates and fish: Method development and microplastic accumulation	2017	14882410	https://sysrev.com/p/99278/article/14882410	TRUE	NA	NA	Primary_research_article	Pollution	Plastic_litter	NA	Plastic_ingestion|||Change_chemical_water_properties|||Change_chemical_sediment_properties	NA	Fish|||Benthos|||Chemical	NA	Individual	IVc	6	Not_specified	NA	Field_observations_measurement	TRUE	FALSE	Not_tested	NA
225	310	9363824	Improving the community-temperature index as a climate change indicator	2017	14881362	https://sysrev.com/p/99278/article/14881362	TRUE	NA	NA	Primary_research_article	Climate_change	Temperature	NA	Change_biomass_abundance	NA	Fish	NA	Community	IVb|||IVc	6	Not_specified	NA	Field_observations_measurement	FALSE	TRUE	Not_tested	NA
226	311	9363825	Low-frequency variability in North Sea and Baltic Sea identified through simulations with the 3-D coupled physical‚Äö√Ñ√¨biogeochemical model ECOSMO	2017	14884634	https://sysrev.com/p/99278/article/14884634	TRUE	NA	NA	Primary_research_article	Pollution	Nutrient_input_N_P	NA	Change_biomass_abundance	NA	Phytoplankton	NA	Ecosystem	whole_North_Sea	Whole_North_Sea	Not_specified	NA	Modelling	TRUE	TRUE	Not_tested	NA
227	312	9363827	Lost in the North: The first record of Diretmichthys parini (Post and Qu‚àö¬©ro, 1981) in the northern North Sea	2017	14882567	https://sysrev.com/p/99278/article/14882567	TRUE	NA	NA	Primary_research_article	Pollution	Metal_substances	NA	Change_contamination_level	NA	Fish	NA	Individual	IVa	1	Not_specified	NA	Field_observations_measurement	FALSE	FALSE	Not_tested	NA
228	313	9363828	An Adjustment Restriction on Fish Quota: Resource Rents, Overcapacity and Recovery of Fish Stock	2016	14885435	https://sysrev.com/p/99278/article/14885435	TRUE	NA	NA	Primary_research_article	Direct_exploitation	Fishing_exploitation	NA	Change_biomass_abundance	NA	Fish	NA	Population	Not_specified	Not_specified	Not_specified	NA	Modelling	FALSE	TRUE	Management	NA
229	314	9363834	Long-term monitoring study of beached seabirds shows that chronic oil pollution in the southern North Sea has almost halted	2017	14882835	https://sysrev.com/p/99278/article/14882835	TRUE	NA	NA	Primary_research_article	Pollution	Oils_hydrocarbons_related	NA	Change_contamination_level|||Incidental_mortality	NA	Seabirds	NA	Population	IVc	6	Not_specified	NA	Field_observations_measurement	FALSE	TRUE	Not_tested	NA
230	316	9363836	Can an old alien benefit from rising ocean temperatures? An experimental and field study on the growth and local distribution of Codium fragile subsp. fragile (Chlorophyta)	2017	14885339	https://sysrev.com/p/99278/article/14885339	TRUE	NA	NA	Primary_research_article	Biological_invasion|||Climate_change	Non_native_species_introduction|||Temperature	NA	Change_life_history_traits|||Change_distribution	NA	Macropthytes	NA	Population	IVa	Norvegian_coast	Not_specified	NA	Experiment	FALSE	TRUE	Not_tested	NA
231	317	9363840	Extreme flood impact on estuarine and coastal biogeochemistry: the 2013 Elbe flood	2017	14884549	https://sysrev.com/p/99278/article/14884549	TRUE	NA	NA	Primary_research_article	Climate_change	Nutrient_input_N_P|||Oxygen|||pH	NA	Change_biogeochemical_fluxes|||Change_physical_water_properties|||Change_biomass_abundance	NA	Chemical|||Physical|||Phytoplankton	NA	Ecosystem	IVb	6	Estuary	NA	NA	TRUE	TRUE	Not_tested	NA
232	318	9363841	Community management indicators can conflate divergent phenomena: two challenges and a decomposition‚Äö√Ñ√™based solution	2016	14882249	https://sysrev.com/p/99278/article/14882249	TRUE	NA	NA	Primary_research_article	Direct_exploitation	Fishing_exploitation	NA	Change_biomass_abundance|||Change_demographic_structure	NA	Fish	NA	Community	IVa||| IVb|||IVc	1|||2|||3|||4|||5|||6|||7	Not_specified	NA	Field_observations_measurement	TRUE	TRUE	Not_tested	NA
233	319	9363843	How phosphorus limitation can control climate-active gas sources and sinks	2017	14884974	https://sysrev.com/p/99278/article/14884974	TRUE	NA	NA	Primary_research_article	Pollution	Nutrient_input_N_P	NA	Change_biomass_abundance|||Change_biogeochemical_fluxes	NA	Phytoplankton	NA	Community	IVc	6	Not_specified	NA	Modelling	FALSE	TRUE	Not_tested	NA
234	322	9363849	State‚Äö√Ñ√™space modelling of geolocation data reveals sex differences in the use of management areas by breeding northern fulmars	2016	14882920	https://sysrev.com/p/99278/article/14882920	TRUE	NA	NA	Primary_research_article	Direct_exploitation|||Pollution	Fishing_incidental_or_bycatch|||Plastic_litter	NA	Change_distribution	NA	Seabirds	NA	Individual	Not_specified	Not_specified	Not_specified	NA	Modelling	TRUE	TRUE	Management	NA
235	323	9363850	Ecological impacts of non-native Pacific oysters (Crassostrea gigas) and management measures for protected areas in Europe	2016	14884890	https://sysrev.com/p/99278/article/14884890	TRUE	NA	NA	Review	Biological_invasion	Non_native_species_introduction	NA	Multiple	NA	Benthos	NA	Population	Not_specified	Not_specified	Not_specified	NA	Review	TRUE	FALSE	Management	NA
236	324	9363853	Solutions for ecosystem‚Äö√Ñ√™level protection of ocean systems under climate change	2016	14882552	https://sysrev.com/p/99278/article/14882552	TRUE	NA	NA	Primary_research_article	Climate_change	Other	climate_change_scenario	Multiple	NA	All	NA	Ecosystem	whole_North_Sea	Whole_North_Sea	Not_specified	NA	Modelling	TRUE	TRUE	Not_tested	NA
237	325	9363855	Co-location of passive gear fisheries in offshore wind farms in the German EEZ of the North Sea: A first socio-economic scoping	2016	14883850	https://sysrev.com/p/99278/article/14883850	TRUE	NA	NA	Primary_research_article	Sea_use_change|||Direct_exploitation	Civil_engineering_works||| Fishing_exploitation	NA	Quantification_driver|||Change_biomass_abundance	NA	Fish	NA	Population	IVb|||IVc	6|||7	Not_specified	NA	Field_observations_measurement	TRUE	TRUE	Not_tested	NA
238	326	9363861	Risks and benefits of catching pretty good yield in multispecies mixed fisheries	2017	14885612	https://sysrev.com/p/99278/article/14885612	TRUE	NA	NA	Primary_research_article	Direct_exploitation	Fishing_exploitation	NA	Multiple	NA	Fish	NA	Community	Not_specified	Not_specified	Not_specified	NA	Modelling	FALSE	FALSE	Management	NA
239	327	9363862	Genetic analysis of goldsinny wrasse reveals evolutionary insights into population connectivity and potential evidence of inadvertent translocation via aquaculture	2017	14882532	https://sysrev.com/p/99278/article/14882532	TRUE	NA	NA	Primary_research_article	Sea_use_change	Aquaculture_related	NA	Change_genetic	NA	Fish	NA	Population	IVa	Norvegian_coast	Not_specified	NA	Field_observations_measurement	TRUE	FALSE	Not_tested	NA
240	329	9363867	Shifting baselines in the Ems Dollard estuary: A comparison across three decades reveals changing benthic communities	2017	14883252	https://sysrev.com/p/99278/article/14883252	TRUE	NA	NA	Primary_research_article	Pollution|||Sea_use_change	Nutrient_input_N_P|||Civil_engineering_works|||Coastal_development	NA	Change_biomass_abundance	NA	Benthos	NA	Community	IVc	6	Estuary	NA	Field_observations_measurement	TRUE	TRUE	Not_tested	NA
241	331	9363870	Long-term patterns in fish phenology in the western Dutch Wadden Sea in relation to climate change	2017	14886391	https://sysrev.com/p/99278/article/14886391	TRUE	NA	NA	Primary_research_article	Climate_change	Temperature	NA	Change_phenology	NA	Fish	NA	Community	IVc	6	Not_specified	NA	Field_observations_measurement	FALSE	TRUE	Not_tested	NA
242	332	9363873	Burrow distribution of three sandeel species relates to beam trawl fishing, sediment composition and water velocity, in Dutch coastal waters	2017	14886247	https://sysrev.com/p/99278/article/14886247	TRUE	NA	NA	Primary_research_article	Direct_exploitation	Destructive_fisheries_seabed	NA	Change_biomass_abundance	NA	Fish	NA	Population	IVc	6	Not_specified	NA	Field_observations_measurement	TRUE	FALSE	Not_tested	NA
243	333	9363874	Long-term temporal and spatial changes in the richness and relative abundance of the inshore fish community of the British North Sea Coast	2017	14883930	https://sysrev.com/p/99278/article/14883930	TRUE	NA	NA	Primary_research_article	Climate_change|||Direct_exploitation|||Sea_use_change	Temperature||| Fishing_exploitation|||Destructive_fisheries_seabed	NA	Change_biomass_abundance|||Change_diversity	NA	Fish	NA	Community	IVb|||IVc	3|||4|||5|||6	Not_specified	NA	Field_observations_measurement	TRUE	TRUE	Restoration	NA
244	334	9363877	Predicting ecosystem responses to changes in fisheries catch, temperature, and primary productivity with a dynamic Bayesian network model	2017	14886612	https://sysrev.com/p/99278/article/14886612	TRUE	NA	NA	Primary_research_article	Climate_change|||Direct_exploitation	Temperature||| Fishing_exploitation	NA	Change_biomass_abundance	NA	Zooplankton|||Fish	NA	Community	whole_North_Sea	Whole_North_Sea	Not_specified	NA	Modelling	TRUE	TRUE	Not_tested	NA
245	335	9363879	Estimating efficiency of survey and commercial trawl gears from comparisons of catch-ratios	2017	14882281	https://sysrev.com/p/99278/article/14882281	TRUE	NA	NA	Primary_research_article	Direct_exploitation	Fishing_exploitation	NA	Quantification_driver|||Change_biomass_abundance	NA	Fish	NA	Population	IVa||| IVb|||IVc	1|||2|||3|||4|||5|||6|||7	Not_specified	NA	Modelling	TRUE	TRUE	Not_tested	NA
246	336	9363880	Masked, diluted and drowned out: how global seafood trade weakens signals from marine ecosystems	2015	14885989	https://sysrev.com/p/99278/article/14885989	TRUE	NA	NA	Primary_research_article	Direct_exploitation	Fishing_exploitation	NA	Quantification_driver	NA	Fish	NA	Population	Not_specified	Not_specified	Not_specified	NA	Field_observations_measurement	FALSE	TRUE	Not_tested	NA
247	338	9363885	Mobile demersal megafauna at common offshore wind turbine foundations in the German Bight (North Sea) two years after deployment - increased production rate of Cancer pagurus	2017	14885548	https://sysrev.com/p/99278/article/14885548	TRUE	NA	NA	Primary_research_article	Sea_use_change	Civil_engineering_works	NA	Change_biomass_abundance	NA	Benthos|||Fish	NA	Community	IVb	6	Not_specified	NA	Field_observations_measurement	TRUE	FALSE	Not_tested	NA
248	339	9363886	Spatial and temporal analysis of the risks posed by polychlorinated biphenyl and metal contaminants in dab ( Limanda limanda ) collected from waters around England and Wales	2016	14882283	https://sysrev.com/p/99278/article/14882283	TRUE	NA	NA	Primary_research_article	Pollution	Metal_substances|||Chemical_hazardous_substances	NA	Change_contamination_level	NA	Fish	NA	Individual	IVb|||IVc	4|||5|||2	Not_specified	NA	Field_observations_measurement	TRUE	TRUE	Not_tested	NA
249	340	9363887	Chemical contaminants entering the marine environment from sea-based sources: A review with a focus on European seas	2016	14886581	https://sysrev.com/p/99278/article/14886581	TRUE	NA	NA	Review	Pollution	Oils_hydrocarbons_related|||Chemical_hazardous_substances|||Metal_substances|||Medical_hormone_products|||Radioactive_substances	NA	Multiple	NA	Chemical	NA	Not_applicable	Not_specified	Not_specified	Not_specified	NA	NA	FALSE	FALSE	Not_tested	NA
250	341	9363889	Plastic ingestion by Atlantic cod ( Gadus morhua ) from the Norwegian coast	2016	14886102	https://sysrev.com/p/99278/article/14886102	TRUE	NA	NA	Primary_research_article	Pollution	Plastic_litter	NA	Plastic_ingestion	NA	Fish	NA	Individual	IVa	Norvegian_coast	Not_specified	NA	Field_observations_measurement	TRUE	FALSE	Not_tested	NA
251	342	9363891	Large amounts of marine debris found in sperm whales stranded along the North Sea coast in early 2016	2016	14885610	https://sysrev.com/p/99278/article/14885610	TRUE	NA	NA	Primary_research_article	Pollution	Plastic_litter|||Other_litter	Various_marine_debris	Plastic_ingestion|||Other	Litter_ingestion	Marine_mammals	NA	Individual	IVb|||IVc	5|||6|||7	Not_specified	NA	Field_observations_measurement	TRUE	FALSE	Not_tested	NA
252	343	9363900	Full-coverage spatial distribution of epibenthic communities in the south-eastern North Sea in relation to habitat characteristics and fishing effort	2017	14881791	https://sysrev.com/p/99278/article/14881791	TRUE	NA	NA	Primary_research_article	Direct_exploitation	Destructive_fisheries_seabed	NA	Change_diversity|||Change_biomass_abundance	NA	Benthos	NA	Community	IVb	6	Not_specified	NA	Field_observations_measurement	TRUE	FALSE	Not_tested	NA
253	349	9363925	Annual brown shrimp (Crangon crangon) biomass production in Northwestern Europe contrasted to annual landings	2016	14883776	https://sysrev.com/p/99278/article/14883776	TRUE	NA	NA	Primary_research_article	Direct_exploitation	Fishing_exploitation	NA	Change_biomass_abundance	NA	Benthos	NA	Population	IVb|||IVc	6	Not_specified	NA	Field_observations_measurement	TRUE	TRUE	Not_tested	NA
254	351	9363932	Behavioral responses of Arctica islandica (Bivalvia: Arcticidae) to simulated leakages of carbon dioxide from sub-sea geological storage	2016	14882900	https://sysrev.com/p/99278/article/14882900	TRUE	NA	NA	Primary_research_article	Sea_use_change	Gas_stockage_leaking	NA	Other	change_behaviour	Benthos	NA	Individual	IVa	Norvegian_coast	Fjord	NA	Experiment	TRUE	TRUE	Not_tested	NA
255	352	9363934	Spatial and Temporal Variations of Oil Spills in the North Sea Observed by the Satellite Constellation of TerraSAR-X and TanDEM-X	2016	14883973	https://sysrev.com/p/99278/article/14883973	TRUE	NA	NA	Primary_research_article	Pollution	Oils_hydrocarbons_related	NA	Change_chemical_water_properties	NA	Chemical	NA	Not_applicable	IVa	1	Not_specified	NA	Field_observations_measurement	TRUE	TRUE	Not_tested	NA
256	353	9363941	Assessing the impact of mowing on Common Redshanks Tringa totanus breeding on saltmarshes: lessons for conservation management	2017	14881444	https://sysrev.com/p/99278/article/14881444	TRUE	NA	NA	Primary_research_article	Sea_use_change	Coastal_development	NA	Change_phenology|||Change_life_history_traits	NA	Seabirds	NA	Population	IVb	6	Saltmarsh	NA	Field_observations_measurement	TRUE	TRUE	Conservation_protection	NA
257	354	9363942	Using electronic monitoring to record catches of sole (Solea solea) in a bottom trawl fishery	2017	14881801	https://sysrev.com/p/99278/article/14881801	TRUE	NA	NA	Primary_research_article	Direct_exploitation	Fishing_incidental_or_bycatch	NA	Quantification_driver	NA	Fish	NA	Individual	Not_specified	Not_specified	Not_specified	NA	Field_observations_measurement	FALSE	FALSE	Management	NA
258	355	9363943	Only half of the truth: Managing invasive alien species by rapid assessment	2017	14881633	https://sysrev.com/p/99278/article/14881633	TRUE	NA	NA	Primary_research_article	Biological_invasion	Non_native_species_introduction	NA	Change_biomass_abundance|||Change_diversity	NA	Macropthytes|||Benthos|||Fish	NA	Community	IVb|||IVc	6	Not_specified	NA	Field_observations_measurement	TRUE	FALSE	Not_tested	NA
259	356	9363944	Ingestion of microplastics by fish and its potential consequences from a physical perspective	2017	14886024	https://sysrev.com/p/99278/article/14886024	TRUE	NA	NA	Review	Pollution	Plastic_litter	NA	Change_contamination_level	NA	Fish	NA	Community	Not_specified	Not_specified	Not_specified	NA	Review	TRUE	FALSE	Not_tested	NA
260	357	9363945	Occurrence and effects of plastic additives on marine environments and organisms: A review	2017	14883596	https://sysrev.com/p/99278/article/14883596	TRUE	NA	NA	Review	Pollution	Chemical_hazardous_substances|||Plastic_litter	NA	Multiple	NA	Chemical|||Benthos|||Fish|||Zooplankton|||Phytoplankton|||Marine_mammals|||Seabirds	NA	Individual	Not_specified	Not_specified	Not_specified	NA	Review	TRUE	TRUE	Not_tested	NA
261	358	9363946	Invading oysters and native mussels: from hostile takeover to compatible bedfellows	2017	14883080	https://sysrev.com/p/99278/article/14883080	TRUE	NA	NA	Primary_research_article	Biological_invasion	Non_native_species_introduction	NA	Change_biomass_abundance	NA	Benthos	NA	Community	IVb	6	Oyster_mussel_bed	NA	Field_observations_measurement	TRUE	TRUE	Not_tested	NA
262	359	9363949	Improving gear selectivity of whiting ( Merlangius merlangus ) on board French demersal trawlers in the English Channel and North Sea	2017	14886579	https://sysrev.com/p/99278/article/14886579	TRUE	NA	NA	Primary_research_article	Direct_exploitation	Fishing_incidental_or_bycatch	NA	Change_demographic_structure	NA	Fish	NA	Population	IVc	5|||6	Not_specified	NA	Field_observations_measurement	FALSE	FALSE	Management	NA
263	360	9363957	Deeply hidden inside introduced biogenic structures ‚Äö√Ñ√¨ Pacific oyster reefs reduce detrimental barnacle overgrowth on native blue mussels	2016	14886464	https://sysrev.com/p/99278/article/14886464	TRUE	NA	NA	Primary_research_article	Biological_invasion	Non_native_species_introduction	NA	Change_biomass_abundance	NA	Benthos	NA	Community	IVb|||IVc	6	Oyster_mussel_bed	NA	Field_observations_measurement|||Experiment	TRUE	FALSE	Not_tested	NA
264	361	9363960	Nitrate consumption in sediments of the German Bight (North Sea)	2017	14884478	https://sysrev.com/p/99278/article/14884478	TRUE	NA	NA	Primary_research_article	Pollution	Nutrient_input_N_P	NA	Change_chemical_sediment_properties	NA	Chemical	NA	Not_applicable	IVb	6	Estuary	NA	Field_observations_measurement	TRUE	TRUE	Not_tested	NA
265	362	9363961	A modeling approach to assess coastal management effects on benthic habitat quality: A case study on coastal defense and navigability	2017	14884348	https://sysrev.com/p/99278/article/14884348	TRUE	NA	NA	Primary_research_article	Sea_use_change	Civil_engineering_works	NA	Change_biomass_abundance|||Change_life_history_traits|||Change_diversity	NA	Benthos	NA	Community	IVc	6	Estuary	NA	Modelling	TRUE	TRUE	Management	NA
266	364	9363968	Oil Based Drilling Fluid Waste: An Overview on Environmentally Persistent Pollutants	2017	14886094	https://sysrev.com/p/99278/article/14886094	TRUE	NA	NA	Conference_paper	Pollution	Oils_hydrocarbons_related	NA	Change_chemical_water_properties	NA	Chemical	NA	Not_applicable	Not_specified	Whole_North_Sea	Not_specified	NA	Review	TRUE	TRUE	Not_tested	NA
267	365	9363970	Spillover but no spillback of two invasive parasitic copepods from invasive Pacific oysters (Crassostrea gigas) to native bivalve hosts	2016	14885175	https://sysrev.com/p/99278/article/14885175	TRUE	NA	NA	Primary_research_article	Biological_invasion	Non_native_species_introduction	NA	Other|||Change_life_history_traits	Parasitism	Benthos|||Other	Parasites	Population	IVb|||IVc	6	Not_specified	NA	Field_observations_measurement	TRUE	FALSE	Not_tested	NA
268	366	9363974	Presence of microplastic in the digestive tracts of European flounder, Platichthys flesus, and European smelt, Osmerus eperlanus, from the River Thames	2017	14886286	https://sysrev.com/p/99278/article/14886286	TRUE	NA	NA	Primary_research_article	Pollution	Plastic_litter	NA	Plastic_ingestion	NA	Fish	NA	Individual	IVc	5	Estuary	NA	Field_observations_measurement	TRUE	TRUE	Not_tested	NA
269	367	9363979	Long-term trends in nutrient budgets of the western Dutch Wadden Sea (1976‚Äö√Ñ√¨2012)	2017	14885670	https://sysrev.com/p/99278/article/14885670	TRUE	NA	NA	Primary_research_article	Pollution	Nutrient_input_N_P	NA	Change_chemical_water_properties|||Change_biogeochemical_fluxes	NA	Chemical	NA	Not_applicable	IVc	6	Not_specified	NA	Modelling|||Field_observations_measurement	TRUE	TRUE	Not_tested	NA
270	369	9363981	Changes in distributional patterns of plaice Pleuronectes platessa in the central and eastern North Sea; do declining nutrient loadings play a role?	2017	14881257	https://sysrev.com/p/99278/article/14881257	TRUE	NA	NA	Primary_research_article	Pollution	Nutrient_input_N_P	NA	Change_biomass_abundance	NA	Fish	NA	Population	IVb	7|||6	Not_specified	NA	Field_observations_measurement	TRUE	TRUE	Not_tested	NA
271	370	9363983	Marine debris in harbour porpoises and seals from German waters	2017	14884103	https://sysrev.com/p/99278/article/14884103	TRUE	NA	NA	Primary_research_article	Pollution	Plastic_litter|||Other_litter	NA	Other	ingestion_marine_debris	Marine_mammals	NA	Individual	IVb	6	Not_specified	NA	Field_observations_measurement	TRUE	FALSE	Not_tested	NA
272	374	9363998	Projections of extreme storm surge levels along Europe	2016	14884542	https://sysrev.com/p/99278/article/14884542	TRUE	NA	NA	Primary_research_article	Climate_change	Other	climate_change_scenarios	Change_extreme_events	NA	Physical	NA	Not_applicable	whole_North_Sea	Whole_North_Sea	Not_specified	NA	Modelling	TRUE	TRUE	Not_tested	NA
273	377	9364005	Importance of geographic origin for invasion success: A case study of the North and Baltic Seas versus the Great Lakes‚Äö√Ñ√¨St. Lawrence River region	2016	14886364	https://sysrev.com/p/99278/article/14886364	TRUE	NA	NA	Primary_research_article	Biological_invasion	Non_native_species_introduction	NA	Change_biomass_abundance	NA	Phytoplankton|||Benthos|||Zooplankton|||Fish	NA	Community	whole_North_Sea	Whole_North_Sea	Not_specified	NA	Field_observations_measurement	TRUE	FALSE	Not_tested	NA
274	378	9364007	Towards the suitable monitoring of ingestion of microplastics by marine biota: A review	2016	14885040	https://sysrev.com/p/99278/article/14885040	TRUE	NA	NA	Review	Pollution	Plastic_litter	NA	Plastic_ingestion	NA	Fish|||Benthos	NA	Individual	Not_specified	Not_specified	Not_specified	NA	Review	TRUE	FALSE	Not_tested	NA
275	379	9364014	Towards Chl-a bloom understanding by EM-based unsupervised event detection	2017	14884423	https://sysrev.com/p/99278/article/14884423	TRUE	NA	NA	Primary_research_article	Pollution	Nutrient_input_N_P	NA	Change_Harmful_algal_blooms	NA	Phytoplankton	NA	Community	Not_specified	Not_specified	Not_specified	NA	Modelling	FALSE	TRUE	Not_tested	NA
276	381	9364019	Petroleum oil and mercury pollution from shipwrecks in Norwegian coastal waters	2017	14884086	https://sysrev.com/p/99278/article/14884086	TRUE	NA	NA	Primary_research_article	Pollution	Metal_substances|||Oils_hydrocarbons_related	NA	Change_chemical_sediment_properties	NA	Chemical	NA	Not_applicable	IVa	Norvegian_coast	Not_specified	NA	Field_observations_measurement	TRUE	TRUE	Not_tested	NA
277	383	9364027	Equilibrium shoreface profiles: A sediment transport approach	2017	14883654	https://sysrev.com/p/99278/article/14883654	TRUE	NA	NA	Primary_research_article	Climate_change	Sea_level_rise|||Other_physical_parameter	Wave_regime	Change_physical_sediment_properties	NA	Physical	NA	Not_applicable	IVb	7	Beach_Dune	NA	Modelling	TRUE	FALSE	Not_tested	NA
278	384	9364028	Pelagic effects of offshore wind farm foundations in the stratified North Sea	2017	14882364	https://sysrev.com/p/99278/article/14882364	TRUE	NA	NA	Primary_research_article	Sea_use_change	Civil_engineering_works	NA	Change_physical_water_properties|||Change_biomass_abundance	NA	Physical|||Phytoplankton|||Fish	NA	Ecosystem	IVb	6	Not_specified	NA	Field_observations_measurement	TRUE	FALSE	Not_tested	NA
279	385	9364041	The role of passive sampling in monitoring the environmental impacts of produced water discharges from the Norwegian oil and gas industry	2016	14881335	https://sysrev.com/p/99278/article/14881335	TRUE	NA	NA	Review	Pollution	Oils_hydrocarbons_related	NA	Change_chemical_water_properties	NA	Chemical	NA	Not_applicable	Not_specified	Not_specified	Not_specified	NA	Review	FALSE	FALSE	Not_tested	NA
280	388	9364049	Iodine-129, Iodine-127 and Cesium-137 in seawater from the North Sea and the Baltic Sea	2016	14883398	https://sysrev.com/p/99278/article/14883398	TRUE	NA	NA	Primary_research_article	Pollution	Radioactive_substances	NA	Change_chemical_water_properties	NA	Chemical	NA	Not_applicable	whole_North_Sea	Whole_North_Sea	Not_specified	NA	Field_observations_measurement	TRUE	TRUE	Not_tested	NA
281	389	9364052	Sea-level rise impacts on the tides of the European Shelf	2017	14886189	https://sysrev.com/p/99278/article/14886189	TRUE	NA	NA	Primary_research_article	Climate_change	Sea_level_rise	NA	Change_physical_water_properties	NA	Physical	NA	Not_applicable	whole_North_Sea	Whole_North_Sea	Not_specified	NA	Modelling	TRUE	TRUE	Not_tested	NA
282	390	9364055	Hyperspectral and Radar Airborne Imagery over Controlled Release of Oil at Sea	2017	14886092	https://sysrev.com/p/99278/article/14886092	TRUE	NA	NA	Primary_research_article	Pollution	Oils_hydrocarbons_related	NA	Quantification_driver	NA	Chemical	NA	Not_applicable	IVa	1	Not_specified	NA	Field_observations_measurement	FALSE	FALSE	Not_tested	NA
283	392	9364059	Are simple environmental indicators of food web dynamics reliable: Exploring the kittiwake‚Äö√Ñ√¨temperature relationship	2017	14882005	https://sysrev.com/p/99278/article/14882005	TRUE	NA	NA	Primary_research_article	Climate_change	Temperature	NA	Change_biomass_abundance|||Change_trophic_functioning|||Change_life_history_traits	NA	Seabirds	NA	Population	IVb	3	Not_specified	NA	Field_observations_measurement	FALSE	TRUE	Not_tested	NA
284	393	9364064	Sensitivity analysis of climate change impacts on dune erosion: case study for the Dutch Holland coast	2017	14885564	https://sysrev.com/p/99278/article/14885564	TRUE	NA	NA	Primary_research_article	Climate_change	Sea_level_rise|||Other	climate_change_scenario	Change_physical_sediment_properties	NA	Physical	NA	Not_applicable	IVc	6	Beach_Dune	NA	Modelling	TRUE	TRUE	Not_tested	NA
285	394	9364066	Polycyclic Aromatic Hydrocarbons (PAHs) and Hopanes in Plastic Resin Pellets as Markers of Oil Pollution via International Pellet Watch Monitoring	2017	14885532	https://sysrev.com/p/99278/article/14885532	TRUE	NA	NA	Primary_research_article	Pollution	Oils_hydrocarbons_related	NA	Change_chemical_sediment_properties	NA	Chemical	NA	Not_applicable	Not_specified	Not_specified	Not_specified	NA	Field_observations_measurement	TRUE	FALSE	Not_tested	NA
286	395	9364071	Salinity, dissolved organic carbon, and interpopulation variability hardly influence the accumulation and effect of copper in Mytilus edulis	2017	14886495	https://sysrev.com/p/99278/article/14886495	TRUE	NA	NA	Primary_research_article	Pollution	Metal_substances	NA	Change_contamination_level|||Change_physiology	NA	Benthos	NA	Individual	IVc	6	Not_specified	NA	Experiment	TRUE	FALSE	Not_tested	NA
287	398	9364085	Effects of chemical dispersants on oil spill drift paths in the German Bight‚Äö√Ñ√Æprobabilistic assessment based on numerical ensemble simulations	2016	14882252	https://sysrev.com/p/99278/article/14882252	TRUE	NA	NA	Primary_research_article	Pollution	Oils_hydrocarbons_related	NA	Change_chemical_water_properties	NA	Chemical	NA	Not_applicable	IVb	6	Not_specified	NA	Modelling	TRUE	TRUE	Management	NA
288	400	9364090	Invasion trajectory of Pacific oysters in the northern Wadden Sea	2017	14882328	https://sysrev.com/p/99278/article/14882328	TRUE	NA	NA	Primary_research_article	Biological_invasion	Non_native_species_introduction	NA	Change_biomass_abundance|||Change_life_history_traits	NA	Benthos	NA	Population	IVb	6	Oyster_mussel_bed	NA	Field_observations_measurement	FALSE	TRUE	Not_tested	NA
289	401	9364092	Estimating the effective nitrogen import: An example for the North Sea‚Äö√Ñ√™Baltic Sea boundary	2016	14883458	https://sysrev.com/p/99278/article/14883458	TRUE	NA	NA	Primary_research_article	Pollution	Nutrient_input_N_P	NA	Change_chemical_water_properties	NA	Chemical	NA	Not_applicable	IVb	6|||7	Not_specified	NA	Modelling	FALSE	TRUE	Not_tested	NA
290	402	9364095	Interactions of daylength, temperature and nutrients affect thresholds for life stage transitions in the kelp Laminaria digitata (Phaeophyceae)	2017	14883594	https://sysrev.com/p/99278/article/14883594	TRUE	NA	NA	Primary_research_article	Climate_change|||Pollution	Temperature|||Nutrient_input_N_P	NA	Change_life_history_traits	NA	Macropthytes	NA	Individual	IVb	6	Not_specified	NA	Experiment	FALSE	TRUE	Not_tested	NA
291	403	9364098	Microplastics en route: Field measurements in the Dutch river delta and Amsterdam canals, wastewater treatment plants, North Sea sediments and biota	2017	14883002	https://sysrev.com/p/99278/article/14883002	TRUE	NA	NA	Primary_research_article	Pollution	Plastic_litter	NA	Change_chemical_water_properties|||Change_chemical_sediment_properties|||Change_contamination_level	NA	Chemical|||Benthos	NA	Individual	IVc	6	Not_specified	NA	Field_observations_measurement	TRUE	FALSE	Not_tested	NA
292	404	9364100	Historic scale and persistence of drill cuttings impacts on North Sea benthos	2017	14880975	https://sysrev.com/p/99278/article/14880975	TRUE	NA	NA	Primary_research_article	Sea_use_change|||Pollution	Civil_engineering_works|||Oils_hydrocarbons_related|||Metal_substances	NA	Change_biomass_abundance	NA	Benthos	NA	Community	IVa|||IVc||| IVb	1|||3|||5|||2|||4	Not_specified	NA	Field_observations_measurement	TRUE	TRUE	Not_tested	NA
293	408	9364115	Exploring the occurrence and distribution of contaminants of emerging concern through unmanned sampling from ships of opportunity in the North Sea	2016	14886291	https://sysrev.com/p/99278/article/14886291	TRUE	NA	NA	Primary_research_article	Pollution	Chemical_hazardous_substances|||Medical_hormone_products	NA	Change_chemical_water_properties	NA	Chemical	NA	Not_applicable	IVb|||IVc	5|||6|||7|||4	Not_specified	NA	Field_observations_measurement	TRUE	FALSE	Not_tested	NA
294	410	9364120	Residence times in shallow waters help explain regional differences in Wadden Sea eutrophication	2016	14883648	https://sysrev.com/p/99278/article/14883648	TRUE	NA	NA	Primary_research_article	Pollution	Nutrient_input_N_P	NA	Change_chemical_water_properties	NA	Chemical	NA	Not_applicable	IVb|||IVc	6|||7	Not_specified	NA	Modelling	TRUE	TRUE	Not_tested	NA
295	415	9364145	Making Marine Noise Pollution Impacts Heard: The Case of Cetaceans in the North Sea within Life Cycle Impact Assessment	2017	14883987	https://sysrev.com/p/99278/article/14883987	TRUE	NA	NA	Primary_research_article	Sea_use_change	Other_physical_parameter	noise	Other	change_behavior	Marine_mammals	NA	Individual	Not_specified	Not_specified	Not_specified	NA	Modelling	FALSE	TRUE	Not_tested	NA
296	416	9364147	The major threats to Atlantic salmon in Norway	2017	14882234	https://sysrev.com/p/99278/article/14882234	TRUE	NA	NA	Primary_research_article	Global_change	Global_change	NA	Change_biomass_abundance	NA	Fish	NA	Population	IVa	Norvegian_coast	Not_specified	NA	Review	FALSE	FALSE	Not_tested	NA
297	417	9364151	Possible impacts of offshore wind farms on seabirds: a pilot study in Northern Gannets in the southern North Sea	2016	14882801	https://sysrev.com/p/99278/article/14882801	TRUE	NA	NA	Primary_research_article	Sea_use_change	Civil_engineering_works	NA	Change_biomass_abundance|||Change_distribution	NA	Seabirds	NA	Individual	IVb	6|||7	Not_specified	NA	Field_observations_measurement	TRUE	TRUE	Not_tested	NA
298	418	9364155	Feeding traits of the European flat oyster, Ostrea edulis, and the invasive Pacific oyster, Crassostrea gigas	2016	14881203	https://sysrev.com/p/99278/article/14881203	TRUE	NA	NA	Primary_research_article	Biological_invasion	Non_native_species_introduction	NA	Change_life_history_traits	NA	Benthos	NA	Individual	IVb	7	Estuary	NA	Experiment	FALSE	FALSE	Not_tested	NA
299	419	9364156	Seasonal and annual variations in physiological and biochemical responses from transplanted marine bioindicator species Mytilus spp. during a long term field exposure experiment	2016	14884752	https://sysrev.com/p/99278/article/14884752	TRUE	NA	NA	Primary_research_article	Pollution|||Climate_change	Chemical_hazardous_substances|||Temperature|||Salinity	NA	Change_physiology|||Change_contamination_level	NA	Benthos	NA	Individual	IVb	6	Not_specified	NA	Experiment	TRUE	TRUE	Not_tested	NA
300	420	9364168	Modelling benthic macrofauna and seagrass distribution patterns in a North Sea tidal basin in response to 2050 climatic and environmental scenarios	2017	14881556	https://sysrev.com/p/99278/article/14881556	TRUE	NA	NA	Primary_research_article	Climate_change	Sea_level_rise|||Temperature	NA	Change_distribution	NA	Macropthytes|||Benthos	NA	Community	IVb	6	Intertidal|||Oyster_mussel_bed|||Seagrass_bed	NA	Modelling	TRUE	TRUE	Not_tested	NA
301	421	9364170	Reducing bycatch in beam trawls and electrotrawls with (electrified) benthos release panels	2016	14884042	https://sysrev.com/p/99278/article/14884042	TRUE	NA	NA	Primary_research_article	Direct_exploitation	Fishing_incidental_or_bycatch	NA	Change_biomass_abundance	NA	Benthos|||Fish	NA	Individual	IVb|||IVc	5|||6	Not_specified	NA	Field_observations_measurement	FALSE	FALSE	Management	NA
302	423	9364174	Survival of undersized plaice (Pleuronectes platessa), sole (Solea solea), and dab (Limanda limanda) in North Sea pulse-trawl fisheries	2017	14883726	https://sysrev.com/p/99278/article/14883726	TRUE	NA	NA	Primary_research_article	Direct_exploitation	Fishing_incidental_or_bycatch	NA	Incidental_mortality	NA	Fish	NA	Individual	IVc	5|||6	Not_specified	NA	Experiment	FALSE	FALSE	Management	NA
303	430	9364203	A Novel Modeling Approach to Quantify the Influence of Nitrogen Inputs on the Oxygen Dynamics of the North Sea	2017	14885951	https://sysrev.com/p/99278/article/14885951	TRUE	NA	NA	Primary_research_article	Pollution	Nutrient_input_N_P	NA	Change_chemical_water_properties	NA	Chemical	NA	Not_applicable	whole_North_Sea	Whole_North_Sea	Not_specified	NA	Modelling	TRUE	TRUE	Not_tested	NA
304	431	9364205	Withstanding multiple stressors: ephyrae of the moon jellyfish (Aurelia aurita, Scyphozoa) in a high-temperature, high-CO2 and low-oxygen environment	2016	14886261	https://sysrev.com/p/99278/article/14886261	TRUE	NA	NA	Primary_research_article	Climate_change	Temperature|||Oxygen|||pH	NA	Change_physiology|||Change_life_history_traits	NA	Zooplankton	NA	Individual	IVb	6	Not_specified	NA	Experiment	FALSE	FALSE	Not_tested	NA
305	432	9364208	Understanding the invasion success of Sargassum muticum: herbivore preferences for native and invasive Sargassum spp	2016	14881624	https://sysrev.com/p/99278/article/14881624	TRUE	NA	NA	Primary_research_article	Biological_invasion	Non_native_species_introduction	NA	Change_trophic_functioning	NA	Macropthytes|||Benthos	NA	Individual	IVb	6	Not_specified	NA	Experiment	FALSE	FALSE	Not_tested	NA
306	433	9364210	Extreme sea levels on the rise along Europe‚Äö√Ñ√¥s coasts	2017	14883788	https://sysrev.com/p/99278/article/14883788	TRUE	NA	NA	Primary_research_article	Climate_change	Other	Climate_change_scenarios	Change_extreme_events|||Change_physical_water_properties	NA	Physical	NA	Not_applicable	whole_North_Sea	Whole_North_Sea	Not_specified	NA	Modelling	TRUE	TRUE	Not_tested	NA
307	434	9364213	Achieving maximum sustainable yield in mixed fisheries: a management approach for the North Sea demersal fisheries	2016	14883419	https://sysrev.com/p/99278/article/14883419	TRUE	NA	NA	Primary_research_article	Direct_exploitation	Fishing_exploitation	NA	Change_biomass_abundance|||Incidental_mortality	NA	Fish	NA	Population	Not_specified	Not_specified	Not_specified	NA	Modelling	TRUE	TRUE	Management	NA
308	435	9364214	Temporal displacement of environmental crime: Evidence from marine oil pollution	2017	14882493	https://sysrev.com/p/99278/article/14882493	TRUE	NA	NA	Primary_research_article	Pollution	Oils_hydrocarbons_related	NA	Change_chemical_water_properties	NA	Chemical	NA	Not_applicable	IVc	6	Not_specified	NA	Field_observations_measurement	TRUE	TRUE	Not_tested	NA
309	437	9364216	Shifts in spawning phenology of cod linked to rising sea temperatures	2017	14886178	https://sysrev.com/p/99278/article/14886178	TRUE	NA	NA	Primary_research_article	Climate_change	Temperature	NA	Change_phenology	NA	Fish	NA	Population	IVa||| IVb	Not_specified	Not_specified	NA	Field_observations_measurement	TRUE	TRUE	Not_tested	NA
310	438	9364218	Lessons learned from practical approaches to reconcile mismatches between biological population structure and stock units of marine fish	2016	14883924	https://sysrev.com/p/99278/article/14883924	TRUE	NA	NA	Primary_research_article	Direct_exploitation	Fishing_exploitation	NA	Change_biomass_abundance	NA	Fish	NA	Population	whole_North_Sea	Whole_North_Sea	Not_specified	NA	Field_observations_measurement	FALSE	FALSE	Management	NA
311	440	9364232	The response of the North Sea demersal fish community to changing fishing pressure as seen through the prism of the large fish indicator	2016	14884452	https://sysrev.com/p/99278/article/14884452	TRUE	NA	NA	Primary_research_article	Direct_exploitation	Fishing_exploitation	NA	Change_biomass_abundance	NA	Fish	NA	Community	IVa||| IVb|||IVc	1|||2|||3|||4|||5|||6|||7	Not_specified	NA	Field_observations_measurement	TRUE	TRUE	NA	NA
312	442	9364237	Long-term change of meiofaunal species composition in a sandy beach, with description of 7 new species of Platyhelminthes	2017	14881094	https://sysrev.com/p/99278/article/14881094	TRUE	NA	NA	Primary_research_article	Biological_invasion|||Climate_change	Non_native_species_introduction|||Temperature	NA	Change_diversity	NA	Benthos	NA	Community	IVb	6	Not_specified	NA	Field_observations_measurement	TRUE	TRUE	Not_tested	two reviewers already
313	443	9364239	Occurrence of the siphonophoreMuggiaea atlanticain Scottish coastal waters: source or sink?	2016	14885381	https://sysrev.com/p/99278/article/14885381	TRUE	NA	NA	Primary_research_article	Climate_change	Temperature	NA	Change_biomass_abundance	NA	Benthos	NA	Population	IVa	3	Not_specified	NA	Field_observations_measurement	TRUE	TRUE	Not_tested	NA
314	444	9364242	Date-prints on stranded macroplastics: Inferring the timing and extent of overwash deposition on the Skallingen peninsula, Denmark	2016	14886380	https://sysrev.com/p/99278/article/14886380	TRUE	NA	NA	Primary_research_article	Pollution	Plastic_litter	NA	Quantification_driver	NA	Chemical	NA	Not_applicable	IVb	7	Beach_Dune|||Intertidal|||Saltmarsh	NA	Field_observations_measurement	FALSE	TRUE	Not_tested	NA
315	445	9364244	Modelling the influence of changing climate in present and future marine eutrophication impacts from spring barley production	2017	14881740	https://sysrev.com/p/99278/article/14881740	TRUE	NA	NA	Primary_research_article	Pollution|||Climate_change	Nutrient_input_N_P|||Temperature	NA	Change_chemical_water_properties|||Change_biogeochemical_fluxes	NA	Chemical	NA	Not_applicable	IVb	7	Not_specified	NA	NA	TRUE	TRUE	Not_tested	NA
316	446	9364245	Efficiency of fisheries is increasing at the ecosystem level	2016	14886446	https://sysrev.com/p/99278/article/14886446	TRUE	NA	NA	Primary_research_article	Direct_exploitation	Fishing_exploitation	NA	Change_biomass_abundance	NA	Fish	NA	Community	whole_North_Sea	Whole_North_Sea	Not_specified	NA	Modelling	TRUE	TRUE	Not_tested	NA
317	447	9364246	A stochastic surplus production model in continuous time	2016	14885933	https://sysrev.com/p/99278/article/14885933	TRUE	NA	NA	Primary_research_article	Direct_exploitation	Fishing_exploitation	NA	Change_biomass_abundance	NA	Fish	NA	Population	whole_North_Sea	Whole_North_Sea	Not_specified	NA	Modelling	TRUE	TRUE	Not_tested	NA
318	449	9364253	The footprint of bottom trawling in European waters: distribution, intensity, and seabed integrity	2016	14883848	https://sysrev.com/p/99278/article/14883848	TRUE	NA	NA	Primary_research_article	Direct_exploitation	Destructive_fisheries_seabed	NA	Quantification_driver|||Change_physical_sediment_properties	NA	Physical	NA	Not_applicable	whole_North_Sea	Whole_North_Sea	Other	seabed	Field_observations_measurement	TRUE	TRUE	Not_tested	NA
319	450	9364257	Toxicity profiling of marine surface sediments: A case study using rapid screening bioassays of exhaustive total extracts, elutriates and passive sampler extracts	2017	14882802	https://sysrev.com/p/99278/article/14882802	TRUE	NA	NA	Primary_research_article	Pollution	Oils_hydrocarbons_related|||Chemical_hazardous_substances	NA	Change_chemical_sediment_properties	NA	Chemical	NA	Not_applicable	IVb|||IVc	6|||2|||3	Estuary	NA	Field_observations_measurement	TRUE	FALSE	Not_tested	NA
320	451	9364260	Modelling impacts and recovery in benthic communities exposed to localised high CO 2	2016	14885344	https://sysrev.com/p/99278/article/14885344	TRUE	NA	NA	Primary_research_article	Pollution	Gas_stockage_leaking|||pH	NA	Change_biomass_abundance	NA	Benthos	NA	Community	IVb	2	Not_specified	NA	Modelling	FALSE	TRUE	Not_tested	NA
321	452	9364261	Terrestrial and Marine Foraging Strategies of an Opportunistic Seabird Species Breeding in the Wadden Sea	2016	14885684	https://sysrev.com/p/99278/article/14885684	TRUE	NA	NA	Primary_research_article	Direct_exploitation	Fishing_incidental_or_bycatch	NA	Other	Change_Migration_routes|||Change_flight_behavior	Seabirds	NA	Individual	IVb	6	Not_specified	NA	Field_observations_measurement	TRUE	TRUE	Not_tested	NA
322	453	9364262	Potential Impacts of Offshore Wind Farms on North Sea Stratification	2016	14884905	https://sysrev.com/p/99278/article/14884905	TRUE	NA	NA	Primary_research_article	Sea_use_change	Civil_engineering_works	NA	Change_physical_water_properties	NA	Physical	NA	Not_applicable	IVb	6	Not_specified	NA	Field_observations_measurement|||Modelling	TRUE	TRUE	Not_tested	NA
323	454	9364263	Microbes on a Bottle: Substrate, Season and Geography Influence Community Composition of Microbes Colonizing Marine Plastic Debris	2016	14884868	https://sysrev.com/p/99278/article/14884868	TRUE	NA	NA	Primary_research_article	Pollution	Plastic_litter	NA	Change_biomass_abundance	NA	Bacteria_other_microorganisms	NA	Community	IVb|||IVc	4|||5	Not_specified	NA	Experiment	TRUE	TRUE	Not_tested	NA
324	455	9364265	Biological invasions and host‚Äö√Ñ√¨parasite coevolution: different coevolutionary trajectories along separate parasite invasion fronts	2016	14882631	https://sysrev.com/p/99278/article/14882631	TRUE	NA	NA	Primary_research_article	Biological_invasion	Non_native_species_introduction	NA	Change_life_history_traits	NA	Bacteria_other_microorganisms|||Benthos	NA	Individual	IVb|||IVc	6	Not_specified	NA	Experiment	TRUE	FALSE	Not_tested	NA
325	456	9364275	Increased temperature causes different carbon and nitrogen processing patterns in two common intertidal foraminifera (&amp;lt;i&amp;gt;Ammonia tepida&amp;lt;/i&amp;gt; and &amp;lt;i&amp;gt;Haynesina germanica&amp;lt;/i&amp;gt;)	2017	14885422	https://sysrev.com/p/99278/article/14885422	TRUE	NA	NA	Primary_research_article	Climate_change	Temperature	NA	Change_biomass_abundance|||Change_biogeochemical_fluxes	NA	Zooplankton	NA	Population	IVb	6	Not_specified	NA	Experiment	FALSE	TRUE	Not_tested	NA
326	458	9364290	How can we quantify impacts of contaminants in marine ecosystems? The ICON project	2017	14885782	https://sysrev.com/p/99278/article/14885782	TRUE	NA	NA	Primary_research_article	Pollution	Chemical_hazardous_substances	NA	Change_chemical_sediment_properties|||Change_contamination_level	NA	Chemical|||Benthos|||Fish	NA	Individual	IVa||| IVb|||IVc	2|||3|||6|||7	Not_specified	NA	Field_observations_measurement	TRUE	FALSE	Not_tested	NA
327	459	9364293	Assessment of contaminant concentrations in sediments, fish and mussels sampled from the North Atlantic and European regional seas within the ICON project	2017	14884623	https://sysrev.com/p/99278/article/14884623	TRUE	NA	NA	Primary_research_article	Pollution	Oils_hydrocarbons_related|||Chemical_hazardous_substances|||Metal_substances	NA	Change_chemical_sediment_properties|||Change_contamination_level	NA	Chemical|||Benthos|||Fish	NA	Individual	IVa||| IVb|||IVc	2|||3|||5|||6|||Norvegian_coast	Estuary	NA	Field_observations_measurement	TRUE	FALSE	Not_tested	NA
328	460	9364296	Mercury species in dab (Limanda limanda) from the North Sea, Baltic Sea and Icelandic waters in relation to host-specific variables	2017	14881388	https://sysrev.com/p/99278/article/14881388	TRUE	NA	NA	Primary_research_article	Pollution	Metal_substances	NA	Change_contamination_level	NA	Fish	NA	Individual	IVb	2|||3|||4|||6	Not_specified	NA	Field_observations_measurement	TRUE	FALSE	Not_tested	NA
329	462	9364298	PAH metabolites in fish bile: From the Seine estuary to Iceland	2017	14882933	https://sysrev.com/p/99278/article/14882933	TRUE	NA	NA	Primary_research_article	Pollution	Oils_hydrocarbons_related	NA	Change_contamination_level	NA	Fish	NA	Individual	IVb	2|||3|||4|||6|||7	Not_specified	NA	Field_observations_measurement	TRUE	FALSE	Not_tested	NA
330	464	9364301	DNA damage in dab (Limanda limanda) and haddock (Melanogrammus aeglefinus) from European seas	2017	14883415	https://sysrev.com/p/99278/article/14883415	TRUE	NA	NA	Primary_research_article	Pollution	Chemical_hazardous_substances	NA	Change_genetic	NA	Fish	NA	Individual	IVb	2|||3|||6	Not_specified	NA	Field_observations_measurement	TRUE	FALSE	Not_tested	NA
331	465	9364303	Diseases of dab (Limanda limanda): Analysis and assessment of data on externally visible diseases, macroscopic liver neoplasms and liver histopathology in the North Sea, Baltic Sea and off Iceland	2017	14886642	https://sysrev.com/p/99278/article/14886642	TRUE	NA	NA	Primary_research_article	Pollution	Pathogens_from_land_based_sources|||Chemical_hazardous_substances	NA	Change_physiology	NA	Fish	NA	Individual	IVb	2|||3|||4|||6	Not_specified	NA	Field_observations_measurement	TRUE	TRUE	Not_tested	NA
332	466	9364304	Biomarkers of general stress in mussels as common indicators for marine biomonitoring programmes in Europe: The ICON experience	2017	14885197	https://sysrev.com/p/99278/article/14885197	TRUE	NA	NA	Primary_research_article	Pollution	Chemical_hazardous_substances|||Metal_substances|||Oils_hydrocarbons_related	NA	Multiple	NA	Benthos	NA	Individual	IVb|||IVc	3|||6	Not_specified	NA	Experiment	TRUE	TRUE	Not_tested	NA
333	467	9364308	Determining Good Environmental Status under the Marine Strategy Framework Directive: Case study for descriptor 8 (chemical contaminants)	2017	14883064	https://sysrev.com/p/99278/article/14883064	TRUE	NA	NA	Primary_research_article	Pollution	Oils_hydrocarbons_related|||Chemical_hazardous_substances|||Metal_substances	NA	Change_contamination_level|||Change_chemical_sediment_properties	NA	Chemical|||Fish	NA	Ecosystem	IVb|||IVc	4|||5	Not_specified	NA	Field_observations_measurement	TRUE	FALSE	Not_tested	NA
334	468	9364309	First record of the copepod Eurytemora herdmani in the Firth of Forth, Scotland	2016	14885635	https://sysrev.com/p/99278/article/14885635	TRUE	NA	NA	Primary_research_article	Biological_invasion	Non_native_species_introduction	NA	Other	first_occurence	Zooplankton	NA	Population	IVb	3	Estuary	NA	Field_observations_measurement	TRUE	TRUE	Not_tested	NA
335	469	9364311	Persistent organochlorine pesticides and polychlorinated biphenyls in air of the North Sea region and air-sea exchange	2016	14884081	https://sysrev.com/p/99278/article/14884081	TRUE	NA	NA	Primary_research_article	Pollution	Chemical_hazardous_substances	NA	Change_chemical_water_properties	NA	Chemical	NA	Not_applicable	whole_North_Sea	Whole_North_Sea	Not_specified	NA	Field_observations_measurement	TRUE	TRUE	Not_tested	NA
336	470	9364312	Integrated chemical and biological assessment of contaminant impacts in selected European coastal and offshore marine areas	2017	14886257	https://sysrev.com/p/99278/article/14886257	TRUE	NA	NA	Primary_research_article	Pollution	Chemical_hazardous_substances|||Metal_substances	NA	Multiple	NA	Chemical|||Fish|||Benthos	NA	Ecosystem	whole_North_Sea	Norvegian_coast|||6|||3|||2|||4	Not_specified	NA	Field_observations_measurement	TRUE	FALSE	Not_tested	NA
337	472	9364318	Interaction between top-down and bottom-up control in marine food webs	2017	14886523	https://sysrev.com/p/99278/article/14886523	TRUE	NA	NA	Primary_research_article	Climate_change|||Direct_exploitation	Temperature||| Fishing_exploitation	NA	Change_trophic_functioning	NA	All	NA	Ecosystem	Not_specified	Not_specified	Not_specified	NA	Modelling	FALSE	TRUE	Not_tested	NA
338	473	9364320	Organophosphorus flame retardants (PFRs) and plasticisers in harbour porpoises (Phocoena phocoena) stranded or bycaught in the UK during 2012	2015	14884056	https://sysrev.com/p/99278/article/14884056	TRUE	NA	NA	Primary_research_article	Pollution	Chemical_hazardous_substances	NA	Change_contamination_level	NA	Marine_mammals	NA	Individual	IVb|||IVa|||IVc	1|||3|||4	Not_specified	NA	Field_observations_measurement	TRUE	FALSE	Not_tested	NA
339	474	9364321	Temperature induced changes in size dependent distributions of two boreal and three Lusitanian flatfish species: A comparative study	2016	14884873	https://sysrev.com/p/99278/article/14884873	TRUE	NA	NA	Primary_research_article	Climate_change	Temperature	NA	Change_distribution	NA	Fish	NA	Population	IVb|||IVc	6	Not_specified	NA	Field_observations_measurement	TRUE	TRUE	Not_tested	NA
340	475	9364324	Microplastic contamination in brown shrimp (Crangon crangon, Linnaeus 1758) from coastal waters of the Southern North Sea and Channel area	2015	14882031	https://sysrev.com/p/99278/article/14882031	TRUE	NA	NA	Primary_research_article	Pollution	Plastic_litter	NA	Plastic_ingestion	NA	Benthos	NA	Individual	IVc	5|||6	Not_specified	NA	Field_observations_measurement	TRUE	TRUE	Not_tested	NA
341	476	9364328	Impact of high pCO2 on shell structure of the bivalve Cerastoderma edule	2016	14882269	https://sysrev.com/p/99278/article/14882269	TRUE	NA	NA	Primary_research_article	Climate_change	pH	NA	Change_physiology|||Change_life_history_traits	NA	Benthos	NA	Individual	IVb	6	Not_specified	NA	Experiment	TRUE	FALSE	Not_tested	NA
342	479	9364335	The Continuous Plankton Recorder survey: How can long-term phytoplankton datasets contribute to the assessment of Good Environmental Status?	2015	14882055	https://sysrev.com/p/99278/article/14882055	TRUE	NA	NA	Primary_research_article	Climate_change	Not_specified	NA	Change_biomass_abundance	NA	Phytoplankton	NA	Community	whole_North_Sea	Whole_North_Sea	Not_specified	NA	Field_observations_measurement	TRUE	TRUE	Management	NA
343	480	9364339	Chemical analyses of dredged spoil disposal sites at the Belgian part of the North Sea	2016	14881861	https://sysrev.com/p/99278/article/14881861	TRUE	NA	NA	Primary_research_article	Pollution	Metal_substances|||Chemical_hazardous_substances	NA	Change_chemical_sediment_properties	NA	Chemical	NA	Not_applicable	IVc	6	Not_specified	NA	Field_observations_measurement	TRUE	FALSE	Not_tested	NA
344	481	9364341	Xenobiotic and Immune-Relevant Molecular Biomarkers in Harbor Seals as Proxies for Pollutant Burden and Effects	2015	14883741	https://sysrev.com/p/99278/article/14883741	TRUE	NA	NA	Primary_research_article	Pollution	Chemical_hazardous_substances	NA	Change_contamination_level|||Change_physiology	NA	Marine_mammals	NA	Individual	IVb	6	Not_specified	NA	Field_observations_measurement	FALSE	TRUE	Not_tested	NA
345	484	9364346	Contribution of ship emissions to the concentration and deposition of air pollutants in Europe	2016	14881767	https://sysrev.com/p/99278/article/14881767	TRUE	NA	NA	Primary_research_article	Pollution	Other	ship_emissions	Change_biogeochemical_fluxes|||Change_chemical_water_properties	NA	Chemical	NA	Not_applicable	whole_North_Sea	Whole_North_Sea	Not_specified	NA	Modelling	TRUE	TRUE	Not_tested	NA
346	486	9364354	Coastal lagoons and rising sea level: A review	2016	14883180	https://sysrev.com/p/99278/article/14883180	TRUE	NA	NA	Review	Climate_change	Sea_level_rise	NA	Degradation_habitat_loss|||Coastal_erosion_sedimentation	NA	Physical	NA	Not_applicable	IVb|||IVc	6	Not_specified	NA	Review	TRUE	TRUE	Not_tested	NA
347	487	9364355	Opportunistically recorded acoustic data support Northeast Atlantic mackerel expansion theory	2015	14881530	https://sysrev.com/p/99278/article/14881530	TRUE	NA	NA	Primary_research_article	Direct_exploitation	Fishing_exploitation	NA	Change_biomass_abundance	NA	Fish	NA	Population	IVb|||IVa|||IVc	1|||2|||3|||4|||5|||6|||7	Not_specified	NA	Field_observations_measurement	TRUE	TRUE	Not_tested	NA
348	489	9364360	Estimating uncertainty caused by ocean heat transport to the North Sea: experiments downscaling EC-Earth	2015	14884841	https://sysrev.com/p/99278/article/14884841	TRUE	NA	NA	Primary_research_article	Climate_change	Other	climate_change_scenario	Change_physical_water_properties	NA	Physical	NA	Not_applicable	whole_North_Sea	Whole_North_Sea	Not_specified	NA	Modelling	TRUE	TRUE	Not_tested	NA
349	490	9364361	Quasi-deterministic responses of marine species to climate change	2016	14882854	https://sysrev.com/p/99278/article/14882854	TRUE	NA	NA	Primary_research_article	Climate_change	Temperature	NA	Change_biomass_abundance	NA	Zooplankton	NA	Population	Not_specified	Not_specified	Not_specified	NA	Field_observations_measurement	TRUE	TRUE	Not_tested	NA
350	492	9364366	On the distribution and population dynamics of the ctenophore Mnemiopsis leidyi in the Belgian part of the North Sea and Westerschelde estuary	2015	14886606	https://sysrev.com/p/99278/article/14886606	TRUE	NA	NA	Primary_research_article	Biological_invasion	Non_native_species_introduction	NA	Change_distribution|||Change_biomass_abundance	NA	Zooplankton	NA	Population	IVc	6	Not_specified	NA	Field_observations_measurement	TRUE	TRUE	Not_tested	NA
351	493	9364369	Investigation on the proteome response of transplanted blue mussel (Mytilus sp.) during a long term exposure experiment at differently impacted field stations in the German Bight (North Sea)	2015	14885667	https://sysrev.com/p/99278/article/14885667	TRUE	NA	NA	Primary_research_article	Pollution	Metal_substances	NA	Change_physiology	NA	Benthos	NA	Individual	IVb	6	Not_specified	NA	Experiment	TRUE	TRUE	Not_tested	NA
352	494	9364370	Effects of Fishing on the Population	2016	14882566	https://sysrev.com/p/99278/article/14882566	TRUE	NA	NA	Book_chapter	Direct_exploitation	Fishing_exploitation	NA	Multiple	NA	Fish	NA	Community	Not_specified	Not_specified	Not_specified	NA	Review	FALSE	TRUE	Management	NA
353	495	9364374	Combining efforts to make maximum sustainable yields and good environmental status match in a food-web model of the southern North Sea	2016	14886315	https://sysrev.com/p/99278/article/14886315	TRUE	NA	NA	Primary_research_article	Direct_exploitation	Fishing_exploitation	NA	Change_biomass_abundance	NA	All	NA	Ecosystem	IVb|||IVc	2|||3|||4|||5|||6|||7	Not_specified	NA	Modelling	FALSE	FALSE	Management	NA
354	496	9364376	Effects of temperature on the feeding and growth of the larvae of the invasive ctenophoreMnemiopsis leidyi	2015	14882257	https://sysrev.com/p/99278/article/14882257	TRUE	NA	NA	Primary_research_article	Biological_invasion	Non_native_species_introduction	NA	Change_physiology	NA	Zooplankton	NA	Individual	Not_specified	Not_specified	Not_specified	NA	Experiment	FALSE	FALSE	Not_tested	NA
355	497	9364377	Salinity predicts the distribution of chlorophyll a spring peak in the southern North Sea continental waters	2015	14884317	https://sysrev.com/p/99278/article/14884317	TRUE	NA	NA	Primary_research_article	Pollution	Nutrient_input_N_P|||Salinity	NA	Change_biomass_abundance|||Change_chemical_water_properties	NA	Chemical|||Phytoplankton	NA	Community	IVc	6	Not_specified	NA	Modelling	TRUE	TRUE	Not_tested	NA
356	499	9364379	Burrowing Behavior of a Deposit Feeding Bivalve Predicts Change in Intertidal Ecosystem State	2016	14883593	https://sysrev.com/p/99278/article/14883593	TRUE	NA	NA	Primary_research_article	Direct_exploitation	Destructive_fisheries_seabed	NA	Change_biomass_abundance|||Change_life_history_traits|||Other	change_behaviour	Benthos	NA	Population	IVc	6	Intertidal	NA	Field_observations_measurement	TRUE	TRUE	Not_tested	NA
357	500	9364385	Understanding winter distribution and transport pathways of the invasive ctenophore Mnemiopsis leidyi in the North Sea: coupling habitat and dispersal modelling approaches	2015	14886705	https://sysrev.com/p/99278/article/14886705	TRUE	NA	NA	Primary_research_article	Biological_invasion	Non_native_species_introduction	NA	Change_distribution|||Change_biomass_abundance	NA	Zooplankton	NA	Population	IVb|||IVc	5|||6|||7	Not_specified	NA	Modelling	TRUE	TRUE	Not_tested	NA
358	501	9364387	Relative contribution of persistent organic pollutants to marine phytoplankton biomass dynamics in the North Sea and the Kattegat	2015	14881594	https://sysrev.com/p/99278/article/14881594	TRUE	NA	NA	Primary_research_article	Pollution	Chemical_hazardous_substances	NA	Change_biomass_abundance	NA	Phytoplankton	NA	Community	IVc	6	Not_specified	NA	Modelling	TRUE	TRUE	Not_tested	NA
359	502	9364388	What can ecosystem models tell us about the risk of eutrophication in the North Sea?	2014	14884414	https://sysrev.com/p/99278/article/14884414	TRUE	NA	NA	Primary_research_article	Pollution	Nutrient_input_N_P	NA	Change_biomass_abundance|||Change_chemical_water_properties	NA	Chemical|||Phytoplankton	NA	Population	Not_specified	Not_specified	Not_specified	NA	Field_observations_measurement|||Modelling	FALSE	TRUE	Not_tested	NA
360	503	9364390	Surviving in Changing Seascapes: Sediment Dynamics as Bottleneck for Long-Term Seagrass Presence	2015	14881758	https://sysrev.com/p/99278/article/14881758	TRUE	NA	NA	Primary_research_article	Sea_use_change	Coastal_development	NA	Change_physical_sediment_properties|||Change_biomass_abundance	NA	Physical|||Macropthytes|||Benthos	NA	Community	IVc	6	Seagrass_bed	NA	Field_observations_measurement	TRUE	TRUE	Not_tested	NA
361	506	9364394	Towards a cumulative collision risk assessment of local and migrating birds in North Sea offshore wind farms	2015	14884611	https://sysrev.com/p/99278/article/14884611	TRUE	NA	NA	Primary_research_article	Sea_use_change	Civil_engineering_works	NA	Incidental_mortality	NA	Seabirds	NA	Individual	IVc	6	Not_specified	NA	Modelling|||Field_observations_measurement	FALSE	TRUE	Not_tested	NA
362	507	9364395	Simulating mesoscale coastal evolution for decadal coastal management: A new framework integrating multiple, complementary modelling approaches	2016	14882790	https://sysrev.com/p/99278/article/14882790	TRUE	NA	NA	Primary_research_article	Climate_change	Sea_level_rise	NA	Change_physical_sediment_properties	NA	Physical	NA	Not_applicable	IVc	5	Estuary	NA	Modelling	TRUE	FALSE	Not_tested	NA
363	508	9364396	Global change and climate‚Äö√Ñ√™driven invasion of the Pacific oyster (Crassostrea gigas) along European coasts: a bioenergetics modelling approach	2015	14881141	https://sysrev.com/p/99278/article/14881141	TRUE	NA	NA	Primary_research_article	Climate_change|||Biological_invasion	Temperature|||Non_native_species_introduction	NA	Change_biomass_abundance|||Change_life_history_traits	NA	Benthos	NA	Population	IVa||| IVb|||IVc	2|||4|||5|||6|||7|||Norvegian_coast	Not_specified	NA	Modelling	TRUE	TRUE	Not_tested	NA
364	509	9364397	Assessing seabird displacement at offshore wind farms: power ranges of a monitoring and data handling protocol	2015	14884637	https://sysrev.com/p/99278/article/14884637	TRUE	NA	NA	Primary_research_article	Sea_use_change	Civil_engineering_works	NA	Change_biomass_abundance	NA	Seabirds	NA	Population	IVc	6	Not_specified	NA	Field_observations_measurement	FALSE	TRUE	Not_tested	NA
365	511	9364399	Surveillance indicators and their use in implementation of the Marine Strategy Framework Directive	2015	14886082	https://sysrev.com/p/99278/article/14886082	TRUE	NA	NA	Review	Global_change	Global_change	NA	Multiple	NA	All	NA	Not_applicable	Not_specified	Not_specified	Not_specified	NA	Review	FALSE	FALSE	Management	NA
366	513	9364402	Modelling the effects of fishing on the North Sea fish community size composition	2016	14886111	https://sysrev.com/p/99278/article/14886111	TRUE	NA	NA	Primary_research_article	Direct_exploitation	Fishing_exploitation	NA	Change_biomass_abundance|||Change_demographic_structure	NA	Fish	NA	Community	Not_specified	Not_specified	Not_specified	NA	Modelling	FALSE	TRUE	Not_tested	NA
367	514	9364407	Effort reduction and the large fish indicator: spatial trends reveal positive impacts of recent European fleet reduction schemes	2015	14882936	https://sysrev.com/p/99278/article/14882936	TRUE	NA	NA	Primary_research_article	Direct_exploitation	Fishing_exploitation	NA	Quantification_driver	NA	Fish	NA	Community	IVa||| IVb|||IVc	1|||2|||3|||4|||5|||6|||7	Not_specified	NA	Field_observations_measurement	TRUE	TRUE	Not_tested	NA
368	515	9364408	Fish Species in a Changing World: The Route and Timing of Species Migration between Tropical and Temperate Ecosystems in Eastern Atlantic	2016	14886561	https://sysrev.com/p/99278/article/14886561	TRUE	NA	NA	Primary_research_article	Climate_change	Temperature	NA	Change_distribution	NA	Fish	NA	Community	whole_North_Sea	Whole_North_Sea	Not_specified	NA	Field_observations_measurement	TRUE	TRUE	Not_tested	NA
369	517	9364411	Spatial variation of trace metals within intertidal beds of native mussels (Mytilus edulis) and non-native Pacific oysters (Crassostrea gigas): implications for the food web?	2015	14883997	https://sysrev.com/p/99278/article/14883997	TRUE	NA	NA	Primary_research_article	Pollution	Metal_substances	NA	Change_contamination_level	NA	Benthos	NA	Individual	IVc	5	Not_specified	NA	Field_observations_measurement	TRUE	FALSE	Not_tested	NA
370	518	9364412	A centurial development of the North Sea fish megafauna as reflected by the historical Swedish longlining fisheries	2014	14886599	https://sysrev.com/p/99278/article/14886599	TRUE	NA	NA	Primary_research_article	Direct_exploitation	Fishing_exploitation	NA	Change_biomass_abundance|||Quantification_driver	NA	Fish	NA	Population	IVa||| IVb	1|||7|||Norvegian_coast	Not_specified	NA	Field_observations_measurement	TRUE	TRUE	Not_tested	NA
371	519	9364413	Responses of Marine Organisms to Climate Change across Oceans	2016	14881402	https://sysrev.com/p/99278/article/14881402	TRUE	NA	NA	Review	Climate_change	Not_specified	NA	Multiple	NA	All	NA	Ecosystem	Not_specified	Not_specified	Not_specified	NA	Review	TRUE	TRUE	Not_tested	NA
372	520	9364414	Recent experience with effort management in Europe: Implications for mixed fisheries	2015	14883123	https://sysrev.com/p/99278/article/14883123	TRUE	NA	NA	Primary_research_article	Direct_exploitation	Fishing_exploitation	NA	Incidental_mortality	NA	Fish	NA	Population	Not_specified	Not_specified	Not_specified	NA	Field_observations_measurement	FALSE	TRUE	Management	NA
373	521	9364416	The Application of Long-Lived Bivalve Sclerochronology in Environmental Baseline Monitoring	2016	14885600	https://sysrev.com/p/99278/article/14885600	TRUE	NA	NA	Primary_research_article	Global_change	Global_change	NA	Multiple	NA	Benthos	NA	Population	Not_specified	Not_specified	Not_specified	NA	Review	FALSE	TRUE	Not_tested	NA
374	522	9364417	Decadal Trends in Polycyclic Aromatic Hydrocarbon (PAH) Contamination Assessed by 1-Hydroxypyrene in Fish Bile Fluid in the Netherlands: Declining in Marine Waters but Still a Concern in Estuaries	2016	14883088	https://sysrev.com/p/99278/article/14883088	TRUE	NA	NA	Primary_research_article	Pollution	Chemical_hazardous_substances	NA	Change_contamination_level	NA	Fish	NA	Individual	IVc	6	Estuary	NA	Field_observations_measurement	TRUE	TRUE	Not_tested	NA
375	523	9364419	Couplerlib a metadata-driven library for the integration of multiple models of higher and lower trophic level marine systems with inexact functional group matching	2016	14884309	https://sysrev.com/p/99278/article/14884309	TRUE	NA	NA	Primary_research_article	Climate_change|||Pollution	Nutrient_input_N_P|||Other	climate_change_scenario	Change_biomass_abundance	NA	Phytoplankton|||Zooplankton|||Fish	NA	Ecosystem	whole_North_Sea	Whole_North_Sea	Not_specified	NA	Modelling	FALSE	TRUE	Not_tested	NA
376	524	9364420	Seasonal variation in parasite infection patterns of marine fish species from the Northern Wadden Sea in relation to interannual temperature fluctuations	2016	14884721	https://sysrev.com/p/99278/article/14884721	TRUE	NA	NA	Primary_research_article	Climate_change	Temperature	NA	Change_biomass_abundance	NA	Bacteria_other_microorganisms|||Fish|||Zooplankton	NA	Community	IVb	6	Not_specified	NA	Field_observations_measurement	FALSE	TRUE	Not_tested	NA
377	526	9364426	Short-term effect of pulsed direct current on various species of adult fish and its implication in pulse trawling for brown shrimp in the North Sea	2016	14885317	https://sysrev.com/p/99278/article/14885317	TRUE	NA	NA	Primary_research_article	Direct_exploitation	Fishing_exploitation	NA	Change_physiology|||Other	change_behavioural_response	Fish	NA	Individual	Not_specified	Not_specified	Not_specified	NA	Experiment	FALSE	FALSE	Management	NA
378	527	9364427	Functional composition of epifauna in the south-eastern North Sea in relation to habitat characteristics and fishing effort	2016	14883216	https://sysrev.com/p/99278/article/14883216	TRUE	NA	NA	Primary_research_article	Direct_exploitation	Fishing_exploitation	NA	Change_diversity|||Change_life_history_traits	NA	Benthos|||Fish	NA	Community	IVb|||IVc	6	Not_specified	NA	Field_observations_measurement	TRUE	FALSE	Not_tested	NA
379	528	9364428	Short-term effects of fishery exclusion in offshore wind farms on macrofaunal communities in the Belgian part of the North Sea	2016	14882645	https://sysrev.com/p/99278/article/14882645	TRUE	NA	NA	Primary_research_article	Direct_exploitation|||Sea_use_change	Fishing_exploitation|||Civil_engineering_works	NA	Change_biomass_abundance|||Change_diversity	NA	Benthos	NA	Community	IVc	6	Not_specified	NA	Field_observations_measurement	TRUE	TRUE	NA	NA
380	529	9364433	Rapid macrobenthic recovery after dredging activities in an offshore wind farm in the Belgian part of the North Sea	2014	14881772	https://sysrev.com/p/99278/article/14881772	TRUE	NA	NA	Primary_research_article	Sea_use_change	Civil_engineering_works	NA	Change_biomass_abundance|||Change_diversity|||Change_physical_sediment_properties	NA	Benthos|||Physical	NA	Community	IVc	6	Other	sandbank	Field_observations_measurement	TRUE	TRUE	Not_tested	NA
381	530	9364434	Equivocal effects of offshore wind farms in Belgium on soft substrate epibenthos and fish assemblages	2014	14881359	https://sysrev.com/p/99278/article/14881359	TRUE	NA	NA	Primary_research_article	Sea_use_change	Civil_engineering_works	NA	Change_biomass_abundance|||Change_diversity	NA	Fish|||Benthos	NA	Community	IVc	6	Not_specified	NA	Field_observations_measurement	TRUE	TRUE	Not_tested	NA
382	531	9364436	Succession and seasonal dynamics of the epifauna community on offshore wind farm foundations and their role as stepping stones for non-indigenous species	2015	14885274	https://sysrev.com/p/99278/article/14885274	TRUE	NA	NA	Primary_research_article	Sea_use_change	Civil_engineering_works	NA	Change_biomass_abundance|||Change_diversity	NA	Benthos	NA	Community	IVc	6	Intertidal	NA	Field_observations_measurement	FALSE	TRUE	Not_tested	NA
383	532	9364437	Seabird avoidance and attraction at an offshore wind farm in the Belgian part of the North Sea	2014	14883602	https://sysrev.com/p/99278/article/14883602	TRUE	NA	NA	Primary_research_article	Sea_use_change	Civil_engineering_works	NA	Change_biomass_abundance	NA	Seabirds	NA	Population	IVc	6	Not_specified	NA	Field_observations_measurement	FALSE	TRUE	Not_tested	NA
384	533	9364439	Towards a numerical model to simulate the observed displacement of harbour porpoises Phocoena phocoena due to pile driving in Belgian waters	2014	14883696	https://sysrev.com/p/99278/article/14883696	TRUE	NA	NA	Primary_research_article	Sea_use_change	Civil_engineering_works	NA	Change_biomass_abundance|||Other	Change_behavior	Marine_mammals	NA	Population	IVc	6	Not_specified	NA	Field_observations_measurement|||Modelling	TRUE	TRUE	Not_tested	NA
385	534	9364446	Bacterial Community Profiling of Plastic Litter in the Belgian Part of the North Sea	2015	14883768	https://sysrev.com/p/99278/article/14883768	TRUE	NA	NA	Primary_research_article	Pollution	Plastic_litter	NA	Change_diversity|||Change_biomass_abundance	NA	Bacteria_other_microorganisms	NA	Community	IVc	6	Not_specified	NA	Field_observations_measurement	TRUE	TRUE	Not_tested	NA
386	535	9364448	Development and testing of a prototype tool for integrated assessment of chemical status in marine environments	2016	14883592	https://sysrev.com/p/99278/article/14883592	TRUE	NA	NA	Primary_research_article	Pollution	Chemical_hazardous_substances	NA	Quantification_driver	NA	Chemical	NA	Not_applicable	whole_North_Sea	Whole_North_Sea	Not_specified	NA	Field_observations_measurement	TRUE	FALSE	Not_tested	NA
387	537	9364450	Towards a framework for the quantitative assessment of trawling impact on the seabed and benthic ecosystem	2015	14885180	https://sysrev.com/p/99278/article/14885180	TRUE	NA	NA	Primary_research_article	Direct_exploitation	Destructive_fisheries_seabed	NA	Change_physical_sediment_properties|||Change_life_history_traits|||Change_biomass_abundance	NA	Physical|||Benthos	NA	Community	Not_specified	Not_specified	Not_specified	NA	Field_observations_measurement	TRUE	TRUE	Not_tested	NA
388	538	9364452	Recent trends in the abundance of plaice Pleuronectes platessa and cod Gadus morhua in shallow coastal waters of the Northeastern Atlantic continental shelf ‚Äö√Ñ√¨ a review	2016	14886355	https://sysrev.com/p/99278/article/14886355	TRUE	NA	NA	Review	Direct_exploitation|||Climate_change|||Pollution	Fishing_exploitation|||Temperature|||Nutrient_input_N_P	NA	Change_biomass_abundance	NA	Fish	NA	Population	whole_North_Sea	Whole_North_Sea	Not_specified	NA	Review	TRUE	TRUE	Not_tested	NA
389	539	9364457	Potential impacts of climate change on the primary production of regional seas: A comparative analysis of five European seas	2016	14881373	https://sysrev.com/p/99278/article/14881373	TRUE	NA	NA	Primary_research_article	Climate_change	Other	climate_change_scenario	Change_biomass_abundance	NA	Phytoplankton	NA	Ecosystem	whole_North_Sea	Whole_North_Sea	Not_specified	NA	Modelling	TRUE	TRUE	Not_tested	NA
390	541	9364461	Modelling climate change effects on benthos: Distributional shifts in the North Sea from 2001 to 2099	2016	14882763	https://sysrev.com/p/99278/article/14882763	TRUE	NA	NA	Primary_research_article	Climate_change	Other	climate_change_scenario	Change_distribution	NA	Benthos	NA	Population	whole_North_Sea	Whole_North_Sea	Not_specified	NA	Modelling	TRUE	TRUE	Not_tested	NA
391	542	9364464	Fisheries as a source of marine debris on beaches in the United Kingdom	2016	14884781	https://sysrev.com/p/99278/article/14884781	TRUE	NA	NA	Primary_research_article	Direct_exploitation	Plastic_litter|||Other_litter	NA	Quantification_driver	NA	Chemical	NA	Not_applicable	IVa||| IVb|||IVc	1|||3|||4|||5	Beach_Dune	NA	Field_observations_measurement	TRUE	FALSE	Not_tested	NA
392	544	9364467	Adaptation strategies to maintain dunes as flexible coastal flood defense in The Netherlands	2014	14881721	https://sysrev.com/p/99278/article/14881721	TRUE	NA	NA	Primary_research_article	Climate_change|||Sea_use_change	Sea_level_rise|||Temperature|||Other_physical_parameter|||Coastal_development	NA	Coastal_erosion_sedimentation	NA	Physical	NA	Not_applicable	IVc	6	Beach_Dune	NA	Field_observations_measurement	TRUE	TRUE	Conservation_protection|||Restoration|||Management	NA
393	545	9364469	Salt marshes to adapt the flood defences along the Dutch Wadden Sea coast	2015	14881230	https://sysrev.com/p/99278/article/14881230	TRUE	NA	NA	Primary_research_article	Climate_change	Sea_level_rise	NA	Change_extreme_events|||Change_physical_water_properties	NA	Macropthytes	NA	Not_applicable	IVc	6	Saltmarsh	NA	Review	TRUE	FALSE	Conservation_protection|||Restoration	NA
394	546	9364477	Statistical analyses of the results of 25 years of beach litter surveys on the south-eastern North Sea coast	2015	14880942	https://sysrev.com/p/99278/article/14880942	TRUE	NA	NA	Primary_research_article	Pollution	Plastic_litter|||Other_litter	NA	Quantification_driver	NA	Chemical	NA	Not_applicable	IVb	6	Beach_Dune	NA	Field_observations_measurement	TRUE	TRUE	Not_tested	NA
395	547	9364478	Acute toxicity, uptake and accumulation kinetics of nickel in an invasive copepod species: Pseudodiaptomus marinus	2016	14885758	https://sysrev.com/p/99278/article/14885758	TRUE	NA	NA	Primary_research_article	Biological_invasion|||Pollution	Metal_substances|||Non_native_species_introduction	NA	Change_contamination_level|||Change_life_history_traits	NA	Zooplankton	NA	Individual	Not_specified	Not_specified	Not_specified	NA	Experiment	FALSE	TRUE	Not_tested	NA
396	548	9364479	Mixed fisheries management: Is the ban on discarding likely to promote more selective and fuel efficient fishing in the Dutch flatfish fishery?	2016	14886027	https://sysrev.com/p/99278/article/14886027	TRUE	NA	NA	Primary_research_article	Direct_exploitation	Fishing_incidental_or_bycatch	NA	Change_biomass_abundance|||Change_demographic_structure	NA	Fish	NA	Population	IVb|||IVc	2|||4|||5|||6|||7	Not_specified	NA	Modelling	TRUE	TRUE	Management	NA
397	549	9364480	Could a T90 mesh codend improve selectivity in the Belgian beam trawl fishery?	2016	14885777	https://sysrev.com/p/99278/article/14885777	TRUE	NA	NA	Primary_research_article	Direct_exploitation	Fishing_exploitation	NA	Change_biomass_abundance	NA	Fish	NA	Population	IVc	6|||5	Not_specified	NA	Field_observations_measurement	FALSE	FALSE	Management	NA
398	550	9364484	Marine biodegradation of crude oil in temperate and Arctic water samples	2015	14884057	https://sysrev.com/p/99278/article/14884057	TRUE	NA	NA	Primary_research_article	Pollution	Oils_hydrocarbons_related	NA	Change_chemical_water_properties	NA	Chemical	NA	Not_applicable	IVb	7	Not_specified	NA	Experiment|||Field_observations_measurement	TRUE	TRUE	Not_tested	NA
399	553	9364495	The EU landing obligation and European small-scale fisheries: What are the odds for success?	2016	14885424	https://sysrev.com/p/99278/article/14885424	TRUE	NA	NA	Review	Direct_exploitation	Fishing_exploitation|||Fishing_incidental_or_bycatch	NA	Change_biomass_abundance	NA	Fish|||Benthos	NA	Population	Not_specified	Not_specified	Not_specified	NA	Review	TRUE	FALSE	Management	NA
400	554	9364497	Pacific oysters, Crassostrea gigas, established in Scotland	2014	14885057	https://sysrev.com/p/99278/article/14885057	TRUE	NA	NA	Primary_research_article	Biological_invasion	Non_native_species_introduction	NA	Other	new_occurences	Benthos	NA	Individual	IVb	4|||3	Intertidal	NA	Field_observations_measurement	FALSE	FALSE	Not_tested	NA
401	555	9364500	A meta‚Äö√Ñ√™analysis of haddock size‚Äö√Ñ√™selection data	2014	14883587	https://sysrev.com/p/99278/article/14883587	TRUE	NA	NA	Meta_analysis	Direct_exploitation	Fishing_exploitation	NA	Quantification_driver	NA	Fish	NA	Population	Not_specified	Not_specified	Not_specified	NA	Meta_analysis	FALSE	TRUE	Management	NA
402	557	9364506	Current and Potential Threats to Nordic Duck Populations ‚Äö√Ñ√Æ A Horizon Scanning Exercise	2015	14882471	https://sysrev.com/p/99278/article/14882471	TRUE	NA	NA	Review	Global_change	Global_change	NA	Change_biomass_abundance	NA	Seabirds	NA	Population	Not_specified	Not_specified	Not_specified	NA	Review	TRUE	TRUE	Not_tested	NA
403	558	9364513	New trophic indicators and target values for an ecosystem-based management of fisheries	2016	14882597	https://sysrev.com/p/99278/article/14882597	TRUE	NA	NA	Primary_research_article	Direct_exploitation	Fishing_exploitation	NA	Change_trophic_functioning|||Change_biomass_abundance	NA	All	NA	Ecosystem	whole_North_Sea	Whole_North_Sea	Not_specified	NA	Modelling	TRUE	TRUE	Management	NA
404	559	9364515	In situ observations of suspended particulate matter plumes at an offshore wind farm, southern North Sea	2015	14884789	https://sysrev.com/p/99278/article/14884789	TRUE	NA	NA	Primary_research_article	Sea_use_change	Civil_engineering_works	NA	Change_physical_water_properties	NA	Physical	NA	Not_applicable	IVc	6	Not_specified	NA	Field_observations_measurement	TRUE	TRUE	Not_tested	NA
405	560	9364518	Seabirds, gyres and global trends in plastic pollution	2015	14881355	https://sysrev.com/p/99278/article/14881355	TRUE	NA	NA	Primary_research_article	Pollution	Plastic_litter	NA	Change_chemical_water_properties|||Change_contamination_level	NA	Chemical|||Seabirds	NA	Individual	Not_specified	Not_specified	Not_specified	NA	Field_observations_measurement	TRUE	TRUE	Not_tested	NA
406	561	9364519	Projecting effects of climate change on marine systems: is the mean all that matters?	2016	14886414	https://sysrev.com/p/99278/article/14886414	TRUE	NA	NA	Primary_research_article	Climate_change	Temperature	NA	Change_physiology	NA	Phytoplankton	NA	Community	IVb	6	Not_specified	NA	Field_observations_measurement	TRUE	TRUE	Not_tested	NA
407	562	9364521	A benchmarking and assessment framework to operationalise ecological indicators based on time series analysis	2015	14883918	https://sysrev.com/p/99278/article/14883918	TRUE	NA	NA	Primary_research_article	Direct_exploitation	Fishing_exploitation	NA	Change_biomass_abundance|||Change_life_history_traits	NA	Fish	NA	Population	Not_specified	Not_specified	Not_specified	NA	Field_observations_measurement	FALSE	TRUE	Not_tested	NA
408	565	9364533	Three‚Äö√Ñ√™dimensional tracking of a wide‚Äö√Ñ√™ranging marine predator: flight heights and vulnerability to offshore wind farms	2015	14882821	https://sysrev.com/p/99278/article/14882821	TRUE	NA	NA	Primary_research_article	Sea_use_change	Civil_engineering_works	NA	Change_biomass_abundance|||Other	Change behaviour	Seabirds	NA	Individual	IVa||| IVb	3|||4	Other	Offshore wind farms	Field_observations_measurement	TRUE	FALSE	Not_tested	NA
409	566	9364534	Alternative and Legacy Perfluoroalkyl Substances: Differences between European and Chinese River/Estuary Systems	2015	14882308	https://sysrev.com/p/99278/article/14882308	TRUE	NA	NA	Primary_research_article	Pollution	Chemical_hazardous_substances	NA	Change_chemical_water_properties	NA	Chemical	NA	Not_applicable	IVb|||IVc	6	Estuary	NA	Field_observations_measurement	TRUE	FALSE	Not_tested	NA
410	567	9364535	Distribution of brominated flame retardants and dechloranes between sediments and benthic fish ‚Äö√Ñ√Æ A comparison of a freshwater and marine habitat	2016	14886192	https://sysrev.com/p/99278/article/14886192	TRUE	NA	NA	Primary_research_article	Pollution	Chemical_hazardous_substances	NA	Change_contamination_level|||Change_chemical_sediment_properties	NA	Fish|||Chemical	NA	Individual	IVb	6	Not_specified	NA	Field_observations_measurement	TRUE	FALSE	Not_tested	NA
411	568	9364540	Introduction to the Assessment‚Äö√Ñ√ÆCharacteristics of the Region	2016	14883897	https://sysrev.com/p/99278/article/14883897	TRUE	NA	NA	Book_chapter	Global_change	Global_change	NA	Multiple	NA	All	NA	Ecosystem	whole_North_Sea	Whole_North_Sea	Not_specified	NA	Review	TRUE	TRUE	Not_tested	NA
412	569	9364544	North Sea Region Climate Change Assessment	2016	14882049	https://sysrev.com/p/99278/article/14882049	TRUE	NA	NA	Book_chapter	Climate_change	Not_specified	NA	Multiple	NA	All	NA	Ecosystem	whole_North_Sea	Whole_North_Sea	Not_specified	NA	Review	TRUE	TRUE	Management|||Conservation_protection|||Restoration	NA
413	571	9364549	Multidecadal Field Data Support Intimate Links between Phytoplankton Dynamics and PCB Concentrations in Marine Sediments and Biota	2015	14881326	https://sysrev.com/p/99278/article/14881326	TRUE	NA	NA	Primary_research_article	Pollution	Chemical_hazardous_substances	NA	Change_biomass_abundance|||Change_chemical_sediment_properties|||Change_contamination_level	NA	Phytoplankton|||Chemical|||Benthos	NA	Population	whole_North_Sea	Whole_North_Sea	Not_specified	NA	Field_observations_measurement|||Modelling	FALSE	TRUE	Not_tested	NA
414	572	9364556	Underwater Noise from a Wave Energy Converter Is Unlikely to Affect Marine Mammals	2015	14882621	https://sysrev.com/p/99278/article/14882621	TRUE	NA	NA	Primary_research_article	Pollution	Other	noise	Change_physical_water_properties	NA	Physical	NA	Not_applicable	IVb	7	Not_specified	NA	Field_observations_measurement	FALSE	FALSE	Not_tested	NA
415	573	9364561	Presence of microplastics and nanoplastics in food, with particular focus on seafood	2016	14884756	https://sysrev.com/p/99278/article/14884756	TRUE	NA	NA	Report	Pollution	Plastic_litter	NA	Plastic_ingestion	NA	Benthos|||Fish	NA	Individual	Not_specified	Not_specified	Not_specified	NA	Field_observations_measurement	TRUE	FALSE	Not_tested	NA
416	574	9364562	Advanced PAH pollution monitoring by bivalves	2015	14883844	https://sysrev.com/p/99278/article/14883844	TRUE	NA	NA	Review	Pollution	Oils_hydrocarbons_related	NA	Change_contamination_level|||Change_physiology	NA	Benthos	NA	Individual	Not_specified	Not_specified	Not_specified	NA	Review	TRUE	TRUE	Not_tested	NA
417	577	9364567	Bio-economic modelling for marine spatial planning application in North Sea shrimp and flatfish fisheries	2015	14885893	https://sysrev.com/p/99278/article/14885893	TRUE	NA	NA	Primary_research_article	Direct_exploitation	Fishing_exploitation	NA	Quantification_driver|||Change_biomass_abundance	NA	Fish	NA	Population	IVb|||IVc	2|||4|||5|||6|||7	Not_specified	NA	Modelling	TRUE	TRUE	Management|||Conservation_protection	NA
418	578	9364570	Climate change‚Äö√Ñ√™related regime shifts have altered spatial synchrony of plankton dynamics in the North Sea	2016	14885731	https://sysrev.com/p/99278/article/14885731	TRUE	NA	NA	Primary_research_article	Climate_change	Temperature|||Other_physical_parameter	Wind_speed	Change_biomass_abundance|||Change_phenology	NA	Phytoplankton|||Zooplankton	NA	Community	IVa||| IVb	1|||2|||3|||4|||7	Not_specified	NA	Field_observations_measurement	TRUE	TRUE	Not_tested	NA
419	579	9364574	Discarding of cod in the Danish Fully Documented Fisheries trials	2015	14886518	https://sysrev.com/p/99278/article/14886518	TRUE	NA	NA	Primary_research_article	Direct_exploitation	Fishing_incidental_or_bycatch	NA	Change_biomass_abundance	NA	Fish	NA	Individual	Not_specified	Not_specified	Not_specified	NA	Field_observations_measurement	FALSE	TRUE	Management	NA
420	580	9364576	High-grading and over-quota discarding in mixed fisheries	2015	14886367	https://sysrev.com/p/99278/article/14886367	TRUE	NA	NA	Primary_research_article	Direct_exploitation	Fishing_incidental_or_bycatch	discards	Change_biomass_abundance	NA	Fish	NA	Population	IVa||| IVb|||IVc	3|||6|||7|||5|||2	Not_specified	NA	Review|||Modelling	TRUE	TRUE	Management	NA
421	582	9364582	An analysis of dorsal edge markings in short-beaked common dolphins (Delphinus delphis) from the Bay of Gibraltar and the Moray Firth	2015	14882543	https://sysrev.com/p/99278/article/14882543	TRUE	NA	NA	Primary_research_article	Direct_exploitation	Fishing_incidental_or_bycatch	NA	Other	Injuries	Marine_mammals	NA	Individual	IVa	1	Not_specified	NA	Field_observations_measurement	TRUE	FALSE	Not_tested	NA
422	583	9364583	Environmental Impacts‚Äö√Ñ√ÆMarine Ecosystems	2016	14881737	https://sysrev.com/p/99278/article/14881737	TRUE	NA	NA	Book_chapter	Climate_change	Not_specified	NA	Multiple	NA	Phytoplankton|||Zooplankton|||Benthos|||Fish|||Marine_mammals|||Seabirds	NA	Ecosystem	whole_North_Sea	Whole_North_Sea	Not_specified	NA	Review	TRUE	TRUE	Not_tested	NA
423	584	9364591	Examining common assumptions about recruitment: a meta‚Äö√Ñ√™analysis of recruitment dynamics for worldwide marine fisheries	2014	14883921	https://sysrev.com/p/99278/article/14883921	TRUE	NA	NA	Primary_research_article	Direct_exploitation	Fishing_exploitation	NA	Change_biomass_abundance	NA	Fish	NA	Population	Not_specified	Not_specified	Not_specified	NA	Meta_analysis	TRUE	TRUE	Management	NA
424	585	9364592	Predicting the spread of marine species introduced by global shipping	2016	14884650	https://sysrev.com/p/99278/article/14884650	TRUE	NA	NA	Primary_research_article	Sea_use_change|||Climate_change	Non_native_species_introduction|||Temperature	NA	Change_Harmful_algal_blooms|||Change_distribution|||Change_toxins	NA	Phytoplankton|||Macropthytes	NA	Community	whole_North_Sea	Whole_North_Sea	Not_specified	NA	Modelling	TRUE	TRUE	Not_tested	NA
425	586	9364593	Impact of ocean acidification on thermal tolerance and acid‚Äö√Ñ√¨base regulation of Mytilus edulis (L.) from the North Sea	2015	14882580	https://sysrev.com/p/99278/article/14882580	TRUE	NA	NA	Primary_research_article	Climate_change	pH	NA	Change_physiology	NA	Benthos	NA	Individual	IVb	6	Not_specified	NA	Experiment	FALSE	TRUE	Not_tested	NA
426	587	9364594	Modelling the combined impacts of climate change and direct anthropogenic drivers on the ecosystem of the northwest European continental shelf	2015	14886386	https://sysrev.com/p/99278/article/14886386	TRUE	NA	NA	Primary_research_article	Climate_change|||Global_change	Other|||Global_change	climate_change_scenario	Multiple	NA	Zooplankton|||Phytoplankton|||Benthos|||Chemical	NA	Ecosystem	whole_North_Sea	Whole_North_Sea	Not_specified	NA	Modelling	TRUE	TRUE	Not_tested	NA
427	588	9364596	Individual specialization on fishery discards by lesser black-backed gulls (Larus fuscus)	2015	14885227	https://sysrev.com/p/99278/article/14885227	TRUE	NA	NA	Primary_research_article	Direct_exploitation	Fishing_incidental_or_bycatch	NA	Other	Change_behaviour	Seabirds	NA	Individual	IVc	6	Not_specified	NA	Field_observations_measurement	TRUE	TRUE	Not_tested	NA
428	589	9364598	Evaluation of marine subareas of Europe using life history parameters and trophic levels of selected fish populations	2015	14881590	https://sysrev.com/p/99278/article/14881590	TRUE	NA	NA	Primary_research_article	Global_change	Global_change	NA	Change_biomass_abundance|||Change_life_history_traits|||Change_trophic_functioning	NA	Fish	NA	Community	whole_North_Sea	Whole_North_Sea	Not_specified	NA	Field_observations_measurement	TRUE	TRUE	Not_tested	NA
429	590	9364605	Adverse consequences of stock recovery: European hake, a new ‚Äö√Ñ√∫choke‚Äö√Ñ√π species under a discard ban?	2014	14882286	https://sysrev.com/p/99278/article/14882286	TRUE	NA	NA	Primary_research_article	Direct_exploitation	Fishing_incidental_or_bycatch	NA	Change_biomass_abundance	NA	Fish	NA	Population	whole_North_Sea	1|||2|||3|||4|||5|||6|||7	Not_specified	NA	Field_observations_measurement	TRUE	TRUE	Management	NA
430	591	9364607	Fingerprint analysis of brominated flame retardants and Dechloranes in North Sea sediments	2015	14883697	https://sysrev.com/p/99278/article/14883697	TRUE	NA	NA	Primary_research_article	Pollution	Chemical_hazardous_substances	NA	Change_chemical_sediment_properties	NA	Chemical	NA	Not_applicable	IVb|||IVc	4|||5|||6	Estuary	NA	Field_observations_measurement	TRUE	FALSE	Not_tested	NA
431	592	9364609	Seasonal mortality and sequential density dependence in a migratory bird	2015	14881986	https://sysrev.com/p/99278/article/14881986	TRUE	NA	NA	Primary_research_article	Direct_exploitation	Fishing_exploitation	NA	Change_biomass_abundance	NA	Seabirds	NA	Population	IVc	6	Not_specified	NA	Field_observations_measurement	FALSE	TRUE	Not_tested	NA
432	594	9364620	Competitive interactions between two fishing fleets in the North Sea	2016	14883988	https://sysrev.com/p/99278/article/14883988	TRUE	NA	NA	Primary_research_article	Direct_exploitation	Fishing_exploitation	NA	Change_biomass_abundance	NA	Fish	NA	Population	IVc	5|||6	Not_specified	NA	Field_observations_measurement	TRUE	TRUE	Not_tested	NA
433	595	9364621	Assessing fishery and ecological consequences of alternate management options for multispecies fisheries	2016	14884022	https://sysrev.com/p/99278/article/14884022	TRUE	NA	NA	Primary_research_article	Direct_exploitation	Fishing_exploitation	NA	Change_biomass_abundance|||Quantification_driver	NA	Fish	NA	Population	Not_specified	Not_specified	Not_specified	NA	Modelling	FALSE	FALSE	Management	NA
434	596	9364622	Pulse trawl fishing: characteristics of the electrical stimulation and the effect on behaviour and injuries of Atlantic cod (Gadus morhua)	2016	14885550	https://sysrev.com/p/99278/article/14885550	TRUE	NA	NA	Primary_research_article	Direct_exploitation	Fishing_exploitation	NA	Change_life_history_traits|||Other	injuries	Fish	NA	Individual	IVa	Norvegian_coast	Not_specified	NA	Experiment	FALSE	FALSE	Not_tested	NA
435	598	9364626	Trade‚Äö√Ñ√™offs between objectives for ecosystem management of fisheries	2015	14883544	https://sysrev.com/p/99278/article/14883544	TRUE	NA	NA	Primary_research_article	Direct_exploitation	Fishing_exploitation	NA	Change_biomass_abundance	NA	Fish	NA	Community	Not_specified	Not_specified	Not_specified	NA	Modelling	FALSE	FALSE	Management	NA
436	599	9364628	Bird movements at rotor heights measured continuously with vertical radar at a <scp>D</scp>utch offshore wind farm	2015	14882412	https://sysrev.com/p/99278/article/14882412	TRUE	NA	NA	Primary_research_article	Sea_use_change	Civil_engineering_works	NA	Change_biomass_abundance	NA	Seabirds	NA	Individual	IVc	6	Not_specified	NA	Field_observations_measurement	FALSE	TRUE	Not_tested	NA
437	600	9364630	Temporal variation in environmental conditions and the structure of fish assemblages around an offshore oil platform in the North Sea	2015	14886506	https://sysrev.com/p/99278/article/14886506	TRUE	NA	NA	Primary_research_article	Sea_use_change	Civil_engineering_works	NA	Change_biomass_abundance|||Change_distribution	NA	Fish	NA	Community	IVa	1	Not_specified	NA	Field_observations_measurement	TRUE	TRUE	Not_tested	NA
438	601	9364631	Combining bird-borne tracking and vessel monitoring system data to assess discard use by a scavenging marine predator, the lesser black-backed gull Larus fuscus	2016	14881482	https://sysrev.com/p/99278/article/14881482	TRUE	NA	NA	Primary_research_article	Direct_exploitation	Fishing_incidental_or_bycatch	NA	Change_trophic_functioning|||Other	change_behavior	Seabirds	NA	Individual	IVb	6	Not_specified	NA	Field_observations_measurement	TRUE	TRUE	Not_tested	NA
439	602	9364633	Indirect effects of invasive species affecting the population structure of an ecosystem engineer	2015	14882814	https://sysrev.com/p/99278/article/14882814	TRUE	NA	NA	Primary_research_article	Biological_invasion	Non_native_species_introduction	NA	Change_biomass_abundance|||Change_life_history_traits|||Change_trophic_functioning	NA	Benthos	NA	Individual	IVc	6	Not_specified	NA	Experiment	FALSE	FALSE	Not_tested	NA
440	604	9364638	How will fisheries management measures contribute towards the attainment of Good Environmental Status for the North Sea ecosystem?	2015	14881921	https://sysrev.com/p/99278/article/14881921	TRUE	NA	NA	Primary_research_article	Climate_change|||Direct_exploitation	Temperature||| Fishing_exploitation	Climate_chnage_scenario	Change_biomass_abundance|||Change_trophic_functioning	NA	All	NA	Ecosystem	Not_specified	Not_specified	Not_specified	NA	Modelling	FALSE	TRUE	Management	NA
441	605	9364642	Climate change and marine vertebrates	2015	14884827	https://sysrev.com/p/99278/article/14884827	TRUE	NA	NA	Review	Climate_change	Temperature|||Oxygen	NA	Multiple	NA	Fish|||Marine_mammals|||Seabirds|||Zooplankton	NA	Community	Not_specified	Not_specified	Not_specified	NA	Review	FALSE	FALSE	Not_tested	NA
442	608	9364663	Modelling large-scale CO 2 leakages in the North Sea	2015	14881306	https://sysrev.com/p/99278/article/14881306	TRUE	NA	NA	Primary_research_article	Pollution	Gas_stockage_leaking	NA	Change_chemical_water_properties	NA	Chemical	NA	Not_applicable	whole_North_Sea	Whole_North_Sea	Not_specified	NA	Modelling	TRUE	TRUE	Not_tested	NA
443	609	9364669	Changes in fishing behaviour of two fleets under fully documented catch quota management: Same rules, different outcomes	2016	14885137	https://sysrev.com/p/99278/article/14885137	TRUE	NA	NA	Primary_research_article	Direct_exploitation	Fishing_exploitation	NA	Change_biomass_abundance	NA	Fish	NA	Population	IVb|||IVc	2|||5|||6|||7	Not_specified	NA	Field_observations_measurement	TRUE	TRUE	Management	NA
444	610	9364675	The inhibition of N 2 O production by ocean acidification in cold temperate and polar waters	2016	14883891	https://sysrev.com/p/99278/article/14883891	TRUE	NA	NA	Primary_research_article	Climate_change	pH	NA	Change_biomass_abundance|||Change_biogeochemical_fluxes	NA	Bacteria_other_microorganisms|||Chemical	NA	Community	IVa	1|||2|||3	Not_specified	NA	Field_observations_measurement	TRUE	FALSE	Not_tested	NA
445	611	9364676	Quantifying heterogeneous responses of fish community size structure using novel combined statistical techniques	2016	14884020	https://sysrev.com/p/99278/article/14884020	TRUE	NA	NA	Primary_research_article	Climate_change|||Direct_exploitation	Temperature|||Oxygen||| Fishing_exploitation	NA	Change_biomass_abundance|||Change_life_history_traits	NA	Fish	NA	Community	IVa||| IVb|||IVc	1|||2|||3|||4|||5|||6|||7	Not_specified	NA	Field_observations_measurement|||Modelling	TRUE	TRUE	Not_tested	NA
446	614	9364687	Microplastic in a macro filter feeder: Humpback whale Megaptera novaeangliae	2015	14881614	https://sysrev.com/p/99278/article/14881614	TRUE	NA	NA	Primary_research_article	Pollution	Plastic_litter	NA	Change_contamination_level	NA	Marine_mammals	NA	Individual	IVc	6	Not_specified	NA	Field_observations_measurement	FALSE	FALSE	Not_tested	NA
447	615	9364688	Wave Glider Monitoring of Sediment Transport and Dredge Plumes in a Shallow Marine Sandbank Environment	2015	14881879	https://sysrev.com/p/99278/article/14881879	TRUE	NA	NA	Primary_research_article	Sea_use_change	Civil_engineering_works	NA	Change_physical_sediment_properties	NA	Physical	NA	Not_applicable	IVc	6	Not_specified	NA	Field_observations_measurement	TRUE	TRUE	Not_tested	NA
448	616	9364690	Uncertainties in projecting climate-change impacts in marine ecosystems	2015	14881224	https://sysrev.com/p/99278/article/14881224	TRUE	NA	NA	Review	Climate_change	Not_specified	NA	Change_distribution|||Other	Uncertainty_in_CC_Impact_Modelling	Fish	NA	Not_applicable	whole_North_Sea	Whole_North_Sea	Not_specified	NA	Review	TRUE	TRUE	Not_tested	NA
449	618	9364696	Spatio-temporal Bayesian network models with latent variables for revealing trophic dynamics and functional networks in fisheries ecology	2015	14881602	https://sysrev.com/p/99278/article/14881602	TRUE	NA	NA	Primary_research_article	Direct_exploitation	Fishing_exploitation	NA	Change_biomass_abundance|||Change_trophic_functioning	NA	Fish	NA	Ecosystem	IVa||| IVb|||IVc	1|||2|||3|||4|||5|||6|||7	Not_specified	NA	Modelling	TRUE	TRUE	Not_tested	NA
450	621	9364700	Quantitative determination of ultra-trace carbazoles in sediments in the coastal environment	2016	14886696	https://sysrev.com/p/99278/article/14886696	TRUE	NA	NA	Primary_research_article	Pollution	Chemical_hazardous_substances	NA	Change_chemical_sediment_properties	NA	Chemical	NA	Not_applicable	IVb	6	Estuary	NA	Field_observations_measurement	TRUE	FALSE	Not_tested	NA
451	623	9364712	Laboratory Study of the Impact of Repetitive Electrical and Mechanical Stimulation on Brown Shrimp Crangon crangon	2016	14881298	https://sysrev.com/p/99278/article/14881298	TRUE	NA	NA	Primary_research_article	Direct_exploitation	Fishing_exploitation	NA	Change_physiology|||Change_life_history_traits	NA	Benthos|||Fish	NA	Individual	IVc	6	Not_specified	NA	Experiment	FALSE	FALSE	Not_tested	NA
452	625	9364719	Climate change and parasite transmission: how temperature affects parasite infectivity via predation on infective stages	2015	14881333	https://sysrev.com/p/99278/article/14881333	TRUE	NA	NA	Primary_research_article	Climate_change	Temperature	NA	Other	Parasitism	Other	Parasite	Population	IVc	6	Not_specified	NA	Field_observations_measurement|||Experiment	FALSE	FALSE	Not_tested	NA
453	630	9364744	Seasonal oxygen depletion in the North Sea, a review	2015	14881407	https://sysrev.com/p/99278/article/14881407	TRUE	NA	NA	Review	Pollution	Nutrient_input_N_P	NA	Change_chemical_water_properties	NA	Chemical	NA	Not_applicable	whole_North_Sea	Whole_North_Sea	Not_specified	NA	Review	TRUE	TRUE	Not_tested	NA
454	633	9364756	First report of the planktonic copepod Oithona davisae in the northern Wadden Sea (North Sea): Evidence for recent invasion?	2015	14883176	https://sysrev.com/p/99278/article/14883176	TRUE	NA	NA	Primary_research_article	Biological_invasion	Non_native_species_introduction	NA	Change_biomass_abundance	NA	Zooplankton	NA	Population	IVb	6	Not_specified	NA	Field_observations_measurement	FALSE	FALSE	Not_tested	NA
455	634	9364758	Community variability and ecological functioning: 40 years of change in the North Sea benthos	2015	14884363	https://sysrev.com/p/99278/article/14884363	TRUE	NA	NA	Primary_research_article	Direct_exploitation	Fishing_exploitation	NA	Change_biomass_abundance|||Change_life_history_traits	NA	Benthos	NA	Community	IVb	4	Not_specified	NA	Field_observations_measurement	FALSE	TRUE	Not_tested	NA
456	635	9364762	Future fish distributions constrained by depth in warming seas	2015	14885688	https://sysrev.com/p/99278/article/14885688	TRUE	NA	NA	Primary_research_article	Climate_change	Temperature	NA	Change_distribution|||Change_biomass_abundance	NA	Fish	NA	Community	whole_North_Sea	Whole_North_Sea	Not_specified	NA	Modelling	TRUE	TRUE	Not_tested	NA
457	636	9364765	Decrease in water clarity of the southern and central North Sea during the 20th century	2015	14884251	https://sysrev.com/p/99278/article/14884251	TRUE	NA	NA	Primary_research_article	Global_change	Global_change	NA	Change_chemical_water_properties|||Change_physical_water_properties|||Change_biomass_abundance	NA	Chemical|||Physical|||Phytoplankton	NA	Not_applicable	IVb|||IVc	2|||3|||4|||5|||6|||7	Not_specified	NA	Field_observations_measurement	TRUE	TRUE	Not_tested	NA
458	637	9364768	Parameter uncertainty of a dynamic multispecies size spectrum model	2016	14882374	https://sysrev.com/p/99278/article/14882374	TRUE	NA	NA	Primary_research_article	Direct_exploitation	Fishing_exploitation	NA	Change_biomass_abundance	NA	Fish	NA	Community	Not_specified	Not_specified	Not_specified	NA	Modelling	FALSE	TRUE	Management	NA
459	640	9364774	Sea Surface Temperature Climate Data Record for the North Sea and Baltic Sea	2016	14885682	https://sysrev.com/p/99278/article/14885682	TRUE	NA	NA	Primary_research_article	Climate_change	Temperature	NA	Change_physical_water_properties	NA	Physical	NA	Not_applicable	whole_North_Sea	Whole_North_Sea	Not_specified	NA	Field_observations_measurement	TRUE	TRUE	Not_tested	NA
460	641	9364775	Marine meso-herbivore consumption scales faster with temperature than seaweed primary production	2016	14885513	https://sysrev.com/p/99278/article/14885513	TRUE	NA	NA	Primary_research_article	Climate_change	Temperature	NA	Change_trophic_functioning|||Change_life_history_traits	NA	Macropthytes|||Benthos	NA	Population	IVb	6	Not_specified	NA	Experiment	FALSE	FALSE	Not_tested	NA
461	642	9364782	Restructuring of Epibacterial Communities on Fucus vesiculosus forma mytili in Response to Elevated pCO2 and Increased Temperature Levels	2016	14882520	https://sysrev.com/p/99278/article/14882520	TRUE	NA	NA	Primary_research_article	Climate_change	Temperature|||pH	NA	Multiple	NA	Bacteria_other_microorganisms	NA	Community	IVb	6	Not_specified	NA	Experiment	FALSE	TRUE	Not_tested	NA
462	643	9364783	A framework for evaluating management plans comprehensively	2013	14884080	https://sysrev.com/p/99278/article/14884080	TRUE	NA	NA	Primary_research_article	Direct_exploitation	Fishing_exploitation	NA	Change_biomass_abundance	NA	Fish	NA	Population	Not_specified	Not_specified	Not_specified	NA	Field_observations_measurement	FALSE	TRUE	Management	NA
463	644	9364785	Predicting reference points and associated uncertainty from life histories for risk and status assessment	2015	14882702	https://sysrev.com/p/99278/article/14882702	TRUE	NA	NA	Primary_research_article	Direct_exploitation	Fishing_exploitation	NA	Change_life_history_traits	NA	Fish	NA	Population	Not_specified	Not_specified	Not_specified	NA	Modelling	FALSE	TRUE	Not_tested	NA
464	646	9364791	Effects of Offshore Wind Farms on the Early Life Stages of Dicentrarchus labrax	2016	14884433	https://sysrev.com/p/99278/article/14884433	TRUE	NA	NA	Book_chapter	Sea_use_change	Civil_engineering_works|||Other_physical_parameter	noise	Change_life_history_traits|||Change_physiology	NA	Fish	NA	Individual	IVc	6	Not_specified	NA	Experiment	FALSE	FALSE	Not_tested	NA
465	648	9364796	Soundscape and Noise Exposure Monitoring in a Marine Protected Area Using Shipping Data and Time-Lapse Footage	2016	14881493	https://sysrev.com/p/99278/article/14881493	TRUE	NA	NA	Book_chapter	Sea_use_change	Other_physical_parameter	noise	Change_biomass_abundance	NA	Marine_mammals	NA	Population	IVa	3	Not_specified	NA	Field_observations_measurement	TRUE	TRUE	Not_tested	NA
466	649	9364798	Noise Mitigation During Pile Driving Efficiently Reduces Disturbance of Marine Mammals	2016	14885902	https://sysrev.com/p/99278/article/14885902	TRUE	NA	NA	Book_chapter	Sea_use_change	Civil_engineering_works	Noise	Quantification_driver	Noise	Physical	NA	Not_applicable	IVb	6	Not_specified	NA	Field_observations_measurement	FALSE	FALSE	Management	NA
467	650	9364799	Moderate establishment success of Pacific oyster, Crassostrea gigas, on a sheltered intertidal mussel bed	2015	14886309	https://sysrev.com/p/99278/article/14886309	TRUE	NA	NA	Primary_research_article	Biological_invasion	Non_native_species_introduction	NA	Change_biomass_abundance	NA	Benthos	NA	Population	IVb	7	Oyster_mussel_bed	NA	Field_observations_measurement	TRUE	TRUE	Not_tested	NA
468	651	9364800	An interim framework for assessing the population consequences of disturbance	2015	14881031	https://sysrev.com/p/99278/article/14881031	TRUE	NA	NA	Primary_research_article	Sea_use_change	Civil_engineering_works	NA	Change_biomass_abundance|||Change_life_history_traits|||Other	change_behavior	Marine_mammals	NA	Population	IVb|||IVc	3|||4|||5	Not_specified	NA	Modelling	TRUE	TRUE	Not_tested	NA
469	652	9364807	Potential future fisheries yields in shelf waters: a model study of the effects of climate change and ocean acidification	2016	14883401	https://sysrev.com/p/99278/article/14883401	TRUE	NA	NA	Primary_research_article	Climate_change|||Pollution	Other|||Nutrient_input_N_P	NA	Other	Climate_change_scenarios	Chemical|||Phytoplankton|||Zooplankton|||Benthos|||Bacteria_other_microorganisms|||Fish	NA	Community	whole_North_Sea	Whole_North_Sea	Not_specified	NA	Modelling	TRUE	TRUE	Not_tested	NA
470	655	9364812	Essential and Toxic Elements in Blood Samples of Harbor Seals (Phoca vitulina) from the Islands Helgoland (North Sea) and Anholt (Baltic Sea): A Comparison Study with Urbanized Areas	2015	14884931	https://sysrev.com/p/99278/article/14884931	TRUE	NA	NA	Primary_research_article	Pollution	Metal_substances	NA	Change_contamination_level	NA	Marine_mammals	NA	Individual	IVb	6	Not_specified	NA	Field_observations_measurement	TRUE	FALSE	Not_tested	NA
471	656	9364814	Approaching population thresholds in presence of uncertainty: Assessing displacement of seabirds from offshore wind farms	2016	14881668	https://sysrev.com/p/99278/article/14881668	TRUE	NA	NA	Primary_research_article	Sea_use_change	Civil_engineering_works	NA	Change_biomass_abundance|||Change_life_history_traits|||Other	change_behavior	Seabirds	NA	Population	IVb	6	Not_specified	NA	Modelling	TRUE	TRUE	Not_tested	NA
472	658	9364821	Air-Sea Exchange of Legacy POPs in the North Sea Based on Results of Fate and Transport, and Shelf-Sea Hydrodynamic Ocean Models	2014	14885338	https://sysrev.com/p/99278/article/14885338	TRUE	NA	NA	Primary_research_article	Pollution	Chemical_hazardous_substances	NA	Change_chemical_water_properties	NA	Chemical	NA	Not_applicable	whole_North_Sea	Whole_North_Sea	Not_specified	NA	Modelling	TRUE	TRUE	Not_tested	NA
473	659	9364829	Sponge bioerosion accelerated by ocean acidification across species and latitudes?	2014	14884243	https://sysrev.com/p/99278/article/14884243	TRUE	NA	NA	Primary_research_article	Climate_change	pH	NA	Other	bioerosion	Benthos	NA	Individual	IVb	6	Not_specified	NA	Experiment	FALSE	FALSE	Not_tested	NA
474	660	9364831	A novel model of predator‚Äö√Ñ√¨prey interactions reveals the sensitivity of forage fish: piscivore fishery trade-offs to ecological conditions	2014	14884308	https://sysrev.com/p/99278/article/14884308	TRUE	NA	NA	Primary_research_article	Direct_exploitation	Fishing_exploitation	NA	Change_trophic_functioning	NA	Fish	NA	Community	Not_specified	Not_specified	Not_specified	NA	Modelling	FALSE	FALSE	Management	NA
475	663	9364840	Modelling fishers‚Äö√Ñ√¥ response to discard prevention strategies: the case of the North Sea saithe fishery	2014	14881939	https://sysrev.com/p/99278/article/14881939	TRUE	NA	NA	Primary_research_article	Direct_exploitation	Fishing_incidental_or_bycatch	NA	Quantification_driver	NA	Fish	NA	Population	whole_North_Sea	Whole_North_Sea	Not_specified	NA	Modelling	TRUE	TRUE	Management	NA
476	664	9364842	Estimating historical trawling effort in the German Bight from 1924 to 1938	2014	14882078	https://sysrev.com/p/99278/article/14882078	TRUE	NA	NA	Primary_research_article	Direct_exploitation	Fishing_exploitation	NA	Quantification_driver	NA	Not_applicable	NA	Not_applicable	IVb	6	Not_specified	NA	Modelling	TRUE	TRUE	Not_tested	NA
477	665	9364844	Scottish science applications of Remote Electronic Monitoring	2014	14881005	https://sysrev.com/p/99278/article/14881005	TRUE	NA	NA	Primary_research_article	Direct_exploitation	Fishing_incidental_or_bycatch	NA	Change_biomass_abundance	NA	Fish	NA	Population	IVa	3	Not_specified	NA	Field_observations_measurement	FALSE	TRUE	Management	NA
478	666	9364846	Evaluating targets and trade‚Äö√Ñ√™offs among fisheries and conservation objectives using a multispecies size spectrum model	2014	14886114	https://sysrev.com/p/99278/article/14886114	TRUE	NA	NA	Primary_research_article	Direct_exploitation	Fishing_exploitation	NA	Multiple	NA	Fish	NA	Community	Not_specified	Not_specified	Not_specified	NA	Modelling	FALSE	TRUE	Management	NA
479	667	9364849	Fisheries-Induced Evolution	2015	14881424	https://sysrev.com/p/99278/article/14881424	TRUE	NA	NA	Review	Direct_exploitation	Fishing_exploitation	NA	Change_life_history_traits|||Change_genetic	NA	Fish	NA	Population	Not_specified	Not_specified	Not_specified	NA	Review	TRUE	TRUE	Not_tested	NA
480	670	9364858	Evaluation of eutrophication variables and thresholds in the Dutch North Sea in a historical context ‚Äö√Ñ√Æ A model analysis	2014	14884921	https://sysrev.com/p/99278/article/14884921	TRUE	NA	NA	Primary_research_article	Pollution	Nutrient_input_N_P	NA	Change_biogeochemical_fluxes	NA	Chemical	NA	Not_applicable	IVc	6	Not_specified	NA	Modelling	TRUE	TRUE	Not_tested	NA
481	671	9364863	Generalist hydrocarbon‚Äö√Ñ√™degrading bacterial communities in the oil‚Äö√Ñ√™polluted water column of the <scp>N</scp>orth <scp>S</scp>ea	2014	14885579	https://sysrev.com/p/99278/article/14885579	TRUE	NA	NA	Primary_research_article	Pollution	Oils_hydrocarbons_related	NA	Change_biomass_abundance	NA	Bacteria_other_microorganisms	NA	Community	IVc	6	Not_specified	NA	Experiment	FALSE	TRUE	Not_tested	NA
482	672	9364870	Habitat-Specific Effects of Fishing Disturbance on Benthic Species Richness in Marine Soft Sediments	2014	14883015	https://sysrev.com/p/99278/article/14883015	TRUE	NA	NA	Primary_research_article	Direct_exploitation	Destructive_fisheries_seabed	NA	Change_biomass_abundance|||Change_diversity	NA	Benthos	NA	Community	IVc	6	Not_specified	NA	Field_observations_measurement	TRUE	FALSE	Not_tested	NA
483	675	9364875	Spatial and seasonal variation in diversity and structure of microbial biofilms on marine plastics in Northern European waters	2014	14882593	https://sysrev.com/p/99278/article/14882593	TRUE	NA	NA	Primary_research_article	Pollution	Plastic_litter	NA	Change_biomass_abundance	NA	Bacteria_other_microorganisms	NA	Community	IVb|||IVc	4|||5|||6|||7	Not_specified	NA	Experiment	TRUE	TRUE	Not_tested	NA
484	676	9364876	Short-term survival of discarded target fish and non-target invertebrate species in the ‚Äö√Ñ√∫eurocutter‚Äö√Ñ√π beam trawl fishery of the southern North Sea	2014	14881496	https://sysrev.com/p/99278/article/14881496	TRUE	NA	NA	Primary_research_article	Direct_exploitation	Fishing_incidental_or_bycatch	NA	Incidental_mortality	NA	Fish|||Benthos	NA	Individual	IVc	6	Not_specified	NA	Field_observations_measurement	FALSE	TRUE	Not_tested	NA
485	678	9364880	Transitions in sandflat biota since the 1930s: effects of sea-level rise, eutrophication and biological globalization in the tidal bay K‚àö‚àÇnigshafen, northern Wadden Sea	2014	14882978	https://sysrev.com/p/99278/article/14882978	TRUE	NA	NA	Primary_research_article	Climate_change|||Pollution|||Biological_invasion	Sea_level_rise|||Nutrient_input_N_P|||Non_native_species_introduction	NA	Change_biomass_abundance	NA	Benthos|||Macropthytes	NA	Community	IVb	6	Intertidal	NA	Field_observations_measurement	TRUE	TRUE	Not_tested	NA
486	679	9364883	A GIS modelling framework to evaluate marine spatial planning scenarios: Co-location of offshore wind farms and aquaculture in the German EEZ	2015	14881536	https://sysrev.com/p/99278/article/14881536	TRUE	NA	NA	Primary_research_article	Sea_use_change	Aquaculture_related|||Civil_engineering_works	NA	Quantification_driver	NA	Not_applicable	NA	Not_applicable	IVb	6	Not_specified	NA	Modelling	TRUE	FALSE	Management	NA
487	680	9364885	Assessment of persistent brominated and chlorinated organic contaminants in the European eel (Anguilla anguilla) in Flanders, Belgium: Levels, profiles and health risk	2014	14883417	https://sysrev.com/p/99278/article/14883417	TRUE	NA	NA	Primary_research_article	Pollution	Chemical_hazardous_substances	NA	Change_contamination_level	NA	Fish	NA	Individual	IVc	6	Not_specified	NA	Field_observations_measurement	TRUE	FALSE	Not_tested	NA
488	681	9364887	Climate-driven trophic cascades affecting seabirds around the British Isles	2015	14885340	https://sysrev.com/p/99278/article/14885340	TRUE	NA	NA	Review	Biological_invasion	Non_native_species_introduction	NA	Change_distribution	NA	Macropthytes	NA	Population	IVa||| IVb|||IVc	5|||6|||7|||Norvegian_coast	Not_specified	NA	Review	TRUE	TRUE	Not_tested	NA
489	682	9364899	Marine biological shifts and climate	2014	14884063	https://sysrev.com/p/99278/article/14884063	TRUE	NA	NA	Primary_research_article	Climate_change	Temperature	NA	Change_biomass_abundance	NA	Zooplankton	NA	Population	whole_North_Sea	Whole_North_Sea	Not_specified	NA	Field_observations_measurement	TRUE	TRUE	Not_tested	NA
490	684	9364902	Setting background nutrient levels for coastal waters with oceanic influences	2014	14884333	https://sysrev.com/p/99278/article/14884333	TRUE	NA	NA	Primary_research_article	Pollution	Nutrient_input_N_P	NA	Change_chemical_water_properties	NA	Chemical	NA	Not_applicable	IVa	1	Not_specified	NA	Field_observations_measurement|||Modelling	TRUE	TRUE	Not_tested	NA
491	685	9364905	Confidence rating for eutrophication assessments	2014	14886504	https://sysrev.com/p/99278/article/14886504	TRUE	NA	NA	Primary_research_article	Pollution	Nutrient_input_N_P	NA	Change_chemical_water_properties	NA	Chemical	NA	Not_applicable	IVb	6	Not_specified	NA	Field_observations_measurement	TRUE	TRUE	Not_tested	NA
492	686	9364907	Empirical Evidence Reveals Seasonally Dependent Reduction in Nitrification in Coastal Sediments Subjected to Near Future Ocean Acidification	2014	14886243	https://sysrev.com/p/99278/article/14886243	TRUE	NA	NA	Primary_research_article	Climate_change	pH	NA	Change_biomass_abundance|||Change_diversity|||Change_biogeochemical_fluxes	NA	Benthos|||Bacteria_other_microorganisms	NA	Community	IVc	6	Not_specified	NA	Experiment	FALSE	TRUE	Not_tested	NA
493	688	9364910	History of bioavailable lead and iron in the Greater North Sea and Iceland during the last millennium ‚Äö√Ñ√¨ A bivalve sclerochronological reconstruction	2014	14883132	https://sysrev.com/p/99278/article/14883132	TRUE	NA	NA	Primary_research_article	Pollution	Metal_substances	NA	Change_contamination_level	NA	Benthos	NA	Individual	IVa||| IVb	1|||4|||6|||2	Not_specified	NA	Field_observations_measurement	TRUE	TRUE	Not_tested	NA
494	690	9364912	Monthly variation of trace metals in North Sea sediments. From experimental data to modeling calculations	2014	14881689	https://sysrev.com/p/99278/article/14881689	TRUE	NA	NA	Primary_research_article	Pollution	Metal_substances	NA	Change_chemical_sediment_properties	NA	Chemical	NA	Not_applicable	IVc	6	Not_specified	NA	Field_observations_measurement|||Modelling	FALSE	TRUE	Not_tested	NA
495	691	9364914	Adaptation to enemy shifts: rapid resistance evolution to local Vibrio spp. in invasive Pacific oysters""	2015	14882077	https://sysrev.com/p/99278/article/14882077	TRUE	NA	NA	Primary_research_article	Biological_invasion	Non_native_species_introduction	NA	Change_physiology|||Change_genetic	NA	Benthos	NA	Individual	IVb|||IVc	6	Not_specified	NA	Experiment	TRUE	TRUE	Not_tested	NA
496	692	9364917	Mass mortalities in bivalve populations: A review of the edible cockle Cerastoderma edule (L.)	2014	14883134	https://sysrev.com/p/99278/article/14883134	TRUE	NA	NA	Review	Pollution	Nutrient_input_N_P|||Oils_hydrocarbons_related|||Chemical_hazardous_substances|||Metal_substances	NA	Incidental_mortality	NA	Benthos	NA	Population	IVb|||IVc	4|||5	Not_specified	NA	Review	TRUE	FALSE	Not_tested	NA
497	694	9364921	Life‚Äö√Ñ√™history traits in flatfishes	2014	14883169	https://sysrev.com/p/99278/article/14883169	TRUE	NA	NA	Book_chapter	Climate_change|||Direct_exploitation|||Pollution	Temperature|||pH|||Sea_level_rise||| Fishing_exploitation|||Chemical_hazardous_substances	NA	Change_life_history_traits	NA	Fish	NA	Population	Not_specified	Not_specified	Not_specified	NA	Review	TRUE	FALSE	Not_tested	NA
498	695	9364924	Ecology of reproduction	2014	14882232	https://sysrev.com/p/99278/article/14882232	TRUE	NA	NA	Book_chapter	Direct_exploitation	Fishing_exploitation	NA	Change_life_history_traits	NA	Fish	NA	Community	Not_specified	Not_specified	Not_specified	NA	Review	TRUE	TRUE	Not_tested	NA
499	696	9364940	Changing extreme sea levels along European coasts	2014	14885041	https://sysrev.com/p/99278/article/14885041	TRUE	NA	NA	Primary_research_article	Climate_change	Other	climate_change_scenario	Change_extreme_events|||Change_physical_water_properties	NA	Physical	NA	Not_applicable	IVb|||IVc	6	Not_specified	NA	Modelling	TRUE	TRUE	Not_tested	NA
500	699	9364945	Changing wind patterns linked to unusually high Dinophysis blooms around the Shetland Islands, Scotland	2014	14885694	https://sysrev.com/p/99278/article/14885694	TRUE	NA	NA	Primary_research_article	Climate_change	Other_physical_parameter	Change_wind_conditions|||Wind_speed	Change_Harmful_algal_blooms	NA	Phytoplankton	NA	Population	IVa	1	Not_specified	NA	Field_observations_measurement	TRUE	TRUE	Not_tested	not sure if it can be attributed to climate change
501	700	9364946	Acoustic alarms reduce bycatch of harbour porpoises in Danish North Sea gillnet fisheries	2014	14881669	https://sysrev.com/p/99278/article/14881669	TRUE	NA	NA	Primary_research_article	Direct_exploitation	Fishing_incidental_or_bycatch	NA	Incidental_mortality	NA	Marine_mammals	NA	Individual	IVb	2|||6|||7	Not_specified	NA	Field_observations_measurement	FALSE	FALSE	Management	NA
502	701	9364947	Study of the bile proteome of Atlantic cod ( Gadus morhua ): Multi-biological markers of exposure to polycyclic aromatic hydrocarbons	2014	14882325	https://sysrev.com/p/99278/article/14882325	TRUE	NA	NA	Primary_research_article	Pollution	Oils_hydrocarbons_related	NA	Change_genetic	NA	Fish	NA	Individual	IVa	Norvegian_coast	Not_specified	NA	Experiment	FALSE	FALSE	Not_tested	NA
503	703	9364952	Combination of genetics and spatial modelling highlights the sensitivity of cod (Gadus morhua) population diversity in the North Sea to distributions of fishing	2013	14886151	https://sysrev.com/p/99278/article/14886151	TRUE	NA	NA	Primary_research_article	Direct_exploitation	Fishing_exploitation|||Fishing_incidental_or_bycatch	NA	Change_genetic	NA	Fish	NA	Population	whole_North_Sea	Whole_North_Sea	Not_specified	NA	Field_observations_measurement	TRUE	TRUE	Not_tested	NA
504	704	9364953	Assessing the impact of beach nourishment on the intertidal food web through the development of a mechanistic‚Äö√Ñ√™envelope model	2014	14881656	https://sysrev.com/p/99278/article/14881656	TRUE	NA	NA	Primary_research_article	Sea_use_change	Coastal_development	NA	Change_diversity|||Change_biomass_abundance|||Change_trophic_functioning	NA	Benthos|||Seabirds|||Fish|||Phytoplankton	NA	Ecosystem	IVc	6	Not_specified	NA	Modelling	TRUE	TRUE	Not_tested	NA
505	705	9364954	Multidecadal Atlantic climate variability and its impact on marine pelagic communities	2014	14883294	https://sysrev.com/p/99278/article/14883294	TRUE	NA	NA	Primary_research_article	Climate_change	Temperature	NA	Change_biomass_abundance	NA	Zooplankton|||Phytoplankton	NA	Community	whole_North_Sea	Whole_North_Sea	Not_specified	NA	Field_observations_measurement	TRUE	TRUE	Not_tested	NA
506	706	9364955	Importance of decadal scale variability in shoreline response: examples from soft rock cliffs, East Anglian coast, UK	2013	14880926	https://sysrev.com/p/99278/article/14880926	TRUE	NA	NA	Primary_research_article	Climate_change	Sea_level_rise	NA	Coastal_erosion_sedimentation	NA	Physical	NA	Not_applicable	IVc	5	Not_specified	NA	Field_observations_measurement	TRUE	TRUE	Not_tested	NA
507	707	9364956	What can exploratory modelling tell us about the ecobiology of European sea bass (Dicentrarchus labrax): a comprehensive overview	2015	14884726	https://sysrev.com/p/99278/article/14884726	TRUE	NA	NA	Review	Global_change	Global_change	NA	Multiple	NA	Fish	NA	Population	IVb|||IVc	Not_specified	Not_specified	NA	Review	TRUE	TRUE	Not_tested	NA
508	708	9364957	Cascading ecological effects of eliminating fishery discards	2014	14884874	https://sysrev.com/p/99278/article/14884874	TRUE	NA	NA	Primary_research_article	Direct_exploitation	Fishing_incidental_or_bycatch	NA	Change_biomass_abundance|||Change_trophic_functioning	NA	All	NA	Ecosystem	Not_specified	Not_specified	Not_specified	NA	Modelling	FALSE	TRUE	Management	NA
509	709	9364958	Environmental Impact Assessments for wave energy developments ‚Äö√Ñ√¨ Learning from existing activities and informing future research priorities	2014	14882438	https://sysrev.com/p/99278/article/14882438	TRUE	NA	NA	Review	Sea_use_change	Civil_engineering_works	NA	Multiple	NA	Phytoplankton|||Benthos|||Fish|||Marine_mammals|||Seabirds|||Physical	NA	Ecosystem	IVb	6	Not_specified	NA	Review	TRUE	FALSE	Management	NA
510	713	9364986	Exploring the possibilities of seaward migrating juvenile European sturgeon Acipenser sturio L., in the Dutch part of the River Rhine	2013	14883141	https://sysrev.com/p/99278/article/14883141	TRUE	NA	NA	Primary_research_article	Direct_exploitation	Fishing_exploitation	NA	Change_biomass_abundance|||Change_distribution	NA	Fish	NA	Individual|||Population	IVc	6	Estuary	NA	Field_observations_measurement	TRUE	TRUE	NA	NA
511	716	9364996	Mean sea level variability in the North Sea: Processes and implications	2014	14882815	https://sysrev.com/p/99278/article/14882815	TRUE	NA	NA	Primary_research_article	Climate_change	Sea_level_rise	NA	Change_chemical_water_properties	NA	Physical	NA	Not_applicable	whole_North_Sea	Whole_North_Sea	Not_specified	NA	Field_observations_measurement|||Modelling	TRUE	TRUE	Not_tested	NA
512	718	9364998	The Ecospace model applied to the North Sea: Evaluating spatial predictions with fish biomass and fishing effort data	2015	14881748	https://sysrev.com/p/99278/article/14881748	TRUE	NA	NA	Primary_research_article	Direct_exploitation	Fishing_exploitation	NA	Change_biomass_abundance	NA	Fish	NA	Ecosystem	IVa||| IVb|||IVc	1|||2|||3|||4|||5|||6|||7	Not_specified	NA	Modelling	TRUE	TRUE	Not_tested	NA
513	719	9365000	Changes over 50 years in fish fauna of a temperate coastal sea: Degradation of trophic structure and nursery function	2015	14885730	https://sysrev.com/p/99278/article/14885730	TRUE	NA	NA	Primary_research_article	Global_change	Global_change	NA	Multiple	NA	Fish	NA	Community	IVc	6	Not_specified	NA	Field_observations_measurement	FALSE	TRUE	Not_tested	NA
514	720	9365001	Estimation of time-varying selectivity in stock assessments using state-space models	2014	14886196	https://sysrev.com/p/99278/article/14886196	TRUE	NA	NA	Primary_research_article	Direct_exploitation	Fishing_exploitation	NA	Quantification_driver	NA	Fish	NA	Population	whole_North_Sea	Whole_North_Sea	Not_specified	NA	Modelling	FALSE	TRUE	Not_tested	NA
515	721	9365002	Hind-Casting the Quantity and Composition of Discards by Mixed Demersal Fisheries in the North Sea	2015	14886389	https://sysrev.com/p/99278/article/14886389	TRUE	NA	NA	Primary_research_article	Direct_exploitation	Fishing_incidental_or_bycatch	NA	Change_biomass_abundance	NA	Fish	NA	Community	Not_specified	Not_specified	Not_specified	NA	Modelling	FALSE	TRUE	Not_tested	NA
516	722	9365003	Demography of the ecosystem engineer Crassostrea gigas, related to vertical reef accretion and reef persistence	2015	14886034	https://sysrev.com/p/99278/article/14886034	TRUE	NA	NA	Primary_research_article	Biological_invasion	Non_native_species_introduction	NA	Change_biomass_abundance|||Change_life_history_traits|||Degradation_habitat_loss	NA	Benthos	NA	Population	IVc	6	Oyster_mussel_bed	NA	Field_observations_measurement|||Modelling	TRUE	TRUE	Management	NA
517	723	9365010	Honeycomb: a spatio-temporal simulation model to evaluate management strategies and assessment methods	2014	14881206	https://sysrev.com/p/99278/article/14881206	TRUE	NA	NA	Primary_research_article	Direct_exploitation	Fishing_exploitation	NA	Change_biomass_abundance	NA	Fish	NA	Population	Not_specified	Not_specified	Not_specified	NA	Modelling	TRUE	TRUE	Management	NA
518	724	9365011	A Multi-Method Approach to Develop Extreme Storm Surge Events to Strengthen the Resilience of Highly Vulnerable Coastal Areas	2015	14885330	https://sysrev.com/p/99278/article/14885330	TRUE	NA	NA	Primary_research_article	Climate_change	Sea_level_rise	climate_change_scenario	Change_physical_water_properties|||Change_extreme_events	NA	Physical	NA	Not_applicable	IVb	6	Not_specified	NA	Modelling	TRUE	FALSE	Not_tested	NA
519	725	9365017	Enrichment and shifts in macrobenthic assemblages in an offshore wind farm area in the Belgian part of the North Sea	2014	14883493	https://sysrev.com/p/99278/article/14883493	TRUE	NA	NA	Primary_research_article	Sea_use_change	Civil_engineering_works	NA	Multiple	NA	Physical|||Benthos	NA	Ecosystem	IVc	6	Not_specified	NA	Field_observations_measurement	TRUE	TRUE	Not_tested	NA
520	726	9365018	Multi-biomarker approach using the blue mussel (Mytilus edulis L.) to assess the quality of marine environments: Season and habitat-related impacts	2014	14882680	https://sysrev.com/p/99278/article/14882680	TRUE	NA	NA	Primary_research_article	Pollution	Chemical_hazardous_substances	NA	Change_contamination_level	NA	Benthos	NA	Individual	IVb	6	Not_specified	NA	Field_observations_measurement	TRUE	TRUE	Not_tested	NA
521	727	9365020	Fisheries‚Äö√Ñ√™induced neutral and adaptive evolution in exploited fish populations and consequences for their adaptive potential	2014	14883747	https://sysrev.com/p/99278/article/14883747	TRUE	NA	NA	Primary_research_article	Direct_exploitation	Fishing_exploitation	NA	Change_life_history_traits|||Change_genetic	NA	Fish	NA	Population	Not_specified	Not_specified	Not_specified	NA	Modelling	FALSE	TRUE	Not_tested	NA
522	729	9365023	Predation and habitat modification synergistically interact to control bivalve recruitment on intertidal mudflats	2014	14881790	https://sysrev.com/p/99278/article/14881790	TRUE	NA	NA	Primary_research_article	Sea_use_change	Coastal_development	NA	Change_trophic_functioning	NA	Benthos	NA	Community	IVc	6	Intertidal|||Mudflat	NA	Field_observations_measurement	FALSE	FALSE	Not_tested	NA
523	730	9365024	Leaching of plastic additives to marine organisms	2014	14886333	https://sysrev.com/p/99278/article/14886333	TRUE	NA	NA	Primary_research_article	Pollution	Chemical_hazardous_substances|||Plastic_litter	NA	Change_contamination_level|||Plastic_ingestion	NA	Benthos	NA	Population	Not_specified	Not_specified	Not_specified	NA	Modelling	FALSE	FALSE	Not_tested	NA
524	731	9365026	Eutrophication status of the North Sea, Skagerrak, Kattegat and the Baltic Sea in present and future climates: A model study	2014	14881551	https://sysrev.com/p/99278/article/14881551	TRUE	NA	NA	Primary_research_article	Pollution	Nutrient_input_N_P	NA	Change_chemical_water_properties	NA	Chemical	NA	Not_applicable	whole_North_Sea	Whole_North_Sea	Not_specified	NA	Modelling	TRUE	TRUE	Not_tested	NA
525	732	9365028	The ecology of benthopelagic fishes at offshore wind farms: a synthesis of 4¬¨‚Ä†years of research	2014	14882678	https://sysrev.com/p/99278/article/14882678	TRUE	NA	NA	Primary_research_article	Sea_use_change	Civil_engineering_works	NA	Multiple	NA	Fish	NA	Population	IVc	6	Other	artificial_reef	Field_observations_measurement	FALSE	FALSE	Not_tested	NA
526	733	9365030	Near real time monitoring of platform sourced pollution using TerraSAR-X over the North Sea	2014	14884708	https://sysrev.com/p/99278/article/14884708	TRUE	NA	NA	Primary_research_article	Pollution	Oils_hydrocarbons_related	NA	Quantification_driver	NA	Chemical	NA	Not_applicable	IVb|||IVa|||IVc	1|||2|||3|||4|||5|||6|||7	Not_specified	NA	Field_observations_measurement	TRUE	FALSE	Not_tested	NA
527	734	9365031	Coastal Zone Ecosystem Services: From science to values and decision making; a case study	2014	14884712	https://sysrev.com/p/99278/article/14884712	TRUE	NA	NA	Primary_research_article	Sea_use_change	Coastal_development	NA	Multiple	NA	All	NA	Ecosystem	IVb|||IVc	4|||5	Saltmarsh|||Estuary	NA	NA	TRUE	TRUE	Not_tested	NA
528	736	9365037	Genetic Alterations and Cancer Formation in a European Flatfish at Sites of Different Contaminant Burdens	2014	14881315	https://sysrev.com/p/99278/article/14881315	TRUE	NA	NA	Primary_research_article	Pollution	Chemical_hazardous_substances|||Metal_substances	NA	Change_genetic|||Other	Disease	Fish	NA	Individual	IVb	2	Not_specified	NA	Field_observations_measurement	TRUE	FALSE	Not_tested	NA
529	737	9365039	Consumption of Discards by Herring GullsLarus argentatusand Lesser Black-Backed GullsLarus fuscusoff the Belgian Coast in the Breeding Season	2014	14883783	https://sysrev.com/p/99278/article/14883783	TRUE	NA	NA	Primary_research_article	Direct_exploitation	Other_fishing	discards	Change_trophic_functioning|||Other	change_behavior	Seabirds	NA	Individual	IVc	6	Not_specified	NA	Field_observations_measurement	TRUE	TRUE	Not_tested	NA
530	738	9365040	Decreasing predation levels and increasing landings challenge the paradigm of non-management of North Sea brown shrimp (Crangon crangon)	2014	14881114	https://sysrev.com/p/99278/article/14881114	TRUE	NA	NA	Primary_research_article	Direct_exploitation	Fishing_exploitation	NA	Change_biomass_abundance|||Change_trophic_functioning	NA	Fish|||Benthos	NA	Population	IVa||| IVb|||IVc	1|||2|||3|||4|||5|||6|||7	Not_specified	NA	Modelling	FALSE	TRUE	Management	NA
531	739	9365043	Comparative study of ecophysiological and biochemical variation between the Baltic and North Sea populations of the invasive soft shell clam Mya arenaria (L. 1758)	2014	14882162	https://sysrev.com/p/99278/article/14882162	TRUE	NA	NA	Primary_research_article	Biological_invasion	Non_native_species_introduction	NA	Change_physiology|||Change_genetic	NA	Benthos	NA	Population	IVc	6	Not_specified	NA	Field_observations_measurement	TRUE	TRUE	Not_tested	NA
532	740	9365044	Assessing the state of pelagic fish communities within an ecosystem approach and the European Marine Strategy Framework Directive	2014	14884349	https://sysrev.com/p/99278/article/14884349	TRUE	NA	NA	Primary_research_article	Direct_exploitation	Fishing_exploitation	NA	Change_biomass_abundance	NA	Fish	NA	Population	whole_North_Sea	Whole_North_Sea	Not_specified	NA	Field_observations_measurement	TRUE	TRUE	Management	NA
533	741	9365045	Effects of a 5-year trawling ban on the local benthic community in a wind farm in the Dutch coastal zone	2014	14881423	https://sysrev.com/p/99278/article/14881423	TRUE	NA	NA	Primary_research_article	Direct_exploitation|||Sea_use_change	Destructive_fisheries_seabed|||Civil_engineering_works	NA	Change_biomass_abundance|||Change_diversity	NA	Benthos	NA	Community	IVc	6	Not_specified	NA	Field_observations_measurement	TRUE	TRUE	Conservation_protection	NA
534	742	9365046	Integrating stochastic age-structured population dynamics into complex fisheries economic models for management evaluations: the North Sea saithe fishery as a case study	2014	14884735	https://sysrev.com/p/99278/article/14884735	TRUE	NA	NA	Primary_research_article	Direct_exploitation	Fishing_exploitation	NA	Change_biomass_abundance	NA	Fish	NA	Population	Not_specified	Not_specified	Not_specified	NA	Modelling	FALSE	TRUE	Management	NA
535	743	9365049	Mapping inshore fisheries: Comparing observed and perceived distributions of pot fishing activity in Northumberland	2015	14884671	https://sysrev.com/p/99278/article/14884671	TRUE	NA	NA	Primary_research_article	Direct_exploitation	Fishing_exploitation	NA	Quantification_driver	NA	Not_applicable	NA	Not_applicable	IVb	4	Not_specified	NA	Field_observations_measurement	TRUE	FALSE	Not_tested	NA
536	744	9365051	An overall indicator for the good environmental status of marine waters based on commercially exploited species	2015	14886653	https://sysrev.com/p/99278/article/14886653	TRUE	NA	NA	Primary_research_article	Direct_exploitation	Fishing_exploitation	NA	Change_biomass_abundance|||Change_life_history_traits	NA	Benthos|||Fish	NA	Population	IVb	6	Not_specified	NA	Modelling	FALSE	TRUE	Not_tested	NA
537	745	9365053	Combining area closures with catch regulations in fisheries with spatio-temporal variation: Bio-economic implications for the North Sea saithe fishery	2015	14883711	https://sysrev.com/p/99278/article/14883711	TRUE	NA	NA	Primary_research_article	Direct_exploitation	Fishing_exploitation	NA	Change_biomass_abundance	NA	Fish	NA	Population	Not_specified	Whole_North_Sea	Not_specified	NA	Modelling	TRUE	TRUE	Conservation_protection|||Management	NA
538	746	9365055	The North Sea ‚Äö√Ñ√Æ A shelf sea in the Anthropocene	2015	14885541	https://sysrev.com/p/99278/article/14885541	TRUE	NA	NA	Review	Global_change	Global_change	NA	Multiple	NA	All	NA	Ecosystem	whole_North_Sea	Whole_North_Sea	Not_specified	NA	Review	TRUE	TRUE	Not_tested	NA
539	747	9365060	Influence of Closing Storm Surge Barrier on Extreme Water Levels and Water Exchange; The Limfjord, Denmark	2014	14883946	https://sysrev.com/p/99278/article/14883946	TRUE	NA	NA	Primary_research_article	Climate_change|||Sea_use_change	Coastal_development|||Sea_level_rise|||Other_physical_parameter	storm_surge	Change_physical_water_properties	NA	Physical	NA	Not_applicable	IVb	7	Fjord	NA	Modelling	TRUE	TRUE	Not_tested	NA
540	748	9365063	Using acoustics for the Monitoring, Measurement and Verification (MMV) of offshore carbon capture and storage (CCS) sites	2015	14882445	https://sysrev.com/p/99278/article/14882445	TRUE	NA	NA	Primary_research_article	Sea_use_change	Gas_stockage_leaking	NA	Change_chemical_water_properties	NA	Chemical	NA	Not_applicable	Not_specified	Not_specified	Not_specified	NA	Field_observations_measurement	FALSE	FALSE	Management	NA
541	749	9365064	Finding the optimal reduction to meet all targets‚Äö√Ñ√ÆApplying Linear Programming with a nutrient tracer model of the North Sea	2014	14884920	https://sysrev.com/p/99278/article/14884920	TRUE	NA	NA	Primary_research_article	Pollution	Nutrient_input_N_P	NA	Change_chemical_water_properties	NA	Chemical	NA	Not_applicable	whole_North_Sea	Whole_North_Sea	Not_specified	NA	Modelling	TRUE	FALSE	Management	NA
542	750	9365066	Fishers‚Äö√Ñ√¥ knowledge as an indicator of spatial and temporal trends in abundance of commercial fish species: Megrim (Lepidorhombus whiffiagonis) in the northern North Sea	2014	14881538	https://sysrev.com/p/99278/article/14881538	TRUE	NA	NA	Primary_research_article	Direct_exploitation	Fishing_exploitation	NA	Change_biomass_abundance	NA	Fish	NA	Population	IVa	1|||3	Not_specified	NA	Field_observations_measurement	TRUE	TRUE	Not_tested	NA
543	751	9365071	Variability of fishing effort for the German brown shrimp (Crangon crangon) fishing fleet: influencing factors, and seasonal and spatial patterns	2014	14884506	https://sysrev.com/p/99278/article/14884506	TRUE	NA	NA	Primary_research_article	Direct_exploitation	Fishing_exploitation	NA	Quantification_driver	NA	Benthos	NA	Population	IVb	6	Not_specified	NA	Field_observations_measurement	TRUE	TRUE	Not_tested	NA
544	752	9365080	Effects of fishing during the spawning period: implications for sustainable management	2014	14882643	https://sysrev.com/p/99278/article/14882643	TRUE	NA	NA	Review	Direct_exploitation	Fishing_exploitation	NA	Multiple	NA	Benthos|||Cephalopods|||Fish	NA	Population	Not_specified	Not_specified	Not_specified	NA	Review	TRUE	TRUE	Management	NA
545	753	9365082	Electrotrawling: a promising alternative fishing technique warranting further exploration	2013	14886008	https://sysrev.com/p/99278/article/14886008	TRUE	NA	NA	Review	Direct_exploitation	Fishing_exploitation	NA	Multiple	NA	Fish|||Benthos	NA	Community	Not_specified	Not_specified	Not_specified	NA	Review	TRUE	FALSE	Not_tested	NA
546	754	9365084	The invasive ergot Claviceps purpurea var. spartinae recently established in the European Wadden Sea on common cord grass is genetically homogeneous and the sclerotia contain high amounts of ergot alkaloids	2014	14884159	https://sysrev.com/p/99278/article/14884159	TRUE	NA	NA	Primary_research_article	Biological_invasion	Non_native_species_introduction	NA	Change_biomass_abundance	NA	Other|||Macropthytes	fungus	Population	IVb|||IVc	6	Not_specified	NA	Field_observations_measurement	TRUE	TRUE	Not_tested	NA
547	755	9365086	Temperate Marine Protected Areas and highly mobile fish: A review	2015	14885630	https://sysrev.com/p/99278/article/14885630	TRUE	NA	NA	Review	Direct_exploitation	Fishing_exploitation	NA	Multiple	NA	Fish	NA	Population	Not_specified	Not_specified	Not_specified	NA	Review	TRUE	FALSE	Conservation_protection	NA
548	756	9365087	Development and application of a simultaneous SPE-method for polycyclic aromatic hydrocarbons (PAHs), alkylated PAHs, heterocyclic PAHs (NSO-HET) and phenols in aqueous samples from German Rivers and the North Sea	2015	14886087	https://sysrev.com/p/99278/article/14886087	TRUE	NA	NA	Primary_research_article	Pollution	Oils_hydrocarbons_related|||Chemical_hazardous_substances	NA	Change_chemical_water_properties	NA	Chemical	NA	Not_applicable	IVb	6	Estuary	NA	Field_observations_measurement	TRUE	FALSE	Not_tested	NA
549	757	9365089	10. The Pacific Oyster (Crassostrea gigas) Invasion in Scandinavian Coastal Waters: Impact on Local Ecosystem Services	2015	14884800	https://sysrev.com/p/99278/article/14884800	TRUE	NA	NA	Book_chapter	Biological_invasion|||Climate_change	Non_native_species_introduction|||Other	climate_change_scenarios	Multiple	NA	Benthos	NA	Population	IVa||| IVb	7|||Norvegian_coast	Not_specified	NA	Review|||Field_observations_measurement	TRUE	TRUE	Not_tested	NA
550	758	9365090	Estrogenic Evaluation and Organochlorine Identification in Blubber of North Sea Harbour Porpoise (Phocoena phocoena) Stranded on the North Sea Coast	2015	14885026	https://sysrev.com/p/99278/article/14885026	TRUE	NA	NA	Primary_research_article	Pollution	Chemical_hazardous_substances	NA	Change_physiology|||Change_contamination_level	NA	Marine_mammals	NA	Individual	IVc	6	Not_specified	NA	Field_observations_measurement	FALSE	FALSE	Not_tested	NA
551	761	9365095	Climate‚Äö√Ñ√™related range shifts ‚Äö√Ñ√¨ a global multidimensional synthesis and new research directions	2014	14885789	https://sysrev.com/p/99278/article/14885789	TRUE	NA	NA	Review	Climate_change	Other	Climate_Change_general	Change_distribution	NA	All	NA	Ecosystem	Not_specified	Not_specified	Not_specified	NA	Review	TRUE	TRUE	Not_tested	NA
552	762	9365097	Assessment of contaminant levels and trophic relations at a World Heritage Site by measurements in a characteristic shorebird species	2015	14884589	https://sysrev.com/p/99278/article/14884589	TRUE	NA	NA	Primary_research_article	Pollution	Chemical_hazardous_substances	NA	Change_contamination_level	NA	Seabirds	NA	Individual	IVb	6	Estuary|||Saltmarsh	NA	Field_observations_measurement	TRUE	FALSE	Not_tested	NA
553	763	9365100	Internal effect concentrations of organic substances for early life development of egg-exposed fish	2014	14881295	https://sysrev.com/p/99278/article/14881295	TRUE	NA	NA	Primary_research_article	Pollution	Chemical_hazardous_substances	NA	Change_contamination_level|||Change_life_history_traits	NA	Fish	NA	Individual	IVc	6	Estuary	NA	Field_observations_measurement	FALSE	TRUE	Not_tested	NA
554	764	9365108	Coastal catch transects as a tool for studying global fisheries	2013	14881408	https://sysrev.com/p/99278/article/14881408	TRUE	NA	NA	Primary_research_article	Direct_exploitation	Fishing_exploitation	NA	Change_biomass_abundance	NA	Fish	NA	Community	whole_North_Sea	Whole_North_Sea	Not_specified	NA	Field_observations_measurement	TRUE	TRUE	Not_tested	NA
555	765	9365109	Visions for the North Sea: The Societal Dilemma Behind Specifying Good Environmental Status	2014	14883895	https://sysrev.com/p/99278/article/14883895	TRUE	NA	NA	Primary_research_article	Direct_exploitation	Destructive_fisheries_seabed	NA	Multiple	NA	Fish|||Benthos|||Physical|||Chemical	NA	Ecosystem	IVb|||IVc	Not_specified	Oyster_mussel_bed	NA	Review	FALSE	TRUE	Not_tested	NA
556	766	9365116	Temporal aggregation of bottom trawling and its implication for the impact on the benthic ecosystem	2014	14886234	https://sysrev.com/p/99278/article/14886234	TRUE	NA	NA	Primary_research_article	Direct_exploitation	Destructive_fisheries_seabed	NA	Degradation_habitat_loss|||Change_biomass_abundance|||Quantification_driver	NA	Benthos	NA	Community	IVb|||IVc	6	Not_specified	NA	Field_observations_measurement|||Modelling	TRUE	TRUE	Not_tested	NA
557	767	9365117	DISPLACE: a dynamic, individual-based model for spatial fishing planning and effort displacement ‚Äö√Ñ√Æ integrating underlying fish population models	2014	14886699	https://sysrev.com/p/99278/article/14886699	TRUE	NA	NA	Primary_research_article	Direct_exploitation	Fishing_exploitation	NA	Change_biomass_abundance	NA	Fish	NA	Population	IVc	Whole_North_Sea	Not_specified	NA	Modelling	TRUE	FALSE	Management	NA
558	768	9365119	Quantitative environmental risk assessments in the context of marine spatial management: current approaches and some perspectives	2014	14883370	https://sysrev.com/p/99278/article/14883370	TRUE	NA	NA	Primary_research_article	Direct_exploitation	Destructive_fisheries_seabed	NA	Change_life_history_traits|||Incidental_mortality	NA	Benthos	NA	Community	IVb	6	Not_specified	NA	Review|||Modelling	TRUE	FALSE	Management	NA
559	769	9365121	Occurrence of the antidiabetic drug Metformin and its ultimate transformation product Guanylurea in several compartments of the aquatic cycle	2014	14884321	https://sysrev.com/p/99278/article/14884321	TRUE	NA	NA	Primary_research_article	Pollution	Medical_hormone_products	NA	Change_chemical_water_properties	NA	Chemical	NA	Not_applicable	IVb	6	Not_specified	NA	Field_observations_measurement	TRUE	FALSE	Not_tested	NA
560	770	9365124	Spatial interactions between saithe (Pollachius virens) and hake (Merluccius merluccius) in the North Sea	2014	14885417	https://sysrev.com/p/99278/article/14885417	TRUE	NA	NA	Primary_research_article	Climate_change	Temperature	NA	Change_distribution	NA	Fish	NA	Population	IVa||| IVb|||IVc	1|||2|||3|||4|||5|||6|||7	Not_specified	NA	Modelling	TRUE	TRUE	Not_tested	NA
561	771	9365125	Climate change and marine benthos: a review of existing research and future directions in the North Atlantic	2015	14883534	https://sysrev.com/p/99278/article/14883534	TRUE	NA	NA	Review	Climate_change	Not_specified	NA	Multiple	NA	Benthos|||Phytoplankton|||Zooplankton|||Fish	NA	Community	Not_specified	Not_specified	Not_specified	NA	Review	FALSE	TRUE	Not_tested	NA
562	772	9365128	Weathering trend characterization of medium-molecular weight polycyclic aromatic disulfur heterocycles by Fourier transform ion cyclotron resonance mass spectrometry	2014	14881370	https://sysrev.com/p/99278/article/14881370	TRUE	NA	NA	Primary_research_article	Pollution	Oils_hydrocarbons_related	NA	Change_chemical_water_properties	NA	Chemical	NA	Not_applicable	Not_specified	Not_specified	Not_specified	NA	Experiment	FALSE	TRUE	Not_tested	NA
563	773	9365129	Skipped breeding in common guillemots in a changing climate: restraint or constraint?	2015	14883969	https://sysrev.com/p/99278/article/14883969	TRUE	NA	NA	Primary_research_article	Climate_change	Temperature	NA	Change_life_history_traits|||Change_biomass_abundance	NA	Seabirds	NA	Population	IVb	3	Not_specified	NA	Field_observations_measurement	FALSE	TRUE	Not_tested	NA
564	774	9365131	Temperature tracking by North Sea benthic invertebrates in response to climate change	2014	14883097	https://sysrev.com/p/99278/article/14883097	TRUE	NA	NA	Primary_research_article	Climate_change	Temperature	NA	Change_distribution	NA	Benthos	NA	Community	IVa||| IVb	1|||2|||3|||4|||5|||6|||7	Not_specified	NA	Field_observations_measurement	TRUE	TRUE	Not_tested	NA
565	775	9365132	Warming shelf seas drive the subtropicalization of European pelagic fish communities	2014	14881856	https://sysrev.com/p/99278/article/14881856	TRUE	NA	NA	Primary_research_article	Climate_change	Temperature	NA	Change_distribution	NA	Fish	NA	Community	whole_North_Sea	Whole_North_Sea	Not_specified	NA	Modelling	TRUE	TRUE	Not_tested	NA
566	776	9365134	Long-term patterns in 50 years of scyphomedusae catches in the western Dutch Wadden Sea in relation to climate change and eutrophication	2014	14882858	https://sysrev.com/p/99278/article/14882858	TRUE	NA	NA	Primary_research_article	Climate_change|||Pollution	Temperature|||Nutrient_input_N_P	NA	Change_biomass_abundance|||Change_phenology	NA	Zooplankton	NA	Population	IVc	6	Intertidal	NA	Field_observations_measurement	FALSE	TRUE	Not_tested	NA
567	777	9365135	Dominance of the non-indigenous diatom Mediopyxis helysia in Wadden Sea phytoplankton can be linked to broad tolerance to different Si and N supplies	2015	14881967	https://sysrev.com/p/99278/article/14881967	TRUE	NA	NA	Primary_research_article	Biological_invasion	Non_native_species_introduction	NA	Change_biomass_abundance	NA	Phytoplankton	NA	Population	IVb	6	Not_specified	NA	Field_observations_measurement	FALSE	TRUE	Not_tested	NA
568	779	9365138	Methodology Used for the Detection and Identification of Microplastics‚Äö√Ñ√ÆA Critical Appraisal	2015	14883568	https://sysrev.com/p/99278/article/14883568	TRUE	NA	NA	Book_chapter	Pollution	Plastic_litter	NA	Change_contamination_level|||Change_chemical_sediment_properties	NA	Seabirds|||Chemical	NA	Population	IVb	6	Not_specified	NA	Review	TRUE	FALSE	Not_tested	NA
569	780	9365139	Biodiversity of Phytoplankton: Responses to Environmental Changes in Coastal Zones	2015	14885087	https://sysrev.com/p/99278/article/14885087	TRUE	NA	NA	Book_chapter	Global_change	Global_change	NA	Multiple	NA	Phytoplankton	NA	Community	Not_specified	Not_specified	Not_specified	NA	Review	TRUE	TRUE	Not_tested	NA
570	782	9365147	Spatial and seasonal fluxes of the greenhouse gases N2O, CO2 and CH4 in a UK macrotidal estuary	2015	14884242	https://sysrev.com/p/99278/article/14884242	TRUE	NA	NA	Primary_research_article	Pollution	Other	greenhouse_gases	Change_chemical_water_properties	NA	Chemical	NA	Not_applicable	IVb	3	Estuary	NA	Field_observations_measurement	TRUE	TRUE	Not_tested	NA
571	783	9365149	Occurrence and spatial distribution of microplastics in sediments from Norderney	2014	14882221	https://sysrev.com/p/99278/article/14882221	TRUE	NA	NA	Primary_research_article	Pollution	Plastic_litter	NA	Quantification_driver	NA	Chemical	NA	Not_applicable	IVb	6	Beach_Dune	NA	Field_observations_measurement	TRUE	FALSE	Not_tested	NA
572	784	9365152	Minimising unsustainable yield: Ten failing European fisheries	2014	14881729	https://sysrev.com/p/99278/article/14881729	TRUE	NA	NA	Primary_research_article	Direct_exploitation	Fishing_exploitation	NA	Change_biomass_abundance	NA	Fish	NA	Population	Not_specified	Not_specified	Not_specified	NA	Field_observations_measurement	FALSE	TRUE	Management	NA
573	786	9365155	Identities, Communities, and Practices in the Transition Towards Sustainable Mussel Fishery in the Dutch Wadden Sea	2015	14882333	https://sysrev.com/p/99278/article/14882333	TRUE	NA	NA	Primary_research_article	Direct_exploitation	Destructive_fisheries_seabed	NA	Quantification_driver	NA	Benthos	NA	Population	IVc	6	Oyster_mussel_bed	NA	Field_observations_measurement	FALSE	TRUE	Management|||Conservation_protection	NA
574	787	9365156	Modelling exposure of oceanic higher trophic-level consumers to polychlorinated biphenyls: Pollution ‚Äö√Ñ√≤hotspots‚Äö√Ñ√¥ in relation to mass mortality events of marine mammals	2014	14882855	https://sysrev.com/p/99278/article/14882855	TRUE	NA	NA	Primary_research_article	Pollution	Chemical_hazardous_substances	NA	Change_contamination_level|||Bioaccumulation_TL	NA	Marine_mammals|||Fish	NA	Community	whole_North_Sea	Whole_North_Sea	Not_specified	NA	Field_observations_measurement|||Modelling	TRUE	TRUE	Not_tested	NA
575	788	9365159	Concentrations of halogenated natural products versus PCB 153 in bivalves from the North and Baltic Seas	2014	14883570	https://sysrev.com/p/99278/article/14883570	TRUE	NA	NA	Primary_research_article	Pollution	Chemical_hazardous_substances	NA	Change_contamination_level	NA	Benthos	NA	Individual	IVb	6	Not_specified	NA	Field_observations_measurement	TRUE	FALSE	Not_tested	NA
576	789	9365160	Early contamination of European flounder (Platichthys flesus) by PCDD/Fs and dioxin-like PCBs in European waters	2014	14880987	https://sysrev.com/p/99278/article/14880987	TRUE	NA	NA	Primary_research_article	Pollution	Chemical_hazardous_substances	NA	Change_contamination_level	NA	Fish	NA	Individual	IVa|||IVc	Norvegian_coast|||6	Not_specified	NA	Field_observations_measurement	TRUE	FALSE	Not_tested	NA
577	790	9365163	Indicators of seabird reproductive performance demonstrate the impact of commercial fisheries on seabird populations in the North Sea	2014	14882435	https://sysrev.com/p/99278/article/14882435	TRUE	NA	NA	Primary_research_article	Direct_exploitation	Fishing_exploitation	NA	Change_life_history_traits	NA	Seabirds	NA	Population	Not_specified	Not_specified	Not_specified	NA	Field_observations_measurement	TRUE	TRUE	Not_tested	NA
578	791	9365166	Anthropogenic Rare Earth Element in rivers: Gadolinium and lanthanum. Partitioning between the dissolved and particulate phases in the Rhine River and spatial propagation through the Rhine-Meuse Delta (the Netherlands)	2014	14883374	https://sysrev.com/p/99278/article/14883374	TRUE	NA	NA	Primary_research_article	Pollution	Metal_substances	NA	Change_chemical_water_properties	NA	Chemical	NA	Not_applicable	IVc	6	Not_specified	NA	Field_observations_measurement	TRUE	TRUE	Not_tested	NA
579	792	9365168	Artificial structures in sediment-dominated estuaries and their possible influences on the ecosystem	2014	14883600	https://sysrev.com/p/99278/article/14883600	TRUE	NA	NA	Primary_research_article	Sea_use_change|||Biological_invasion	Coastal_development|||Non_native_species_introduction	NA	Change_biomass_abundance	NA	Benthos	NA	Community	IVb	6	Estuary	NA	Field_observations_measurement	TRUE	TRUE	Not_tested	NA
580	793	9365171	Identification of storm surge events over the German Bight from atmospheric reanalysis and climate model data	2015	14881130	https://sysrev.com/p/99278/article/14881130	TRUE	NA	NA	Primary_research_article	Climate_change	Other	climate_change_scenario	Change_extreme_events	NA	Physical	NA	Not_applicable	IVb	6	Not_specified	NA	Modelling	FALSE	TRUE	Not_tested	NA
581	795	9365177	Modelled atmospheric contribution to nitrogen eutrophication in the English Channel and the southern North Sea	2015	14882627	https://sysrev.com/p/99278/article/14882627	TRUE	NA	NA	Primary_research_article	Pollution	Nutrient_input_N_P	NA	Change_chemical_water_properties	NA	Chemical	NA	Not_applicable	IVb|||IVc	5|||6	Not_specified	NA	Modelling	TRUE	TRUE	Not_tested	NA
582	797	9365187	Spatio-Temporal Variability of the North Sea Cod Recruitment in Relation to Temperature and Zooplankton	2014	14882134	https://sysrev.com/p/99278/article/14882134	TRUE	NA	NA	Primary_research_article	Climate_change	Temperature	NA	Change_biomass_abundance	NA	Fish|||Zooplankton	NA	Population	IVa||| IVb|||IVc	1|||2|||3|||4|||5|||6|||7	Not_specified	NA	Modelling	TRUE	TRUE	Not_tested	NA
583	798	9365188	Climate change impact on North Sea wave conditions: a consistent analysis of ten projections	2014	14880978	https://sysrev.com/p/99278/article/14880978	TRUE	NA	NA	Primary_research_article	Climate_change	Other	climate_change_scenario	Change_extreme_events|||Change_physical_water_properties	NA	Physical	NA	Not_applicable	IVb|||IVc	3|||4|||5|||6|||7|||Norvegian_coast|||2	Not_specified	NA	Modelling	TRUE	TRUE	Not_tested	NA
584	799	9365189	Global sensitivity analysis of an end-to-end marine ecosystem model of the North Sea: Factors affecting the biomass of fish and benthos	2014	14881265	https://sysrev.com/p/99278/article/14881265	TRUE	NA	NA	Primary_research_article	Climate_change|||Direct_exploitation	Temperature|||pH||| Fishing_exploitation	NA	Change_biogeochemical_fluxes|||Change_biomass_abundance	NA	Benthos|||Fish	NA	Ecosystem	whole_North_Sea	Whole_North_Sea	Not_specified	NA	Modelling	FALSE	FALSE	Not_tested	NA
585	800	9365190	Climate-induced range shifts of the American jackknife clam Ensis directus in Europe	2014	14883572	https://sysrev.com/p/99278/article/14883572	TRUE	NA	NA	Primary_research_article	Biological_invasion|||Climate_change	Non_native_species_introduction|||Temperature|||Other	Climate_change_scenario	Change_distribution	NA	Benthos	NA	Population	whole_North_Sea	Whole_North_Sea	Not_specified	NA	Modelling	TRUE	TRUE	Not_tested	NA
586	801	9365191	The impact of sea level rise on storm surge water levels in the northern part of the German Bight	2015	14885761	https://sysrev.com/p/99278/article/14885761	TRUE	NA	NA	Primary_research_article	Climate_change	Sea_level_rise	NA	Change_extreme_events	NA	Physical	NA	Not_applicable	IVb	6	Not_specified	NA	Modelling	TRUE	TRUE	Not_tested	NA
587	802	9365192	Temporal Variation of Iodine Isotopes in the North Sea	2014	14883916	https://sysrev.com/p/99278/article/14883916	TRUE	NA	NA	Primary_research_article	Pollution	Radioactive_substances	NA	Change_chemical_water_properties	NA	Chemical	NA	Not_applicable	IVb|||IVc	6	Not_specified	NA	Field_observations_measurement	TRUE	TRUE	Not_tested	NA
588	805	9365201	Harbour porpoises (Phocoena phocoena) stranded along the southern North Sea: An assessment through metallic contamination	2014	14883335	https://sysrev.com/p/99278/article/14883335	TRUE	NA	NA	Primary_research_article	Pollution	Metal_substances	NA	Change_contamination_level	NA	Marine_mammals	NA	Individual	IVc	6	Not_specified	NA	Field_observations_measurement	TRUE	FALSE	Not_tested	NA
589	806	9365202	Climate change and fishing: a century of shifting distribution in North Sea cod	2014	14883722	https://sysrev.com/p/99278/article/14883722	TRUE	NA	NA	Primary_research_article	Climate_change|||Direct_exploitation	Fishing_exploitation|||Temperature	NA	Change_distribution	NA	Fish	NA	Population	whole_North_Sea	Whole_North_Sea	Not_specified	NA	Field_observations_measurement	TRUE	TRUE	Not_tested	NA
590	808	9365208	Annual and spatial variability in gains of body weight in Macoma balthica (L.): Relationships with food supply and water temperature	2014	14884917	https://sysrev.com/p/99278/article/14884917	TRUE	NA	NA	Primary_research_article	Climate_change	Temperature	NA	Change_life_history_traits	NA	Benthos	NA	Individual	IVc	6	Not_specified	NA	Field_observations_measurement	TRUE	TRUE	Not_tested	NA
591	810	9365215	Measuring sediment deposition and accretion on anthropogenic marshland ‚Äö√Ñ√¨ Part II: The adaptation capacity of the North Frisian Halligen to sea level rise	2014	14884536	https://sysrev.com/p/99278/article/14884536	TRUE	NA	NA	Primary_research_article	Climate_change	Sea_level_rise	NA	Coastal_erosion_sedimentation	NA	Physical	NA	Not_applicable	IVb	6	Not_specified	NA	Field_observations_measurement|||Modelling	TRUE	TRUE	Not_tested	NA
592	812	9365219	Beyond climate envelopes: bio‚Äö√Ñ√™climate modelling accords with observed 25‚Äö√Ñ√™year changes in seabird populations of the British Isles	2014	14884728	https://sysrev.com/p/99278/article/14884728	TRUE	NA	NA	Primary_research_article	Climate_change	Temperature|||Other_physical_parameter	Rain	Change_biomass_abundance	NA	Seabirds	NA	Population	IVa||| IVb|||IVc	1|||3|||4|||5|||6|||7|||Norvegian_coast	Not_specified	NA	Modelling	TRUE	FALSE	Not_tested	NA
593	814	9365224	Tracing organophosphorus and brominated flame retardants and plasticizers in an estuarine food web	2015	14880993	https://sysrev.com/p/99278/article/14880993	TRUE	NA	NA	Primary_research_article	Pollution	Chemical_hazardous_substances	NA	Change_contamination_level|||Bioaccumulation_TL	NA	Zooplankton|||Benthos|||Fish|||Phytoplankton|||Seabirds	NA	Ecosystem	IVc	6	Estuary	NA	Field_observations_measurement	FALSE	FALSE	Not_tested	NA
594	816	9365240	Similar diversity-disturbance responses to different physical impacts: Three cases of small-scale biodiversity increase in the Belgian part of the North Sea	2014	14881097	https://sysrev.com/p/99278/article/14881097	TRUE	NA	NA	Primary_research_article	Sea_use_change	Civil_engineering_works|||Coastal_development	NA	Change_diversity|||Change_biomass_abundance|||Degradation_habitat_loss	NA	Benthos	NA	Community	IVc	6	Not_specified	NA	Field_observations_measurement	TRUE	TRUE	Not_tested	NA
595	817	9365241	Model assessment of present-day Phaeocystis colony blooms in the Southern Bight of the North Sea (SBNS) by comparison with a reconstructed pristine situation	2014	14880947	https://sysrev.com/p/99278/article/14880947	TRUE	NA	NA	Primary_research_article	Pollution	Nutrient_input_N_P	NA	Change_biomass_abundance	NA	Phytoplankton	NA	Population	IVc	5|||6	Not_specified	NA	Modelling	TRUE	TRUE	Not_tested	NA
596	818	9365242	How good are alternative indicators for spawning-stock biomass (SSB) and fishing mortality (F)?	2014	14881437	https://sysrev.com/p/99278/article/14881437	TRUE	NA	NA	Primary_research_article	Direct_exploitation	Fishing_exploitation	NA	Change_biomass_abundance	NA	Fish	NA	Population	Not_specified	Not_specified	Not_specified	NA	Field_observations_measurement	FALSE	FALSE	Not_tested	NA
597	819	9365243	The contribution of quota to the discards problem: a case study on the complexity of common megrim Lepidorhombus whiffiagonis discarding in the northern North Sea	2014	14883620	https://sysrev.com/p/99278/article/14883620	TRUE	NA	NA	Primary_research_article	Direct_exploitation	Fishing_incidental_or_bycatch	NA	Change_biomass_abundance	NA	Fish	NA	Population	IVa	1	Not_specified	NA	Field_observations_measurement	FALSE	TRUE	Management	NA
598	820	9365244	Mapping pollution and coastal hydrogeology with helicopterborne transient electromagnetic measurements	2014	14886574	https://sysrev.com/p/99278/article/14886574	TRUE	NA	NA	Primary_research_article	Pollution	Oils_hydrocarbons_related|||Chemical_hazardous_substances	NA	Quantification_driver	NA	Physical|||Chemical	NA	Not_applicable	IVb	7	Not_specified	NA	Field_observations_measurement	TRUE	FALSE	Not_tested	NA
599	821	9365246	The bivalve loop: Intra-specific facilitation in burrowing cockles through habitat modification	2014	14883632	https://sysrev.com/p/99278/article/14883632	TRUE	NA	NA	Primary_research_article	Direct_exploitation	Destructive_fisheries_seabed	NA	Change_biomass_abundance|||Degradation_habitat_loss	NA	Benthos	NA	Individual	IVc	6	Intertidal	NA	Experiment	TRUE	TRUE	Restoration	NA
600	822	9365247	A new atmospheric proxy for sea level variability in the southeastern North Sea: observations and future ensemble projections	2013	14885217	https://sysrev.com/p/99278/article/14885217	TRUE	NA	NA	Primary_research_article	Climate_change	Other	climate_change_scenarios	Change_physical_water_properties	NA	Physical	NA	Not_applicable	IVb	6	Not_specified	NA	Modelling	TRUE	TRUE	Not_tested	NA
601	824	9365257	Maturation shifts in a temperate marine fish population cannot be explained by simulated changes in temperature-dependent growth and maturity	2014	14884230	https://sysrev.com/p/99278/article/14884230	TRUE	NA	NA	Primary_research_article	Climate_change	Temperature	NA	Change_life_history_traits	NA	Fish	NA	Population	IVa||| IVb	3	Not_specified	NA	Modelling	FALSE	TRUE	Not_tested	NA
602	826	9365267	Regime Shifts in the Marine Environment: How Do They Affect Ecosystem Services?	2013	14885495	https://sysrev.com/p/99278/article/14885495	TRUE	NA	NA	Book_chapter	Global_change	Global_change	NA	Multiple	NA	All	NA	Ecosystem	Not_specified	Not_specified	Not_specified	NA	Review	TRUE	TRUE	Not_tested	NA
603	828	9365275	Metal mobility during UK North Sea geological CO2 storage	2014	14886166	https://sysrev.com/p/99278/article/14886166	TRUE	NA	NA	Primary_research_article	Sea_use_change	Metal_substances	NA	Change_chemical_water_properties	NA	Chemical	NA	Not_applicable	IVa	1|||3	Not_specified	NA	Experiment	TRUE	TRUE	Not_tested	NA
604	830	9365278	Biomass changes and trophic amplification of plankton in a warmer ocean	2014	14884769	https://sysrev.com/p/99278/article/14884769	TRUE	NA	NA	Primary_research_article	Climate_change	Temperature	NA	Change_biomass_abundance|||Change_trophic_functioning	NA	Phytoplankton|||Zooplankton	NA	Ecosystem	whole_North_Sea	Whole_North_Sea	Not_specified	NA	Modelling	TRUE	TRUE	Not_tested	NA
605	832	9365280	The importance of within-system spatial variation in drivers of marine ecosystem regime shifts	2015	14885595	https://sysrev.com/p/99278/article/14885595	TRUE	NA	NA	Primary_research_article	Climate_change|||Direct_exploitation	Temperature||| Fishing_exploitation	NA	Change_biomass_abundance	NA	Fish|||Zooplankton|||Phytoplankton	NA	Population	whole_North_Sea	Whole_North_Sea	Not_specified	NA	Review	TRUE	TRUE	Not_tested	NA
606	833	9365284	Molecular identification and morphological characteristics of native and invasive Asian brush-clawed crabs (Crustacea: Brachyura) from Japanese and German coasts: Hemigrapsus penicillatus (De Haan, 1835) versus Hemigrapsus takanoi Asakura &amp; Watanabe 2005	2014	14886476	https://sysrev.com/p/99278/article/14886476	TRUE	NA	NA	Primary_research_article	Biological_invasion	Non_native_species_introduction	NA	Other	Species_identification	Benthos	NA	Individual	IVb	6	Not_specified	NA	Field_observations_measurement	TRUE	FALSE	Not_tested	NA
607	835	9365289	Impact on demersal fish of a large-scale and deep sand extraction site with ecosystem-based landscaped sandbars	2014	14885258	https://sysrev.com/p/99278/article/14885258	TRUE	NA	NA	Primary_research_article	Sea_use_change	Coastal_development	NA	Change_biomass_abundance|||Change_diversity|||Degradation_habitat_loss	NA	Benthos|||Fish	NA	Community	IVc	6	Not_specified	NA	Field_observations_measurement	TRUE	TRUE	Not_tested	NA
608	838	9365297	Toxicity Screening of Produced Water Extracts in a Zebrafish Embryo Assay	2014	14885977	https://sysrev.com/p/99278/article/14885977	TRUE	NA	NA	Primary_research_article	Pollution	Oils_hydrocarbons_related	NA	Multiple	NA	Fish	NA	Individual	IVa	Norvegian_coast	Not_specified	NA	Experiment	TRUE	FALSE	Not_tested	NA
609	839	9365317	Organic matter degradation in the German Bight/SE North Sea: Implications from stable nitrogen isotopes and amino acids	2014	14882728	https://sysrev.com/p/99278/article/14882728	TRUE	NA	NA	Primary_research_article	Pollution	Nutrient_input_N_P	NA	Change_chemical_sediment_properties	NA	Chemical	NA	Not_applicable	IVb|||IVa	1|||2|||6	Not_specified	NA	Field_observations_measurement	TRUE	FALSE	Not_tested	NA
610	840	9365319	Aggregation at windmill artificial reefs: CPUE of Atlantic cod (Gadus morhua) and pouting (Trisopterus luscus) at different habitats in the Belgian part of the North Sea	2013	14885140	https://sysrev.com/p/99278/article/14885140	TRUE	NA	NA	Primary_research_article	Sea_use_change	Civil_engineering_works	NA	Change_biomass_abundance	NA	Fish	NA	Population	IVc	6	Not_specified	NA	Field_observations_measurement	TRUE	TRUE	Not_tested	NA
611	841	9365323	Wondering about wandering whiting: Distribution of North Sea whiting between the 1920s and 2000s	2013	14881836	https://sysrev.com/p/99278/article/14881836	TRUE	NA	NA	Primary_research_article	Direct_exploitation|||Climate_change	Fishing_exploitation|||Temperature	NA	Change_biomass_abundance|||Change_distribution	NA	Fish	NA	Population	IVa||| IVb|||IVc	1|||2|||3|||4|||5|||7|||6	Not_specified	NA	Field_observations_measurement	TRUE	TRUE	Not_tested	NA
612	842	9365329	Shrinking of fishes exacerbates impacts of global ocean changes on marine ecosystems	2012	14884469	https://sysrev.com/p/99278/article/14884469	TRUE	NA	NA	Primary_research_article	Climate_change	Other	Climate_change_scenarios	Change_life_history_traits	NA	Fish	NA	Population	whole_North_Sea	Whole_North_Sea	Not_specified	NA	Modelling	TRUE	TRUE	Not_tested	NA
613	843	9365330	Modelling tides and sea-level rise: To flood or not to flood	2013	14882455	https://sysrev.com/p/99278/article/14882455	TRUE	NA	NA	Primary_research_article	Climate_change	Sea_level_rise	NA	Change_physical_water_properties	NA	Physical	NA	Not_applicable	whole_North_Sea	Whole_North_Sea	Not_specified	NA	Modelling	TRUE	FALSE	Not_tested	NA
614	846	9365334	Possible Causes of a Harbour Porpoise Mass Stranding in Danish Waters in 2005	2013	14881034	https://sysrev.com/p/99278/article/14881034	TRUE	NA	NA	Primary_research_article	Direct_exploitation|||Sea_use_change	Fishing_incidental_or_bycatch|||Collision_shipping	NA	Incidental_mortality|||Change_life_history_traits	NA	Marine_mammals	NA	Individual	IVb	7	Not_specified	NA	Field_observations_measurement	FALSE	TRUE	Not_tested	NA
615	847	9365336	What is the added value of including fleet dynamics processes in fisheries models?	2013	14882196	https://sysrev.com/p/99278/article/14882196	TRUE	NA	NA	Primary_research_article	Direct_exploitation	Fishing_exploitation	NA	Quantification_driver|||Change_biomass_abundance	NA	Fish	NA	Population	Not_specified	Not_specified	Not_specified	NA	Modelling	TRUE	TRUE	Not_tested	NA
616	848	9365337	Short-term disturbance by a commercial two-dimensional seismic survey does not lead to long-term displacement of harbour porpoises	2013	14884942	https://sysrev.com/p/99278/article/14884942	TRUE	NA	NA	Primary_research_article	Sea_use_change	Civil_engineering_works	NA	Change_distribution	NA	Marine_mammals	NA	Population	IVa	3	Not_specified	NA	Field_observations_measurement	TRUE	TRUE	Not_tested	NA
617	850	9365345	Does banning discards in an otter trawler fishery create incentives for more selective fishing?	2013	14885605	https://sysrev.com/p/99278/article/14885605	TRUE	NA	NA	Primary_research_article	Direct_exploitation	Fishing_incidental_or_bycatch	NA	Change_biomass_abundance	NA	Fish	NA	Community	Not_specified	Not_specified	Not_specified	NA	Field_observations_measurement|||Modelling	FALSE	FALSE	Management	NA
618	851	9365347	Changes in potential North Sea spawning grounds of plaice (Pleuronectes platessa L.) based on early life stage connectivity to nursery habitats	2013	14882787	https://sysrev.com/p/99278/article/14882787	TRUE	NA	NA	Primary_research_article	Climate_change	Temperature|||Other_physical_parameter	NA	Change_distribution|||Change_life_history_traits	NA	Fish	NA	Population	whole_North_Sea	3|||4|||5|||6|||Norvegian_coast	Not_specified	NA	Modelling	TRUE	TRUE	Not_tested	NA
619	855	9365355	Effects of oil pollution and persistent organic pollutants (POPs) on glycerophospholipids in liver and brain of male Atlantic cod (Gadus morhua)	2013	14885734	https://sysrev.com/p/99278/article/14885734	TRUE	NA	NA	Primary_research_article	Pollution	Oils_hydrocarbons_related|||Chemical_hazardous_substances	NA	Change_physiology	NA	Fish	NA	Individual	Not_specified	Not_specified	Not_specified	NA	Experiment	FALSE	FALSE	Not_tested	NA
620	857	9365361	Modelling the cycling of persistent organic pollutants (POPs) in the North Sea system: Fluxes, loading, seasonality, trends	2013	14885302	https://sysrev.com/p/99278/article/14885302	TRUE	NA	NA	Primary_research_article	Pollution	Chemical_hazardous_substances	NA	Change_chemical_water_properties|||Change_chemical_sediment_properties|||Change_biogeochemical_fluxes	NA	Chemical|||Physical	NA	Not_applicable	whole_North_Sea	Whole_North_Sea	Not_specified	NA	Modelling	TRUE	TRUE	Not_tested	NA
621	858	9365364	Entering uncharted waters: Long-term dynamics of two data limited fish species, turbot and brill, in the North Sea	2013	14881361	https://sysrev.com/p/99278/article/14881361	TRUE	NA	NA	Primary_research_article	Direct_exploitation	Fishing_exploitation	NA	Change_biomass_abundance	NA	Fish	NA	Population	IVa||| IVb|||IVc	1|||2|||3|||4|||5|||6|||7	Not_specified	NA	Field_observations_measurement	TRUE	TRUE	Not_tested	NA
622	859	9365365	Population ecology of turbot and brill: What can we learn from two rare flatfish species?	2013	14886288	https://sysrev.com/p/99278/article/14886288	TRUE	NA	NA	Primary_research_article	Direct_exploitation	Fishing_exploitation	NA	Change_biomass_abundance|||Change_life_history_traits	NA	Fish	NA	Population	whole_North_Sea	Whole_North_Sea	Not_specified	NA	Field_observations_measurement	TRUE	TRUE	Not_tested	NA
623	860	9365366	The Long-term sedimentary regime of the outer Medway Estuary	2013	14883233	https://sysrev.com/p/99278/article/14883233	TRUE	NA	NA	Review	Sea_use_change	Coastal_development	NA	Change_physical_sediment_properties	NA	Physical	NA	Not_applicable	IVc	5	Estuary	NA	Review	TRUE	TRUE	Not_tested	NA
624	861	9365369	Mobile demersal megafauna at artificial structures in the German Bight ‚Äö√Ñ√¨ Likely effects of offshore wind farm development	2013	14881841	https://sysrev.com/p/99278/article/14881841	TRUE	NA	NA	Primary_research_article	Sea_use_change	Civil_engineering_works	NA	Change_biomass_abundance	NA	Benthos|||Fish	NA	Population	IVb	6	Other	Artificial_reef	Field_observations_measurement	TRUE	TRUE	Not_tested	NA
625	863	9365375	Estimating extreme water level probabilities: A comparison of the direct methods and recommendations for best practise	2013	14882403	https://sysrev.com/p/99278/article/14882403	TRUE	NA	NA	Primary_research_article	Climate_change	Sea_level_rise	NA	Change_physical_water_properties	NA	Physical	NA	Not_applicable	IVb|||IVa	6|||Norvegian_coast|||7	Not_specified	NA	Modelling	TRUE	TRUE	Not_tested	NA
626	864	9365377	PFAS profiles in three North Sea top predators: metabolic differences among species?	2013	14885762	https://sysrev.com/p/99278/article/14885762	TRUE	NA	NA	Primary_research_article	Pollution	Chemical_hazardous_substances	NA	Change_contamination_level	NA	Marine_mammals	NA	Individual	IVb	6|||7	Not_specified	NA	Field_observations_measurement	TRUE	FALSE	Not_tested	NA
627	865	9365378	A multicomponent snapshot of pharmaceuticals and pesticides in the river Meuse basin	2013	14882895	https://sysrev.com/p/99278/article/14882895	TRUE	NA	NA	Primary_research_article	Pollution	Chemical_hazardous_substances	NA	Change_chemical_water_properties	NA	Chemical	NA	Not_applicable	IVc	6	Not_specified	NA	Field_observations_measurement	TRUE	TRUE	Not_tested	NA
628	866	9365380	Combined effects of CO2, temperature, irradiance and time on the physiological performance of Chondrus crispus (Rhodophyta)	2012	14885810	https://sysrev.com/p/99278/article/14885810	TRUE	NA	NA	Primary_research_article	Climate_change	Temperature|||pH|||Other_physical_parameter	Irradiance	Change_biomass_abundance|||Change_life_history_traits	NA	Macropthytes	NA	Individual	IVb	6	Not_specified	NA	Experiment	FALSE	TRUE	Not_tested	NA
629	867	9365383	Impact of coastal defence structures (tetrapods) on a demersal hard-bottom fish community in the southern North Sea	2013	14884934	https://sysrev.com/p/99278/article/14884934	TRUE	NA	NA	Primary_research_article	Sea_use_change	Coastal_development	NA	Change_biomass_abundance|||Change_diversity	NA	Fish	NA	Community	IVb	6	Not_specified	NA	Field_observations_measurement	FALSE	TRUE	Not_tested	NA
630	868	9365385	Genetic structure of wild European populations of the invasive Pacific oyster Crassostrea gigas due to aquaculture practices	2012	14881139	https://sysrev.com/p/99278/article/14881139	TRUE	NA	NA	Primary_research_article	Sea_use_change|||Biological_invasion	Aquaculture_related|||Non_native_species_introduction	NA	Change_genetic	NA	Benthos	NA	Population	IVc||| IVb	6	Oyster_mussel_bed	NA	Field_observations_measurement	TRUE	FALSE	Not_tested	NA
631	870	9365397	Evaluating the effect of fishery closures: Lessons learnt from the Plaice Box	2013	14884844	https://sysrev.com/p/99278/article/14884844	TRUE	NA	NA	Primary_research_article	Direct_exploitation	Fishing_exploitation|||Fishing_incidental_or_bycatch	NA	Multiple	NA	Benthos|||Fish	NA	Community	IVb|||IVc	6|||7	Not_specified	NA	Field_observations_measurement	TRUE	TRUE	Management|||Conservation_protection	NA
632	871	9365400	Data rescue and re-use: Recycling old information to address new policy concerns	2013	14883021	https://sysrev.com/p/99278/article/14883021	TRUE	NA	NA	Primary_research_article	Climate_change	Temperature	NA	Change_biomass_abundance|||Change_phenology	NA	Benthos|||Phytoplankton|||Zooplankton|||Fish	NA	Population	IVa||| IVb|||IVc	3|||4|||5	Not_specified	NA	Field_observations_measurement	TRUE	TRUE	Management	NA
633	872	9365403	When does fishing lead to more fish? Community consequences of bottom trawl fisheries in demersal food webs	2013	14884817	https://sysrev.com/p/99278/article/14884817	TRUE	NA	NA	NA	Direct_exploitation	Fishing_exploitation	NA	Change_biomass_abundance|||Change_trophic_functioning	NA	Fish|||Benthos	NA	Community	Not_specified	Not_specified	Not_specified	NA	Modelling	FALSE	FALSE	Not_tested	NA
634	874	9365409	Climate, copepods and seabirds in the boreal Northeast Atlantic ‚Äö√Ñ√¨ current state and future outlook	2012	14882159	https://sysrev.com/p/99278/article/14882159	TRUE	NA	NA	Primary_research_article	Climate_change	Other	Climate_change_scenario	Change_biomass_abundance|||Change_life_history_traits	NA	Physical|||Zooplankton|||Seabirds	NA	Population	IVb	3	Not_specified	NA	Field_observations_measurement	TRUE	TRUE	Not_tested	NA
635	875	9365410	Distribution of total mercury in coastal sediments from Jade Bay and its catchment, Lower Saxony, Germany	2012	14882430	https://sysrev.com/p/99278/article/14882430	TRUE	NA	NA	Primary_research_article	Pollution	Metal_substances	NA	Change_chemical_sediment_properties	NA	Chemical	NA	Not_applicable	IVb	6	Not_specified	NA	Field_observations_measurement	TRUE	FALSE	Not_tested	NA
636	876	9365411	Body condition of predatory fishes linked to the availability of sandeels	2012	14886207	https://sysrev.com/p/99278/article/14886207	TRUE	NA	NA	Primary_research_article	Direct_exploitation	Fishing_exploitation	NA	Change_life_history_traits	NA	Fish	NA	Community	IVb	4	Not_specified	NA	Field_observations_measurement	TRUE	TRUE	Not_tested	NA
637	877	9365413	Suspended Microplastics and Black Carbon Particles in the Jade System, Southern North Sea	2013	14884311	https://sysrev.com/p/99278/article/14884311	TRUE	NA	NA	Primary_research_article	Pollution	Plastic_litter|||Oils_hydrocarbons_related	NA	Change_chemical_water_properties	NA	Chemical	NA	Not_applicable	IVb	6	Not_specified	NA	Field_observations_measurement	TRUE	TRUE	Not_tested	NA
638	878	9365414	Predicting the Impact of Climate Change on Threatened Species in UK Waters	2013	14885593	https://sysrev.com/p/99278/article/14885593	TRUE	NA	NA	Primary_research_article	Climate_change	Other	climate_change_scenario	Change_distribution	NA	Benthos|||Fish	NA	Community	IVb	2|||5|||6	Not_specified	NA	Modelling	TRUE	TRUE	Not_tested	NA
639	879	9365415	Temporal changes in intertidal macrofauna communities over eight decades: A result of eutrophication and climate change	2013	14884174	https://sysrev.com/p/99278/article/14884174	TRUE	NA	NA	Primary_research_article	Climate_change|||Pollution|||Biological_invasion	Temperature|||Nutrient_input_N_P|||Non_native_species_introduction	NA	Change_biomass_abundance|||Change_demographic_structure|||Change_distribution	NA	Benthos	NA	Community	IVb	6	Mudflat|||Seagrass_bed	NA	Field_observations_measurement	TRUE	TRUE	Not_tested	NA
640	880	9365418	The influence of demersal trawl fishing gears on the resuspension of dinoflagellate cysts	2013	14886148	https://sysrev.com/p/99278/article/14886148	TRUE	NA	NA	Primary_research_article	Direct_exploitation	Destructive_fisheries_seabed	NA	Change_biomass_abundance	NA	Phytoplankton	NA	Population	IVa	3	Not_specified	NA	Field_observations_measurement	TRUE	FALSE	Not_tested	NA
641	882	9365424	Relationships between in vitro lymphoproliferative responses and levels of contaminants in blood of free-ranging adult harbour seals (Phoca vitulina) from the North Sea	2013	14881783	https://sysrev.com/p/99278/article/14881783	TRUE	NA	NA	Primary_research_article	Pollution	Chemical_hazardous_substances|||Metal_substances	NA	Change_physiology|||Change_contamination_level	NA	Marine_mammals	NA	Individual	IVb	6	Not_specified	NA	Field_observations_measurement|||Experiment	FALSE	FALSE	Not_tested	NA
642	883	9365428	Contribution of Priority PAHs and POPs to Ah Receptor-Mediated Activities in Sediment Samples from the River Elbe Estuary, Germany	2013	14886127	https://sysrev.com/p/99278/article/14886127	TRUE	NA	NA	Primary_research_article	Pollution	Oils_hydrocarbons_related	NA	Change_chemical_sediment_properties	NA	Chemical	NA	Not_applicable	IVb	6	Estuary	NA	Field_observations_measurement	TRUE	FALSE	Not_tested	NA
643	885	9365431	Habitat change by the formation of alien Crassostrea-reefs in the Wadden Sea and its role as feeding sites for waterbirds	2013	14885960	https://sysrev.com/p/99278/article/14885960	TRUE	NA	NA	Primary_research_article	Biological_invasion	Non_native_species_introduction	NA	Change_biomass_abundance|||Change_trophic_functioning	NA	Seabirds	NA	Community	IVb	6	Oyster_mussel_bed	NA	Field_observations_measurement	TRUE	TRUE	Not_tested	NA
644	886	9365436	Changes in trace elements during lactation in a marine top predator, the grey seal	2013	14884182	https://sysrev.com/p/99278/article/14884182	TRUE	NA	NA	Primary_research_article	Pollution	Metal_substances	NA	Change_contamination_level	NA	Marine_mammals	NA	Individual	IVb	3	Not_specified	NA	Field_observations_measurement	FALSE	FALSE	Not_tested	NA
645	888	9365443	Simulation of the Near Field Physiochemical Impact of CO2 Leakage into Shallow Water in the North Sea	2013	14884274	https://sysrev.com/p/99278/article/14884274	TRUE	NA	NA	Primary_research_article	Sea_use_change	Gas_stockage_leaking	NA	Change_chemical_water_properties	NA	Chemical	NA	Not_applicable	Not_specified	Not_specified	Not_specified	NA	Modelling	FALSE	TRUE	Not_tested	NA
646	889	9365454	Effective fishing effort indicators and their application to spatial management of mixed demersal fisheries	2013	14883643	https://sysrev.com/p/99278/article/14883643	TRUE	NA	NA	Primary_research_article	Direct_exploitation	Fishing_exploitation	NA	Change_biomass_abundance	NA	Fish	NA	Population	whole_North_Sea	1|||2|||3|||4|||5|||6|||7	Not_specified	NA	Field_observations_measurement	TRUE	TRUE	Management	NA
647	890	9365458	Consistent assessment of trace metal contamination in surface sediments and suspended particulate matter: A case study from the Jade Bay in NW Germany	2013	14885491	https://sysrev.com/p/99278/article/14885491	TRUE	NA	NA	Primary_research_article	Pollution	Metal_substances	NA	Change_chemical_sediment_properties	NA	Chemical	NA	Not_applicable	IVb	6	Not_specified	NA	Field_observations_measurement	TRUE	TRUE	Not_tested	NA
648	891	9365461	Applying distribution model projections for an uncertain future: the case of the Pacific oyster in UK waters	2013	14884439	https://sysrev.com/p/99278/article/14884439	TRUE	NA	NA	Primary_research_article	Biological_invasion|||Climate_change	Non_native_species_introduction|||Other	climate_change_scenario	Change_distribution	NA	Benthos	NA	Population	whole_North_Sea	Whole_North_Sea	Not_specified	NA	Modelling	TRUE	TRUE	Not_tested	NA
649	892	9365462	Application of Bayesian Population Physiologically Based Pharmacokinetic (PBPK) Modeling and Markov Chain Monte Carlo Simulations to Pesticide Kinetics Studies in Protected Marine Mammals: DDT, DDE, and DDD in Harbor Porpoises	2013	14885058	https://sysrev.com/p/99278/article/14885058	TRUE	NA	NA	Primary_research_article	Pollution	Chemical_hazardous_substances	NA	Change_contamination_level	NA	Marine_mammals	NA	Population	Not_specified	Not_specified	Not_specified	NA	Modelling	TRUE	FALSE	Not_tested	NA
650	893	9365464	Invisible catch: A century of bycatch and unreported removals in sea fisheries, Belgium 1929‚Äö√Ñ√¨2010	2013	14881887	https://sysrev.com/p/99278/article/14881887	TRUE	NA	NA	Primary_research_article	Direct_exploitation	Fishing_incidental_or_bycatch|||Fishing_IUU	NA	Change_biomass_abundance	NA	Fish|||Benthos	NA	Population	IVc	6	Not_specified	NA	Field_observations_measurement	TRUE	TRUE	Not_tested	NA
651	894	9365466	On the Non-Compliance in the North Sea Cod Stock	2013	14884523	https://sysrev.com/p/99278/article/14884523	TRUE	NA	NA	Primary_research_article	Direct_exploitation	Fishing_exploitation	NA	Change_biomass_abundance	NA	Fish	NA	Population	Not_specified	Not_specified	Not_specified	NA	Modelling	FALSE	TRUE	Management	NA
652	895	9365471	Seasonal to decadal forcing of high water level percentiles in the German Bight throughout the last century	2013	14882988	https://sysrev.com/p/99278/article/14882988	TRUE	NA	NA	Primary_research_article	Climate_change	Sea_level_rise	NA	Change_physical_water_properties	NA	Physical	NA	Not_applicable	IVb	6	Not_specified	NA	Field_observations_measurement	TRUE	TRUE	Not_tested	NA
653	898	9365494	Size‚Äö√Ñ√™based species interactions shape herring and cod population dynamics in the face of exploitation	2013	14883469	https://sysrev.com/p/99278/article/14883469	TRUE	NA	NA	Primary_research_article	Direct_exploitation	Fishing_exploitation	NA	Change_biomass_abundance|||Change_life_history_traits	NA	Fish	NA	Population	Not_specified	Not_specified	Not_specified	NA	Modelling	FALSE	TRUE	Not_tested	NA
654	899	9365499	How Do Fishing and Environmental Effects Propagate Among and Within Functional Groups?	2013	14881586	https://sysrev.com/p/99278/article/14881586	TRUE	NA	NA	Primary_research_article	Direct_exploitation	Fishing_exploitation	NA	Change_biomass_abundance|||Change_trophic_functioning	NA	Fish	NA	Ecosystem	Not_specified	Not_specified	Not_specified	NA	Modelling	TRUE	TRUE	Not_tested	NA
655	900	9365500	Spatial extent and historical context of North Sea oxygen depletion in August 2010	2012	14882458	https://sysrev.com/p/99278/article/14882458	TRUE	NA	NA	Primary_research_article	Climate_change	Salinity|||Oxygen|||Other_physical_parameter|||Temperature	NA	Change_chemical_water_properties|||Change_physical_water_properties	NA	Chemical|||Physical	NA	Not_applicable	whole_North_Sea	Whole_North_Sea	Not_specified	NA	Field_observations_measurement	TRUE	TRUE	Not_tested	NA
656	901	9365505	NW European shelf under climate warming: implications for open ocean ‚Äö√Ñ√¨ shelf exchange, primary production, and carbon absorption	2013	14886453	https://sysrev.com/p/99278/article/14886453	TRUE	NA	NA	Primary_research_article	Climate_change	Other	climate_change_scenario	Change_biomass_abundance|||Change_biogeochemical_fluxes	NA	Chemical|||Phytoplankton	NA	Community	IVa||| IVb|||IVc	1|||2|||6	Not_specified	NA	Modelling	TRUE	TRUE	Not_tested	NA
657	902	9365507	Factors Influencing the Bioaccumulation of Persistent Organic Pollutants in Food Webs of the Scheldt Estuary	2013	14886226	https://sysrev.com/p/99278/article/14886226	TRUE	NA	NA	Primary_research_article	Pollution	Chemical_hazardous_substances	NA	Bioaccumulation_TL|||Change_chemical_sediment_properties	NA	Fish|||Benthos|||Macropthytes|||Chemical	NA	Ecosystem	IVc	6	Estuary	NA	Field_observations_measurement	TRUE	FALSE	Not_tested	NA
658	903	9365511	Oyster (Ostrea edulis) extirpation and ecosystem transformation in the Firth of Forth, Scotland	2013	14883005	https://sysrev.com/p/99278/article/14883005	TRUE	NA	NA	Primary_research_article	Direct_exploitation|||Pollution|||Biological_invasion	Fishing_exploitation|||Metal_substances|||Destructive_fisheries_seabed|||Non_native_species_introduction	NA	Change_biomass_abundance|||Change_diversity	NA	Benthos	NA	Community|||Individual	IVb	3	Not_specified	NA	Field_observations_measurement	TRUE	TRUE	Not_tested	NA
659	904	9365512	A joint probability approach using a 1-D hydrodynamic model for estimating high water level frequencies in the Lower Rhine Delta	2013	14882959	https://sysrev.com/p/99278/article/14882959	TRUE	NA	NA	Primary_research_article	Climate_change	Sea_level_rise	NA	Change_physical_water_properties	NA	Physical	NA	Not_applicable	IVc	6	Not_specified	NA	Modelling	TRUE	TRUE	Not_tested	NA
660	906	9365519	Development of indicators of ecosystem functioning in a temperate shelf sea: a combined fieldwork and modelling approach	2012	14886465	https://sysrev.com/p/99278/article/14886465	TRUE	NA	NA	Primary_research_article	Climate_change|||Direct_exploitation	Fishing_exploitation|||Other	climate_change_scenario	Multiple	NA	Chemical|||Phytoplankton|||Zooplankton|||Benthos|||Bacteria_other_microorganisms	NA	Ecosystem	IVb|||IVc	2|||4|||5|||6|||7	Not_specified	NA	Modelling	TRUE	TRUE	Not_tested	NA
661	907	9365522	Rebuilding EU fish stocks and fisheries, a process under way?	2013	14884505	https://sysrev.com/p/99278/article/14884505	TRUE	NA	NA	Primary_research_article	Direct_exploitation	Fishing_exploitation	NA	Change_biomass_abundance	NA	Fish	NA	Population	whole_North_Sea	Whole_North_Sea	Not_specified	NA	Modelling	TRUE	TRUE	Management	NA
662	908	9365523	Ocean Warming and Spread of Pathogenic Vibrios in the Aquatic Environment	2013	14882677	https://sysrev.com/p/99278/article/14882677	TRUE	NA	NA	Review	Climate_change	Temperature	NA	Change_biomass_abundance	NA	Bacteria_other_microorganisms	NA	Community	IVc	5|||6	Not_specified	NA	Review	TRUE	TRUE	Not_tested	NA
663	909	9365524	Long-Term Trends in Calcifying Plankton and pH in the North Sea	2013	14886214	https://sysrev.com/p/99278/article/14886214	TRUE	NA	NA	Primary_research_article	Climate_change	pH|||Temperature|||Salinity	NA	Change_biomass_abundance	NA	Phytoplankton	NA	Population	IVb	2|||3|||4|||6|||7	Not_specified	NA	Field_observations_measurement	FALSE	TRUE	Not_tested	NA
664	910	9365532	Climate change facilitated range expansion of the non-native angular crab Goneplax rhomboides into the North Sea	2013	14883475	https://sysrev.com/p/99278/article/14883475	TRUE	NA	NA	Primary_research_article	Biological_invasion|||Climate_change	Temperature|||Other_physical_parameter|||Non_native_species_introduction	NA	Change_biomass_abundance|||Change_distribution	NA	Benthos	NA	Population	whole_North_Sea	Whole_North_Sea	Not_specified	NA	Field_observations_measurement|||Modelling	TRUE	TRUE	Not_tested	NA
665	912	9365534	Why the size structure of marine communities can require decades to recover from fishing	2013	14884964	https://sysrev.com/p/99278/article/14884964	TRUE	NA	NA	Primary_research_article	Direct_exploitation	Fishing_exploitation	NA	Change_trophic_functioning|||Change_biomass_abundance|||Change_demographic_structure	NA	Fish	NA	Community	Not_specified	Not_specified	Not_specified	NA	Modelling	FALSE	TRUE	Management	NA
666	913	9365539	Impact of global change on coastal oxygen dynamics and risk of hypoxia	2013	14885585	https://sysrev.com/p/99278/article/14885585	TRUE	NA	NA	Primary_research_article	Climate_change|||Pollution	Temperature|||Oxygen|||Nutrient_input_N_P	NA	Change_chemical_water_properties|||Change_physical_water_properties	NA	Chemical|||Physical	NA	Not_applicable	IVb	6	Not_specified	NA	Modelling	FALSE	TRUE	Not_tested	NA
667	914	9365540	Population genetics provides new insights into biomarker prevalence in dab (<scp>L</scp>imanda limanda <scp>L</scp>.): a key marine biomonitoring species	2013	14884720	https://sysrev.com/p/99278/article/14884720	TRUE	NA	NA	Primary_research_article	Pollution	Metal_substances	NA	Change_contamination_level|||Change_genetic|||Change_life_history_traits	NA	Fish	NA	Population	IVb|||IVc	4|||5|||6	Not_specified	NA	Field_observations_measurement	TRUE	TRUE	Not_tested	NA
668	915	9365543	The radium legacy: Contaminated land and the committed effective dose from the ingestion of radium contaminated materials	2013	14884043	https://sysrev.com/p/99278/article/14884043	TRUE	NA	NA	Primary_research_article	Pollution	Radioactive_substances	NA	Change_chemical_water_properties	NA	Chemical	NA	Not_applicable	IVb	3	Not_specified	NA	Field_observations_measurement	FALSE	TRUE	Not_tested	NA
669	916	9365547	The role of atmospheric deposition in the eutrophication of the North Sea: A model analysis	2013	14882337	https://sysrev.com/p/99278/article/14882337	TRUE	NA	NA	Primary_research_article	Pollution	Nutrient_input_N_P	NA	Change_chemical_water_properties	NA	Chemical	NA	Not_applicable	IVc||| IVb	4|||5|||6|||3|||7	Oyster_mussel_bed	NA	Modelling	TRUE	TRUE	Not_tested	NA
670	917	9365548	Chemical contaminants in the Wadden Sea: Sources, transport, fate and effects	2013	14884586	https://sysrev.com/p/99278/article/14884586	TRUE	NA	NA	Review	Pollution	Chemical_hazardous_substances|||Metal_substances	NA	Change_chemical_water_properties|||Change_chemical_sediment_properties|||Change_contamination_level	NA	Chemical|||Fish|||Benthos|||Marine_mammals|||Seabirds	NA	Individual	IVb|||IVc	6	Not_specified	NA	Review	TRUE	TRUE	Not_tested	NA
671	918	9365549	Monitoring micropollutants in marine waters, can quality standards be met?	2013	14882456	https://sysrev.com/p/99278/article/14882456	TRUE	NA	NA	Primary_research_article	Pollution	Chemical_hazardous_substances	NA	Change_chemical_water_properties|||Change_chemical_sediment_properties	NA	Chemical	NA	Not_applicable	IVc	6	Not_specified	NA	Field_observations_measurement	TRUE	TRUE	Not_tested	NA
672	919	9365553	Changes in North Sea storm surge conditions for four transient future climate realizations	2012	14881647	https://sysrev.com/p/99278/article/14881647	TRUE	NA	NA	Primary_research_article	Climate_change	Other	Climate_change_scenario	Change_extreme_events	NA	Physical	NA	Not_applicable	whole_North_Sea	Whole_North_Sea	Not_specified	NA	Modelling	TRUE	TRUE	Not_tested	NA
673	920	9365555	Seasonal occurrence of the invasive ctenophore Mnemiopsis leidyi in the western Dutch Wadden Sea	2013	14885540	https://sysrev.com/p/99278/article/14885540	TRUE	NA	NA	Primary_research_article	Biological_invasion	Non_native_species_introduction	NA	Change_biomass_abundance|||Change_distribution	NA	Zooplankton	NA	Population	IVc	6	Not_specified	NA	Field_observations_measurement	TRUE	TRUE	Not_tested	NA
674	921	9365557	Effects of pile-driving on harbour porpoises (Phocoena phocoena) at the first offshore wind farm in Germany""	2013	14881951	https://sysrev.com/p/99278/article/14881951	TRUE	NA	NA	Primary_research_article	Sea_use_change	Civil_engineering_works	NA	Change_distribution	NA	Marine_mammals	NA	Individual	IVb	6	Not_specified	NA	Field_observations_measurement	TRUE	TRUE	Not_tested	NA
675	922	9365559	Using stochastic population process models to predict the impact of climate change	2013	14881320	https://sysrev.com/p/99278/article/14881320	TRUE	NA	NA	Primary_research_article	Climate_change	Temperature	NA	Change_biomass_abundance|||Change_life_history_traits	NA	Benthos	NA	Population	IVc	6	Not_specified	NA	Modelling	FALSE	TRUE	Not_tested	NA
676	923	9365561	Far‚Äö√Ñ√™reaching effects of a seal scarer on harbour porpoises, Phocoena phocoena	2012	14886607	https://sysrev.com/p/99278/article/14886607	TRUE	NA	NA	Primary_research_article	Sea_use_change	Aquaculture_related	NA	Change_distribution	NA	Marine_mammals	NA	Population	IVb	6	Not_specified	NA	Field_observations_measurement	TRUE	FALSE	Not_tested	NA
677	924	9365562	Parasites in the Wadden Sea food web	2013	14886187	https://sysrev.com/p/99278/article/14886187	TRUE	NA	NA	Review	Climate_change|||Biological_invasion	Temperature|||Non_native_species_introduction	NA	Multiple	NA	Bacteria_other_microorganisms	NA	Population	IVb	6	Not_specified	NA	Review	TRUE	FALSE	Not_tested	NA
678	925	9365565	Persisting intertidal seagrass beds in the northern Wadden Sea since the 1930s	2013	14885458	https://sysrev.com/p/99278/article/14885458	TRUE	NA	NA	Primary_research_article	Pollution|||Sea_use_change	Nutrient_input_N_P|||Coastal_development	NA	Change_biomass_abundance	NA	Macropthytes	NA	Population	IVb	6	Seagrass_bed	NA	Field_observations_measurement	TRUE	TRUE	Not_tested	NA
679	926	9365567	Disease prevalence in flounder (Platichthys flesus) from the Dutch Wadden Sea as indicator of environmental quality: A summary of 1988‚Äö√Ñ√¨2005 surveys	2013	14883589	https://sysrev.com/p/99278/article/14883589	TRUE	NA	NA	Primary_research_article	Pollution	Chemical_hazardous_substances	NA	Change_life_history_traits|||Change_physiology	NA	Fish	NA	Population	IVc	6	Estuary	NA	Field_observations_measurement	TRUE	TRUE	Management	NA
680	927	9365571	Differentiating between Underwater Construction Noise of Monopile and Jacket Foundations for Offshore Windmills: A Case Study from the Belgian Part of the North Sea	2013	14885529	https://sysrev.com/p/99278/article/14885529	TRUE	NA	NA	Primary_research_article	Sea_use_change	Civil_engineering_works	NA	Other	change_behaviour, noise	Marine_mammals|||Physical	NA	Population	IVc	6	Not_specified	NA	Modelling	TRUE	FALSE	Not_tested	NA
681	928	9365572	Benthos and demersal fish habitats in the German Exclusive Economic Zone (EEZ) of the North Sea	2012	14886608	https://sysrev.com/p/99278/article/14886608	TRUE	NA	NA	Primary_research_article	Climate_change	Temperature|||Salinity|||Other_physical_parameter	NA	Change_distribution|||Change_biomass_abundance	NA	Benthos|||Fish	NA	Community	IVb	6	Not_specified	NA	Field_observations_measurement	TRUE	FALSE	Not_tested	NA
682	930	9365580	Indicator-based status assessment of commercial fish species in the North Sea according to the EU Marine Strategy Framework Directive (MSFD)	2013	14882548	https://sysrev.com/p/99278/article/14882548	TRUE	NA	NA	Primary_research_article	Direct_exploitation	Fishing_exploitation	NA	Multiple	NA	Fish	NA	Population	IVa||| IVb|||IVc	1|||2|||3|||4|||5|||6|||7	Not_specified	NA	Field_observations_measurement	TRUE	TRUE	Management	NA
683	932	9365583	Tropical oomycetes in the German Bight ‚Äö√Ñ√¨ Climate warming or overlooked diversity?	2013	14882927	https://sysrev.com/p/99278/article/14882927	TRUE	NA	NA	Primary_research_article	Biological_invasion|||Climate_change	Non_native_species_introduction|||Temperature	NA	Change_biomass_abundance	NA	Bacteria_other_microorganisms	NA	Population	IVb	6	Not_specified	NA	Field_observations_measurement	TRUE	FALSE	Not_tested	NA
684	933	9365584	Modelling the response of soft cliffs to climate change: A statistical, process-response model using accumulated excess energy	2013	14883698	https://sysrev.com/p/99278/article/14883698	TRUE	NA	NA	Primary_research_article	Climate_change	Other_physical_parameter|||Sea_level_rise	wave energy	Coastal_erosion_sedimentation	NA	Physical	NA	Not_applicable	IVc	5	Not_specified	NA	Modelling	TRUE	TRUE	Not_tested	NA
685	935	9365589	A proposed method for assessing the extent of the seabed significantly affected by demersal fishing in the Greater North Sea	2013	14881449	https://sysrev.com/p/99278/article/14881449	TRUE	NA	NA	Primary_research_article	Direct_exploitation	Destructive_fisheries_seabed	NA	Other	Fishing_disturbance	Not_applicable	NA	Not_applicable	IVb|||IVc	2|||3|||4|||5	Not_specified	NA	Modelling	TRUE	TRUE	Not_tested	NA
686	936	9365594	Consequences of a cumulative perspective on marine environmental impacts: Offshore wind farming and seabirds at North Sea scale in context of the EU Marine Strategy Framework Directive	2013	14880924	https://sysrev.com/p/99278/article/14880924	TRUE	NA	NA	Primary_research_article	Sea_use_change	Civil_engineering_works	NA	Change_biomass_abundance|||Degradation_habitat_loss|||Other	change_behavior	Seabirds	NA	Population	IVa||| IVb|||IVc	6|||5|||4|||3|||2|||1	Not_specified	NA	Field_observations_measurement	TRUE	TRUE	Not_tested	NA
687	938	9365600	(Flat)fish stocks in an ecosystem and evolutionary perspective	2013	14885178	https://sysrev.com/p/99278/article/14885178	TRUE	NA	NA	Primary_research_article	Direct_exploitation	Fishing_exploitation	NA	Change_biomass_abundance|||Change_genetic	NA	Fish	NA	Population	Not_specified	Not_specified	Not_specified	NA	Review	TRUE	TRUE	Not_tested	NA
688	940	9365603	Estimating spatial and temporal variability of juvenile North Sea plaice from opportunistic data	2013	14881176	https://sysrev.com/p/99278/article/14881176	TRUE	NA	NA	Primary_research_article	Direct_exploitation	Fishing_exploitation	NA	Change_demographic_structure	NA	Fish	NA	Population	IVb|||IVc	4|||5|||6	Not_specified	NA	Field_observations_measurement	TRUE	FALSE	Not_tested	NA
689	941	9365604	Discarding of plaice (Pleuronectes platessa) in the Danish North Sea trawl fishery	2013	14883110	https://sysrev.com/p/99278/article/14883110	TRUE	NA	NA	Primary_research_article	Direct_exploitation	Fishing_incidental_or_bycatch	NA	Change_biomass_abundance	NA	Fish	NA	Population	IVa||| IVb	1|||2|||6|||7	Not_specified	NA	Field_observations_measurement	TRUE	FALSE	Management	NA
690	942	9365606	Effects of dispersed oil on reproduction in the cold water copepod Calanus finmarchicus (Gunnerus)	2013	14881465	https://sysrev.com/p/99278/article/14881465	TRUE	NA	NA	Primary_research_article	Pollution	Oils_hydrocarbons_related	NA	Change_life_history_traits|||Incidental_mortality	NA	Zooplankton	NA	Individual	Not_specified	Not_specified	Not_specified	NA	Experiment	FALSE	TRUE	Not_tested	NA
691	943	9365608	Offshore wind farms as productive sites or ecological traps for gadoid fishes? ‚Äö√Ñ√¨ Impact on growth, condition index and diet composition	2013	14885969	https://sysrev.com/p/99278/article/14885969	TRUE	NA	NA	Primary_research_article	Sea_use_change	Civil_engineering_works	NA	Change_biomass_abundance|||Change_life_history_traits|||Change_trophic_functioning	NA	Fish	NA	Population	IVc	6	Not_specified	NA	Field_observations_measurement	TRUE	TRUE	Not_tested	NA
692	944	9365610	Spatio‚Äö√Ñ√™temporal dynamics of the invasive plant species Elytrigia atherica on natural salt marshes	2012	14885948	https://sysrev.com/p/99278/article/14885948	TRUE	NA	NA	Primary_research_article	Biological_invasion	Non_native_species_introduction	NA	Change_biomass_abundance|||Change_distribution	NA	Other	Grass_species_plant	Population	IVb|||IVc	6	Saltmarsh	NA	Field_observations_measurement	TRUE	TRUE	Not_tested	NA
693	945	9365611	Feeding interactions between the introduced ctenophore Mnemiopsis leidyi and juvenile herring Clupea harengus in the Wadden Sea	2012	14884938	https://sysrev.com/p/99278/article/14884938	TRUE	NA	NA	Primary_research_article	Biological_invasion	Non_native_species_introduction	NA	Change_trophic_functioning	NA	Zooplankton|||Fish	NA	Population	IVb	6	Not_specified	NA	Field_observations_measurement	FALSE	TRUE	Not_tested	NA
694	946	9365612	Application of a silicone rubber passive sampling technique for monitoring PAHs and PCBs at three Belgian coastal harbours	2013	14883535	https://sysrev.com/p/99278/article/14883535	TRUE	NA	NA	Primary_research_article	Pollution	Chemical_hazardous_substances|||Oils_hydrocarbons_related	NA	Change_chemical_water_properties	NA	Chemical	NA	Not_applicable	IVc	6	Not_specified	NA	Field_observations_measurement	TRUE	TRUE	Not_tested	NA
695	948	9365615	Marine fungi may benefit from ocean acidification	2013	14885828	https://sysrev.com/p/99278/article/14885828	TRUE	NA	NA	Primary_research_article	Climate_change	pH	NA	Change_biomass_abundance|||Change_diversity	NA	Bacteria_other_microorganisms	NA	Community	IVb	6	Not_specified	NA	Experiment	FALSE	TRUE	Not_tested	NA
696	949	9365618	Epifauna dynamics at an offshore foundation ‚Äö√Ñ√¨ Implications of future wind power farming in the North Sea	2013	14886569	https://sysrev.com/p/99278/article/14886569	TRUE	NA	NA	Primary_research_article	Sea_use_change	Civil_engineering_works	NA	Change_biomass_abundance	NA	Benthos	NA	Community	IVb	6	Not_specified	NA	Field_observations_measurement	TRUE	TRUE	Not_tested	NA
697	950	9365619	Residency, site fidelity and habitat use of Atlantic cod (Gadus morhua) at an offshore wind farm using acoustic telemetry	2013	14885652	https://sysrev.com/p/99278/article/14885652	TRUE	NA	NA	Primary_research_article	Sea_use_change	Civil_engineering_works	NA	Other	habitat_use	Fish	NA	Individual	IVc	6	Other	Artificial_hard_substrate	Field_observations_measurement	TRUE	TRUE	Not_tested	NA
698	951	9365621	Sensitivity of Calanus spp. copepods to environmental changes in the North Sea using life-stage structured models	2013	14881806	https://sysrev.com/p/99278/article/14881806	TRUE	NA	NA	Primary_research_article	Climate_change	Temperature	NA	Change_biomass_abundance|||Change_phenology|||Change_distribution	NA	Zooplankton	NA	Population	whole_North_Sea	Whole_North_Sea	Not_specified	NA	Modelling	FALSE	TRUE	Not_tested	NA
699	952	9365623	Occurrence and potential combined toxicity of dissolved organic contaminants in the Forth estuary and Firth of Forth, Scotland assessed using passive samplers and an algal toxicity test	2013	14885305	https://sysrev.com/p/99278/article/14885305	TRUE	NA	NA	Primary_research_article	Pollution	Oils_hydrocarbons_related|||Chemical_hazardous_substances	NA	Change_physiology|||Change_chemical_water_properties	NA	Phytoplankton|||Chemical	NA	Individual	IVb	3	Estuary	NA	Experiment	TRUE	FALSE	Not_tested	NA
700	953	9365627	Small-scale modelling of the physiochemical impacts of CO2 leaked from sub-seabed reservoirs or pipelines within the North Sea and surrounding waters	2013	14882457	https://sysrev.com/p/99278/article/14882457	TRUE	NA	NA	Primary_research_article	Sea_use_change	Gas_stockage_leaking	NA	Change_chemical_water_properties	NA	Chemical	NA	Not_applicable	IVb|||IVa	2|||7|||Norvegian_coast	Not_specified	NA	Modelling	TRUE	FALSE	Not_tested	NA
701	954	9365636	Plastic in North Sea Fish	2013	14886532	https://sysrev.com/p/99278/article/14886532	TRUE	NA	NA	Primary_research_article	Pollution	Plastic_litter	NA	Plastic_ingestion	NA	Fish	NA	Individual	whole_North_Sea	Whole_North_Sea	Not_specified	NA	Field_observations_measurement	TRUE	FALSE	Not_tested	NA
702	955	9365641	Environmental genotoxicity and cytotoxicity levels in fish from the North Sea offshore region and Atlantic coastal waters	2013	14881080	https://sysrev.com/p/99278/article/14881080	TRUE	NA	NA	Primary_research_article	Pollution	Chemical_hazardous_substances	NA	Change_physiology	NA	Fish	NA	Individual	IVb|||IVc	2|||3|||6|||7	Not_specified	NA	Field_observations_measurement	TRUE	FALSE	Not_tested	NA
703	956	9365643	Harbour Porpoises Phocoena phocoena in the Eastern Scheldt: A Resident Stock or Trapped by a Storm Surge Barrier?	2013	14883387	https://sysrev.com/p/99278/article/14883387	TRUE	NA	NA	Primary_research_article	Sea_use_change	Coastal_development	NA	Change_distribution	NA	Marine_mammals	NA	Individual	IVc	6	Not_specified	NA	Field_observations_measurement	TRUE	TRUE	Not_tested	NA
704	957	9365645	Identification of polymer types and additives in marine microplastic particles using pyrolysis-GC/MS and scanning electron microscopy	2013	14885715	https://sysrev.com/p/99278/article/14885715	TRUE	NA	NA	Primary_research_article	Pollution	Plastic_litter	NA	Change_chemical_sediment_properties	NA	Chemical	NA	Not_applicable	IVb	6	Not_specified	NA	Field_observations_measurement	TRUE	FALSE	Not_tested	NA
705	958	9365647	Impacts of climate change on the complex life cycles of fish	2012	14882411	https://sysrev.com/p/99278/article/14882411	TRUE	NA	NA	Review	Climate_change	Temperature	NA	Change_life_history_traits	NA	Fish	NA	Population	Not_specified	Not_specified	Not_specified	NA	Review	TRUE	FALSE	Not_tested	NA
706	959	9365653	Continued declines of RedshankTringa totanusbreeding on saltmarsh in Great Britain: is there a solution to this conservation problem?	2013	14881868	https://sysrev.com/p/99278/article/14881868	TRUE	NA	NA	Primary_research_article	Sea_use_change	Coastal_development	NA	Change_biomass_abundance	NA	Seabirds	NA	Population	IVa|||IVc||| IVb	3|||5	Saltmarsh	NA	Field_observations_measurement	TRUE	TRUE	Conservation_protection	NA
707	961	9365659	Elevated temperature elicits greater effects than decreased pH on the development, feeding and metabolism of northern shrimp (Pandalus borealis) larvae	2012	14880935	https://sysrev.com/p/99278/article/14880935	TRUE	NA	NA	Primary_research_article	Climate_change	Temperature|||pH	NA	Change_life_history_traits	NA	Benthos	NA	Individual	IVa	Norvegian_coast	Not_specified	NA	Experiment	FALSE	FALSE	Not_tested	NA
708	962	9365664	Natural mortality: Its ecology, how it shapes fish life histories, and why it may be increased by fishing	2013	14886205	https://sysrev.com/p/99278/article/14886205	TRUE	NA	NA	Primary_research_article	Direct_exploitation	Fishing_exploitation	NA	Change_life_history_traits	NA	Fish	NA	Population	Not_specified	Not_specified	Not_specified	NA	Modelling	FALSE	FALSE	Not_tested	NA
709	963	9365666	Spatial, seasonal and vertical distributions of currently-used pesticides in the marine boundary layer of the North Sea	2013	14881201	https://sysrev.com/p/99278/article/14881201	TRUE	NA	NA	Primary_research_article	Pollution	Chemical_hazardous_substances	NA	Change_chemical_water_properties	NA	Chemical	NA	Not_applicable	whole_North_Sea	Whole_North_Sea	Not_specified	NA	Field_observations_measurement	TRUE	TRUE	Not_tested	NA
710	964	9365669	Shifts in the timing of spawning in sole linked to warming sea temperatures	2013	14882119	https://sysrev.com/p/99278/article/14882119	TRUE	NA	NA	Primary_research_article	Climate_change	Temperature	NA	Change_phenology	NA	Fish	NA	Population	IVb|||IVc	2|||3|||4|||5|||6|||7	Not_specified	NA	Field_observations_measurement	TRUE	TRUE	Not_tested	NA
711	966	9365676	Is age structure a relevant criterion for the health of fish stocks?	2013	14884335	https://sysrev.com/p/99278/article/14884335	TRUE	NA	NA	Primary_research_article	Direct_exploitation	Fishing_exploitation	NA	Change_biomass_abundance|||Change_demographic_structure	NA	Fish	NA	Population	Not_specified	Not_specified	Not_specified	NA	Modelling	FALSE	TRUE	Management	NA
712	968	9365681	Design or pragmatic evolution: applying ITQs in EU fisheries management	2013	14882849	https://sysrev.com/p/99278/article/14882849	TRUE	NA	NA	Primary_research_article	Direct_exploitation	Fishing_exploitation	NA	Quantification_driver	NA	Fish	NA	Population	IVc	6	Not_specified	NA	Field_observations_measurement	FALSE	TRUE	Management	NA
713	969	9365683	Rebuilding fish communities: the ghost of fisheries past and the virtue of patience	2013	14882541	https://sysrev.com/p/99278/article/14882541	TRUE	NA	NA	Primary_research_article	Direct_exploitation	Fishing_exploitation	NA	Change_biomass_abundance|||Incidental_mortality	NA	Fish	NA	Community	whole_North_Sea	Whole_North_Sea	Not_specified	NA	Field_observations_measurement	TRUE	TRUE	Management	NA
714	970	9365693	≈í¬• 13C and ≈í¬• 15N variations in organic matter pools, Mytilus spp. and Macoma balthica along the European Atlantic coast	2012	14883344	https://sysrev.com/p/99278/article/14883344	TRUE	NA	NA	Primary_research_article	Pollution	Nutrient_input_N_P	NA	Change_trophic_functioning	NA	Benthos	NA	Individual	IVb|||IVc	6	Not_specified	NA	Field_observations_measurement	TRUE	TRUE	Not_tested	NA
715	971	9365703	Organochlorines in harbour porpoises (Phocoena phocoena) stranded along the southern North Sea between 2010 and 2013	2014	14886578	https://sysrev.com/p/99278/article/14886578	TRUE	NA	NA	Primary_research_article	Pollution	Chemical_hazardous_substances	NA	Change_contamination_level	NA	Marine_mammals	NA	Individual	IVc	6	Not_specified	NA	Field_observations_measurement	TRUE	TRUE	Not_tested	NA
716	972	9365707	Modelling the spatio-temporal interplay between North Sea saithe (Pollachius virens) and multiple fleet segments for management evaluation	2014	14886530	https://sysrev.com/p/99278/article/14886530	TRUE	NA	NA	Primary_research_article	Direct_exploitation	Fishing_exploitation	NA	Change_biomass_abundance	NA	Fish	NA	Population	whole_North_Sea	Whole_North_Sea	Not_specified	NA	Modelling	TRUE	TRUE	Management	NA
717	973	9365712	The effects of global climate change on the cycling and processes of persistent organic pollutants (POPs) in the North Sea	2014	14881282	https://sysrev.com/p/99278/article/14881282	TRUE	NA	NA	Primary_research_article	Climate_change|||Pollution	Chemical_hazardous_substances	NA	Change_chemical_water_properties	NA	Chemical	NA	Not_applicable	whole_North_Sea	Whole_North_Sea	Not_specified	NA	Modelling	TRUE	TRUE	Not_tested	NA
718	974	9365724	Pseudocollapse and rebuilding of North Sea mackerel (Scomber scombrus)	2013	14885784	https://sysrev.com/p/99278/article/14885784	TRUE	NA	NA	Review	Direct_exploitation	Fishing_exploitation	NA	Change_biomass_abundance	NA	Fish	NA	Population	IVa||| IVb|||IVc	1|||2|||3|||4|||6	Not_specified	NA	Review	TRUE	TRUE	Not_tested	NA
719	975	9365727	Temporal trends in age and size at maturation of four North Sea gadid species: cod, haddock, whiting and Norway pout	2014	14883381	https://sysrev.com/p/99278/article/14883381	TRUE	NA	NA	Primary_research_article	Direct_exploitation	Fishing_exploitation	NA	Change_life_history_traits	NA	Fish	NA	Population	IVa||| IVb|||IVc	1|||2|||3|||4|||5|||6|||7	Not_specified	NA	Field_observations_measurement	FALSE	TRUE	Not_tested	NA
720	976	9365731	Trophic look at soft-bottom communities ‚Äö√Ñ√Æ Short-term effects of trawling cessation on benthos	2014	14881276	https://sysrev.com/p/99278/article/14881276	TRUE	NA	NA	Primary_research_article	Direct_exploitation	Destructive_fisheries_seabed	NA	Change_trophic_functioning	NA	Benthos	NA	Community	IVb	6	Not_specified	NA	Field_observations_measurement	FALSE	FALSE	Not_tested	NA
721	977	9365733	Predation by native brown shrimp on invasive Pacific oyster spat	2014	14882335	https://sysrev.com/p/99278/article/14882335	TRUE	NA	NA	Primary_research_article	Biological_invasion	Non_native_species_introduction	NA	Change_trophic_functioning	NA	Benthos	NA	Community	IVc	6	Oyster_mussel_bed	NA	Experiment	FALSE	TRUE	Not_tested	NA
722	978	9365734	Diel variation in feeding and movement patterns of juvenile Atlantic cod at offshore wind farms	2014	14883237	https://sysrev.com/p/99278/article/14883237	TRUE	NA	NA	Primary_research_article	Sea_use_change	Civil_engineering_works	NA	Other	Change behaviour	Fish	NA	Individual	IVc	6	Other	Artificia_reef	Field_observations_measurement	FALSE	TRUE	Not_tested	NA
723	979	9365736	An early footprint of fisheries: Changes for a demersal fish assemblage in the German Bight from 1902‚Äö√Ñ√¨1932 to 1991‚Äö√Ñ√¨2009	2014	14883880	https://sysrev.com/p/99278/article/14883880	TRUE	NA	NA	Primary_research_article	Direct_exploitation	Fishing_exploitation|||Destructive_fisheries_seabed	NA	Multiple	NA	Fish	NA	Population	IVb|||IVc	6|||7	Not_specified	NA	Field_observations_measurement	TRUE	TRUE	Not_tested	NA
724	980	9365737	Growth of juvenile blue mussels (Mytilus edulis) on suspended collectors in the Dutch Wadden Sea	2014	14884227	https://sysrev.com/p/99278/article/14884227	TRUE	NA	NA	Primary_research_article	Sea_use_change	Aquaculture_related	NA	Change_biomass_abundance|||Change_life_history_traits	NA	Benthos	NA	Population	IVc	6	Not_specified	NA	Field_observations_measurement	TRUE	TRUE	Not_tested	NA
725	982	9365741	Combined analyses reveal environmentally driven changes in the North Sea ecosystem and raise questions regarding what makes an ecosystem model‚Äö√Ñ√¥s performance credible?	2014	14882635	https://sysrev.com/p/99278/article/14882635	TRUE	NA	NA	Primary_research_article	Direct_exploitation	Fishing_exploitation	NA	Change_biomass_abundance|||Change_trophic_functioning	NA	All	NA	Ecosystem	Not_specified	Not_specified	Not_specified	NA	Modelling	FALSE	TRUE	Not_tested	NA
726	983	9365742	Polychlorinated terphenyl patterns and levels in selected marine mammals and a river fish from different continents	2014	14882968	https://sysrev.com/p/99278/article/14882968	TRUE	NA	NA	Primary_research_article	Pollution	Chemical_hazardous_substances	NA	Change_contamination_level	NA	Marine_mammals|||Fish	NA	Individual	IVc	6	Not_specified	NA	Field_observations_measurement	TRUE	FALSE	Not_tested	NA
727	984	9365743	Does copepod size determine food consumption of particulate feeding fish?	2013	14885492	https://sysrev.com/p/99278/article/14885492	TRUE	NA	NA	Primary_research_article	Climate_change	Other	climate_change_general	Change_life_history_traits|||Change_trophic_functioning|||Change_biomass_abundance	NA	Fish	NA	Population	IVb	2|||4|||6|||7	Not_specified	NA	Field_observations_measurement	TRUE	TRUE	Not_tested	NA
728	985	9365744	Forage fish, their fisheries, and their predators: who drives whom?	2013	14882679	https://sysrev.com/p/99278/article/14882679	TRUE	NA	NA	Review	Direct_exploitation|||Climate_change	Fishing_exploitation|||Temperature	NA	Change_biomass_abundance	NA	Fish|||Marine_mammals|||Seabirds	NA	Community	whole_North_Sea	Whole_North_Sea	Not_specified	NA	Review	TRUE	TRUE	Not_tested	NA
729	986	9365747	North Sea wave conditions: an analysis of four transient future climate realizations	2013	14881218	https://sysrev.com/p/99278/article/14881218	TRUE	NA	NA	Primary_research_article	Climate_change	Other	climate_change_scenarios	Change_extreme_events|||Change_physical_water_properties	NA	Physical	NA	Not_applicable	whole_North_Sea	Whole_North_Sea	Not_specified	NA	Modelling	TRUE	TRUE	Not_tested	NA
730	987	9365757	Heterogeneity of impacts of high CO&amp;lt;sub&amp;gt;2&amp;lt;/sub&amp;gt; on the North Western European Shelf	2014	14882847	https://sysrev.com/p/99278/article/14882847	TRUE	NA	NA	Primary_research_article	Climate_change	Temperature|||pH	NA	Multiple	NA	Physical|||Phytoplankton|||Zooplankton	NA	Ecosystem	whole_North_Sea	Whole_North_Sea	Not_specified	NA	Modelling	TRUE	TRUE	Not_tested	NA
731	988	9365758	Morphology of &amp;lt;i&amp;gt;Emiliania huxleyi&amp;lt;/i&amp;gt; coccoliths on the northwestern European shelf ‚Äö√Ñ√¨ is there an influence of carbonate chemistry?	2014	14884420	https://sysrev.com/p/99278/article/14884420	TRUE	NA	NA	Primary_research_article	Climate_change	pH	NA	Change_life_history_traits	NA	Phytoplankton	NA	Individual	IVb|||IVa|||IVc	1|||2|||5|||6|||Norvegian_coast	Not_specified	NA	Field_observations_measurement	TRUE	FALSE	Not_tested	NA
732	993	9365764	A new analytical approach for monitoring microplastics in marine sediments	2014	14883295	https://sysrev.com/p/99278/article/14883295	TRUE	NA	NA	Primary_research_article	Pollution	Plastic_litter	NA	Change_chemical_sediment_properties	NA	Chemical	NA	Not_applicable	IVb	6	Not_specified	NA	Field_observations_measurement	FALSE	FALSE	Not_tested	NA
733	996	9365771	Increase in dimethylsulfide (DMS) emissions due to eutrophication of coastal waters offsets their reduction due to ocean acidification	2014	14882000	https://sysrev.com/p/99278/article/14882000	TRUE	NA	NA	Primary_research_article	Pollution|||Climate_change	Nutrient_input_N_P|||pH	NA	Change_biogeochemical_fluxes|||Change_chemical_water_properties	NA	Chemical	NA	Not_applicable	IVc	6	Not_specified	NA	Modelling	FALSE	TRUE	Not_tested	NA
734	997	9365776	Are Calanus spp. shifting poleward in the North Atlantic? A habitat modelling approach	2013	14884489	https://sysrev.com/p/99278/article/14884489	TRUE	NA	NA	Primary_research_article	Climate_change	Temperature	NA	Change_distribution	NA	Zooplankton	NA	Population	whole_North_Sea	Whole_North_Sea	Not_specified	NA	Modelling	TRUE	TRUE	Not_tested	NA
735	998	9365778	Synchronous response of marine plankton ecosystems to climate in the Northeast Atlantic and the North Sea	2014	14883392	https://sysrev.com/p/99278/article/14883392	TRUE	NA	NA	Primary_research_article	Climate_change	Temperature	NA	Change_biomass_abundance	NA	Phytoplankton|||Zooplankton	NA	Population	whole_North_Sea	Whole_North_Sea	Not_specified	NA	Field_observations_measurement	TRUE	TRUE	Not_tested	NA
736	999	9365779	Sensitivity of macrobenthic secondary production to trawling in the English sector of the Greater North Sea: A biological trait approach	2014	14883389	https://sysrev.com/p/99278/article/14883389	TRUE	NA	NA	Primary_research_article	Direct_exploitation	Destructive_fisheries_seabed	NA	Change_biomass_abundance|||Change_life_history_traits	NA	Benthos	NA	Community	IVb|||IVc	4|||5	Not_specified	NA	Field_observations_measurement	TRUE	FALSE	Not_tested	NA
737	1000	9365781	Stability in marine fish communities	2014	14882551	https://sysrev.com/p/99278/article/14882551	TRUE	NA	NA	Primary_research_article	Direct_exploitation	Fishing_exploitation	NA	Change_biomass_abundance|||Change_diversity	NA	Fish	NA	Community	Not_specified	Not_specified	Not_specified	NA	Field_observations_measurement	TRUE	TRUE	Not_tested	NA
738	1001	9365783	Diverging Strategies to Planning an Ecologically Coherent Network of MPAs in the North Sea	2014	14886631	https://sysrev.com/p/99278/article/14886631	TRUE	NA	NA	Book_chapter	Direct_exploitation	Fishing_exploitation	NA	Multiple	NA	Fish|||Benthos|||Phytoplankton	NA	Community	whole_North_Sea	Whole_North_Sea	Not_specified	NA	Review	TRUE	TRUE	Conservation_protection	NA
739	1002	9365784	The co-location of offshore windfarms and decapod fisheries in the UK: Constraints and opportunities	2014	14884286	https://sysrev.com/p/99278/article/14884286	TRUE	NA	NA	Review	Sea_use_change	Civil_engineering_works	NA	Change_biomass_abundance|||Change_life_history_traits	NA	Benthos	NA	Population	IVb|||IVc	5|||6|||7	Other	Artificial_reef	Review	TRUE	FALSE	Not_tested	NA
740	1004	9365787	Air-Sea Interactions of Natural Long-Lived Greenhouse Gases (CO2, N2O, CH4) in a Changing Climate	2013	14886475	https://sysrev.com/p/99278/article/14886475	TRUE	NA	NA	Book_chapter	Climate_change	Other	Climate change	Change_biogeochemical_fluxes	NA	Chemical	NA	Not_applicable	NA	Not_specified	Not_specified	NA	Review	TRUE	TRUE	Not_tested	NA
741	1005	9365798	Diagnosis of the transport of adsorbed material in the Scheldt estuary: A proof of concept	2013	14882956	https://sysrev.com/p/99278/article/14882956	TRUE	NA	NA	Primary_research_article	Pollution	Metal_substances	NA	Change_chemical_water_properties	NA	Chemical	NA	Not_applicable	IVc	6	Estuary	NA	Modelling	TRUE	TRUE	Not_tested	NA
742	1006	9365799	Evolution of trace metal and organic pollutant concentrations in the Scheldt River Basin and the Belgian Coastal Zone over the last three decades	2013	14883495	https://sysrev.com/p/99278/article/14883495	TRUE	NA	NA	Primary_research_article	Pollution	Oils_hydrocarbons_related|||Chemical_hazardous_substances|||Metal_substances	NA	Change_chemical_water_properties|||Change_chemical_sediment_properties	NA	Chemical	NA	Not_applicable	IVc	6	Estuary	NA	Field_observations_measurement	TRUE	TRUE	Not_tested	NA
743	1007	9365801	A model reconstruction of riverine nutrient fluxes and eutrophication in the Belgian Coastal Zone since 1984	2013	14884337	https://sysrev.com/p/99278/article/14884337	TRUE	NA	NA	Primary_research_article	Pollution	Nutrient_input_N_P	NA	Change_chemical_water_properties|||Change_biomass_abundance	NA	Chemical|||Phytoplankton	NA	Population	IVc	6	Not_specified	NA	Modelling	TRUE	TRUE	Management	NA
744	1008	9365805	Immune-relevant and new xenobiotic molecular biomarkers to assess anthropogenic stress in seals	2013	14884004	https://sysrev.com/p/99278/article/14884004	TRUE	NA	NA	Primary_research_article	Pollution	Chemical_hazardous_substances	NA	Change_physiology|||Other	immune_system	Marine_mammals	NA	Individual	IVb	6	Not_specified	NA	Field_observations_measurement	FALSE	FALSE	Not_tested	NA
745	1009	9365806	Behavioral responses of a harbor porpoise (Phocoena phocoena) to playbacks of broadband pile driving sounds	2013	14885277	https://sysrev.com/p/99278/article/14885277	TRUE	NA	NA	Primary_research_article	Sea_use_change	Other	Noise	Change_physiology|||Other	change_behavior	Marine_mammals	NA	Individual	Not_specified	Not_specified	Not_specified	NA	Experiment	FALSE	FALSE	Not_tested	NA
746	1010	9365808	An uncoupled dynamical downscaling for the North Sea: Method and evaluation	2013	14881285	https://sysrev.com/p/99278/article/14881285	TRUE	NA	NA	Primary_research_article	Climate_change	Other	climate_change_scenario	Change_physical_water_properties	NA	Physical	NA	Not_applicable	whole_North_Sea	Whole_North_Sea	Not_specified	NA	Modelling	TRUE	TRUE	Not_tested	NA
747	1011	9365811	Study on the effects of near-future ocean acidification on marine yeasts: a microcosm approach	2013	14886318	https://sysrev.com/p/99278/article/14886318	TRUE	NA	NA	Primary_research_article	Climate_change	pH	NA	Change_biomass_abundance	NA	Bacteria_other_microorganisms	NA	Community	IVb	6	Not_specified	NA	Experiment	FALSE	TRUE	Not_tested	NA
748	1012	9365817	Environmental impacts of produced water and drilling waste discharges from the Norwegian offshore petroleum industry	2013	14883142	https://sysrev.com/p/99278/article/14883142	TRUE	NA	NA	Review	Pollution	Oils_hydrocarbons_related	NA	Multiple	NA	Chemical|||Benthos|||Fish	NA	Ecosystem	IVa	Norvegian_coast|||1	Not_specified	NA	Review	FALSE	FALSE	Not_tested	NA
749	1013	9365832	Towards an integrated forecasting system for fisheries on habitat-bound stocks	2013	14884480	https://sysrev.com/p/99278/article/14884480	TRUE	NA	NA	Primary_research_article	Direct_exploitation	Fishing_exploitation	NA	Change_biomass_abundance|||Change_life_history_traits	NA	Fish	NA	Population	whole_North_Sea	1|||2|||3|||4|||5|||6|||7	Not_specified	NA	Modelling	TRUE	TRUE	Not_tested	they explicitly mention that they do not look at climate change, but climate variability
750	1015	9365846	Dissolved organic phosphorus: An indicator of organic matter turnover?	2012	14885005	https://sysrev.com/p/99278/article/14885005	TRUE	NA	NA	Primary_research_article	Pollution	Nutrient_input_N_P	NA	Change_biomass_abundance|||Change_chemical_water_properties	NA	Phytoplankton|||Chemical	NA	Community	IVb|||IVc	6	Not_specified	NA	Field_observations_measurement	TRUE	TRUE	Not_tested	NA
751	1016	9365849	Exploring high-end scenarios for local sea level rise to develop flood protection strategies for a low-lying delta‚Äö√Ñ√Æthe Netherlands as an example	2011	14882755	https://sysrev.com/p/99278/article/14882755	TRUE	NA	NA	Primary_research_article	Climate_change	Other	climate_change_scenarios	Other|||Change_extreme_events	sea_level_rise	Physical	NA	Not_applicable	IVc	6	Not_specified	NA	Modelling	TRUE	TRUE	Not_tested	NA
752	1017	9365852	The impact of future sea-level rise on the European Shelf tides	2012	14881188	https://sysrev.com/p/99278/article/14881188	TRUE	NA	NA	Primary_research_article	Climate_change	Sea_level_rise	NA	Change_extreme_events|||Change_physical_water_properties	NA	Physical	NA	Not_applicable	whole_North_Sea	Whole_North_Sea	Not_specified	NA	Modelling	TRUE	TRUE	Not_tested	NA
753	1018	9365854	Assessment of observed and perceived changes in ecosystems over time, with special reference to the Sylt-R‚àö‚àèm‚àö‚àè Bight, German Wadden Sea	2012	14881328	https://sysrev.com/p/99278/article/14881328	TRUE	NA	NA	Primary_research_article	Biological_invasion	Non_native_species_introduction	NA	Change_trophic_functioning|||Change_biomass_abundance	NA	Benthos|||Seabirds	NA	Ecosystem	IVb	6	Oyster_mussel_bed	NA	Modelling	TRUE	TRUE	Not_tested	NA
754	1020	9365869	Centennial records of lead contamination in northern Atlantic bivalves (Arctica islandica)	2012	14885993	https://sysrev.com/p/99278/article/14885993	TRUE	NA	NA	Primary_research_article	Pollution	Metal_substances	NA	Change_contamination_level	NA	Benthos	NA	Individual	IVb	6	Not_specified	NA	Field_observations_measurement	TRUE	TRUE	Not_tested	NA
755	1021	9365872	Polychaete/amphipod ratio as an indicator of environmental impact related to offshore oil and gas production along the Norwegian continental shelf	2011	14885646	https://sysrev.com/p/99278/article/14885646	TRUE	NA	NA	Primary_research_article	Pollution	Oils_hydrocarbons_related	NA	Change_biomass_abundance	NA	Benthos	NA	Community	IVa||| IVb	1|||2	Not_specified	NA	Field_observations_measurement	TRUE	TRUE	Not_tested	NA
756	1022	9365876	Occurrence of perfluorinated organic acids in the North and Baltic Seas. Part 2: distribution in sediments	2011	14883318	https://sysrev.com/p/99278/article/14883318	TRUE	NA	NA	Primary_research_article	Pollution	Chemical_hazardous_substances	NA	Change_chemical_sediment_properties	NA	Chemical	NA	Not_applicable	IVb	6	Not_specified	NA	Field_observations_measurement	TRUE	FALSE	Not_tested	NA
757	1023	9365877	A simulation-approach to assess the size structure of commercially exploited fish populations within the European Marine Strategy Framework Directive	2013	14885799	https://sysrev.com/p/99278/article/14885799	TRUE	NA	NA	Primary_research_article	Direct_exploitation	Fishing_exploitation	NA	Change_demographic_structure|||Change_biomass_abundance|||Change_life_history_traits	NA	Fish	NA	Population	Not_specified	Not_specified	Not_specified	NA	Modelling	FALSE	TRUE	Not_tested	NA
758	1024	9365879	Small versus large-scale, multi-fleet fisheries: The case for economic, social and environmental access criteria in European fisheries	2013	14880997	https://sysrev.com/p/99278/article/14880997	TRUE	NA	NA	Primary_research_article	Direct_exploitation	Fishing_exploitation	NA	Change_biomass_abundance	NA	Fish	NA	Population	Not_specified	Not_specified	Not_specified	NA	Field_observations_measurement	FALSE	TRUE	Management	NA
759	1025	9365881	Long term trends in PBDE concentrations in gannet (Morus bassanus) eggs from two UK colonies	2012	14884778	https://sysrev.com/p/99278/article/14884778	TRUE	NA	NA	Primary_research_article	Pollution	Chemical_hazardous_substances	NA	Change_contamination_level	NA	Seabirds	NA	Individual	IVb	3	Not_specified	NA	Field_observations_measurement	TRUE	TRUE	Not_tested	NA
760	1026	9365885	The effect of climate change on extreme waves in front of the Dutch coast	2012	14883322	https://sysrev.com/p/99278/article/14883322	TRUE	NA	NA	Primary_research_article	Climate_change	Other	Climate_change_scenario	Change_extreme_events|||Change_physical_water_properties	NA	Physical	NA	Not_applicable	IVb|||IVc	6	Not_specified	NA	Modelling	TRUE	TRUE	Not_tested	NA
761	1027	9365888	Interspecific Resource Competition Effects on Fisheries Revenue	2012	14881716	https://sysrev.com/p/99278/article/14881716	TRUE	NA	NA	Primary_research_article	Direct_exploitation	Fishing_exploitation|||Fishing_incidental_or_bycatch	NA	Change_trophic_functioning|||Change_biomass_abundance	NA	Fish	NA	Population	Not_specified	Not_specified	Not_specified	NA	Modelling	FALSE	FALSE	Management	NA
762	1028	9365889	Occurrence, distribution and fluxes of benzotriazoles along the German large river basins into the North Sea	2011	14885953	https://sysrev.com/p/99278/article/14885953	TRUE	NA	NA	Primary_research_article	Pollution	Chemical_hazardous_substances	NA	Change_chemical_water_properties	NA	Chemical	NA	Not_applicable	IVb	6	Not_specified	NA	Field_observations_measurement	TRUE	TRUE	Not_tested	NA
763	1030	9365898	Dynamic prediction of effort reallocation in mixed fisheries	2012	14881143	https://sysrev.com/p/99278/article/14881143	TRUE	NA	NA	Primary_research_article	Direct_exploitation	Fishing_exploitation	NA	Quantification_driver	NA	Not_applicable	NA	Not_applicable	IVa||| IVb|||IVc	1|||2|||3|||4|||5|||6|||7	Not_specified	NA	Modelling	TRUE	TRUE	Not_tested	NA
764	1031	9365902	Challenges for implementing the Marine Strategy Framework Directive in a climate of macroecological change	2012	14886149	https://sysrev.com/p/99278/article/14886149	TRUE	NA	NA	Primary_research_article	Climate_change	Temperature|||pH	NA	Multiple	NA	Phytoplankton|||Zooplankton|||Fish	NA	Ecosystem	whole_North_Sea	Whole_North_Sea	Not_specified	NA	Review	TRUE	TRUE	Not_tested	NA
765	1032	9365903	Changes of nitrogen and phosphorus loads to <scp>E</scp>uropean seas	2011	14886620	https://sysrev.com/p/99278/article/14886620	TRUE	NA	NA	Primary_research_article	Pollution	Nutrient_input_N_P	NA	Change_chemical_water_properties	NA	Chemical	NA	Not_applicable	whole_North_Sea	Whole_North_Sea	Not_specified	NA	Modelling	TRUE	TRUE	Not_tested	NA
766	1034	9365910	Mismanagement of the North Sea cod by the European Council	2012	14881137	https://sysrev.com/p/99278/article/14881137	TRUE	NA	NA	Primary_research_article	Direct_exploitation	Fishing_exploitation	NA	Change_biomass_abundance	NA	Fish	NA	Population	Not_specified	Not_specified	Not_specified	NA	Modelling	FALSE	TRUE	Management	NA
767	1035	9365911	The disappearance of the European eel from the western Wadden Sea	2011	14881595	https://sysrev.com/p/99278/article/14881595	TRUE	NA	NA	Primary_research_article	Direct_exploitation	Fishing_exploitation	NA	Change_biomass_abundance	NA	Fish	NA	Population	IVc	6	Not_specified	NA	Modelling	FALSE	TRUE	Not_tested	NA
768	1037	9365926	An estrogen-responsive plasma protein expression signature in Atlantic cod (Gadus morhua) revealed by SELDI-TOF MS	2011	14885660	https://sysrev.com/p/99278/article/14885660	TRUE	NA	NA	Primary_research_article	Pollution	Chemical_hazardous_substances|||Oils_hydrocarbons_related	NA	Change_physiology	NA	Fish	NA	Individual	Not_specified	Not_specified	Not_specified	NA	Experiment	FALSE	FALSE	Not_tested	NA
769	1038	9365927	Early life developmental effects of marine persistent organic pollutants on the sea urchin Psammechinus miliaris	2011	14883058	https://sysrev.com/p/99278/article/14883058	TRUE	NA	NA	Primary_research_article	Pollution	Chemical_hazardous_substances	NA	Change_life_history_traits	NA	Benthos	NA	Individual	IVc	6	Not_specified	NA	Experiment	FALSE	TRUE	Not_tested	NA
770	1039	9365936	Assessing fishery footprints and the trade-offs between landings value, habitat sensitivity, and fishing impacts to inform marine spatial planning and an ecosystem approach	2012	14882365	https://sysrev.com/p/99278/article/14882365	TRUE	NA	NA	Primary_research_article	Direct_exploitation	Destructive_fisheries_seabed	NA	Change_biomass_abundance|||Quantification_driver	NA	Benthos	NA	Community	IVb|||IVc	2|||4|||5|||6	Not_specified	NA	Modelling	TRUE	TRUE	Not_tested	NA
771	1040	9365939	Comparing the ability of a non-indigenous and a native seaweed to induce anti-herbivory defenses	2012	14885726	https://sysrev.com/p/99278/article/14885726	TRUE	NA	NA	Primary_research_article	Biological_invasion	Non_native_species_introduction	NA	Change_trophic_functioning|||Change_life_history_traits	NA	Macropthytes	NA	Individual	IVb	6	Seagrass_bed	NA	Experiment	FALSE	FALSE	Not_tested	NA
772	1043	9365957	Long-term hydrological and phytoplankton monitoring (1992‚Äö√Ñ√¨2007) of three potentially eutrophic systems in the eastern English Channel and the Southern Bight of the North Sea	2011	14885504	https://sysrev.com/p/99278/article/14885504	TRUE	NA	NA	Primary_research_article	Pollution	Nutrient_input_N_P	NA	Change_biomass_abundance	NA	Phytoplankton	NA	Population	IVc	6	Not_specified	NA	Field_observations_measurement	TRUE	TRUE	Not_tested	NA
773	1045	9365969	The quantitative significance of Syntrophaceae and syntrophic partnerships in methanogenic degradation of crude oil alkanes	2011	14885454	https://sysrev.com/p/99278/article/14885454	TRUE	NA	NA	Primary_research_article	Pollution	Oils_hydrocarbons_related	NA	Change_biomass_abundance	NA	Bacteria_other_microorganisms	NA	Population	IVb	4	Estuary	NA	Experiment	FALSE	TRUE	Not_tested	NA
774	1046	9365972	Microplastics in Beaches of the East Frisian Islands Spiekeroog and Kachelotplate	2012	14886053	https://sysrev.com/p/99278/article/14886053	TRUE	NA	NA	Primary_research_article	Pollution	Plastic_litter	NA	Quantification_driver	NA	Chemical	NA	Not_applicable	IVb	6	Beach_Dune|||Intertidal	NA	Field_observations_measurement	TRUE	FALSE	Not_tested	NA
775	1047	9365974	Does increasing mortality change the response of fish populations to environmental fluctuations?	2012	14882153	https://sysrev.com/p/99278/article/14882153	TRUE	NA	NA	Primary_research_article	Direct_exploitation	Fishing_exploitation	NA	Change_life_history_traits	NA	Fish	NA	Population	Not_specified	Not_specified	Not_specified	NA	Modelling	TRUE	TRUE	Not_tested	NA
776	1048	9365975	Effects of climate warming on strobilation and ephyra production of North Sea scyphozoan jellyfish	2012	14883986	https://sysrev.com/p/99278/article/14883986	TRUE	NA	NA	Primary_research_article	Climate_change	Temperature	NA	Change_life_history_traits	NA	Other	jellyfish	Individual	IVb	6	Not_specified	NA	Experiment	FALSE	TRUE	Not_tested	NA
777	1051	9365983	Ecotoxicity of polycyclic aromatic hydrocarbons, aromatic amines, and nitroarenes through molecular properties	2012	14882093	https://sysrev.com/p/99278/article/14882093	TRUE	NA	NA	Review	Pollution	Oils_hydrocarbons_related	NA	Other	Toxicity	Chemical	NA	Not_applicable	IVa	Norvegian_coast	Fjord	NA	Review	FALSE	FALSE	Not_tested	NA
778	1052	9365985	Demersal fish biodiversity: species-level indicators and trends-based targets for the Marine Strategy Framework Directive	2012	14884265	https://sysrev.com/p/99278/article/14884265	TRUE	NA	NA	Primary_research_article	Direct_exploitation	Fishing_exploitation	NA	Change_biomass_abundance|||Change_diversity|||Change_demographic_structure	NA	Fish	NA	Community	Not_specified	Not_specified	Not_specified	NA	Field_observations_measurement	FALSE	TRUE	Management	NA
779	1055	9365991	Macrophysiology of Calanus finmarchicus in the North Atlantic Ocean	2011	14882696	https://sysrev.com/p/99278/article/14882696	TRUE	NA	NA	Primary_research_article	Climate_change	Other	climate_change_scenario	Multiple	NA	Zooplankton	NA	Population	whole_North_Sea	Whole_North_Sea	Not_specified	NA	Modelling	TRUE	TRUE	Not_tested	NA
780	1056	9365994	Species status and population structure of mussels (Mollusca: Bivalvia: Mytilus spp.) in the Wadden Sea of Lower Saxony (Germany)	2012	14882154	https://sysrev.com/p/99278/article/14882154	TRUE	NA	NA	Primary_research_article	Biological_invasion	Non_native_species_introduction	NA	Change_biomass_abundance|||Change_genetic	NA	Benthos	NA	Community	IVb	6	Oyster_mussel_bed	NA	Field_observations_measurement	TRUE	FALSE	Not_tested	NA
781	1059	9366004	A non-invasive approach to study lifetime exposure and bioaccumulation of PCBs in protected marine mammals: PBPK modeling in harbor porpoises	2011	14885112	https://sysrev.com/p/99278/article/14885112	TRUE	NA	NA	Primary_research_article	Pollution	Chemical_hazardous_substances	NA	Bioaccumulation_TL	NA	Marine_mammals	NA	Individual	Not_specified	Not_specified	Not_specified	NA	Modelling	TRUE	TRUE	Not_tested	NA
782	1060	9366005	Identifying irradiated oysters by luminescence techniques (TL &amp; PSL)	2012	14885736	https://sysrev.com/p/99278/article/14885736	TRUE	NA	NA	Primary_research_article	Pollution	Radioactive_substances	NA	Change_contamination_level	NA	Benthos	NA	Individual	Not_specified	Not_specified	Not_specified	NA	Experiment	FALSE	FALSE	Not_tested	NA
783	1062	9366008	Invasion genetics of Pacific oyster Crassostrea gigas shaped by aquaculture stocking practices	2011	14882151	https://sysrev.com/p/99278/article/14882151	TRUE	NA	NA	Primary_research_article	Biological_invasion	Non_native_species_introduction	NA	Change_biomass_abundance|||Change_genetic	NA	Benthos	NA	Individual	IVc||| IVb	6	Oyster_mussel_bed	NA	Field_observations_measurement	TRUE	FALSE	Not_tested	NA
784	1063	9366016	Abundance, Diversity and Activity of Sulfate-Reducing Prokaryotes in Heavy Metal-Contaminated Sediment from a Salt Marsh in the Medway Estuary (UK)	2011	14884151	https://sysrev.com/p/99278/article/14884151	TRUE	NA	NA	Primary_research_article	Pollution	Metal_substances	NA	Change_biomass_abundance|||Change_diversity|||Change_chemical_sediment_properties	NA	Bacteria_other_microorganisms|||Chemical	NA	Community	IVc	5	Saltmarsh	NA	Field_observations_measurement	FALSE	FALSE	Not_tested	NA
785	1065	9366019	Does beach nourishment have long-term effects on intertidal macroinvertebrate species abundance?	2012	14881897	https://sysrev.com/p/99278/article/14881897	TRUE	NA	NA	Primary_research_article	Sea_use_change	Coastal_development	NA	Change_biomass_abundance	NA	Benthos	NA	Community	IVc	6	Beach_Dune	NA	Field_observations_measurement	TRUE	TRUE	Not_tested	NA
786	1066	9366024	Protected areas for seabirds in German offshore waters: Designation, retrospective consideration and current perspectives	2012	14886501	https://sysrev.com/p/99278/article/14886501	TRUE	NA	NA	Primary_research_article	Global_change	Global_change	NA	Other	NA	Seabirds	NA	Community	IVb	6	Not_specified	NA	Field_observations_measurement	TRUE	TRUE	Conservation_protection	NA
787	1067	9366026	Marine downscaling of a future climate scenario in the North Sea and possible effects on dinoflagellate harmful algal blooms	2012	14882562	https://sysrev.com/p/99278/article/14882562	TRUE	NA	NA	Primary_research_article	Climate_change	Other	climate_change_scencario	Change_Harmful_algal_blooms	NA	Phytoplankton	NA	Community	IVa||| IVb|||IVc	Norvegian_coast|||1|||3|||2|||6	Not_specified	NA	Modelling	TRUE	TRUE	Not_tested	NA
788	1068	9366027	Climate change impacts on natural toxins in food production systems, exemplified by deoxynivalenol in wheat and diarrhetic shellfish toxins	2012	14886239	https://sysrev.com/p/99278/article/14886239	TRUE	NA	NA	Primary_research_article	Climate_change	Other	climate_change_scenario	Change_Harmful_algal_blooms	NA	Phytoplankton	NA	Community	whole_North_Sea	Whole_North_Sea	Not_specified	NA	Modelling	TRUE	TRUE	Not_tested	NA
789	1070	9366029	Eelpout (Zoarces viviparus) in marine environmental monitoring	2011	14885337	https://sysrev.com/p/99278/article/14885337	TRUE	NA	NA	Primary_research_article	Pollution	Metal_substances|||Chemical_hazardous_substances	NA	Change_contamination_level	NA	Fish	NA	Individual	IVb	6	Not_specified	NA	Field_observations_measurement|||Review	TRUE	TRUE	Not_tested	NA
790	1071	9366030	Currently used pesticides, hexachlorobenzene and hexachlorocyclohexanes in the air and seawater of the German Bight (North Sea)	2012	14885408	https://sysrev.com/p/99278/article/14885408	TRUE	NA	NA	Primary_research_article	Pollution	Chemical_hazardous_substances	NA	Change_chemical_water_properties	NA	Chemical	NA	Not_applicable	IVb	6	Not_specified	NA	Field_observations_measurement	TRUE	TRUE	Not_tested	NA
791	1072	9366038	Wadden Sea tidal basins and the mediating role of the North Sea in ecological processes: scaling up of management?	2012	14884493	https://sysrev.com/p/99278/article/14884493	TRUE	NA	NA	Primary_research_article	Sea_use_change|||Direct_exploitation|||Pollution|||Climate_change	Nutrient_input_N_P||| Fishing_exploitation|||Coastal_development|||Sea_level_rise|||Temperature	NA	Multiple	NA	Chemical	NA	Ecosystem	IVb|||IVc	6	Not_specified	NA	Field_observations_measurement	TRUE	TRUE	Management	NA
792	1073	9366041	Signals from the Wadden sea: Population declines dominate among waterbirds depending on intertidal mudflats	2012	14885480	https://sysrev.com/p/99278/article/14885480	TRUE	NA	NA	Primary_research_article	Global_change	Global_change	NA	Change_biomass_abundance	NA	Seabirds	NA	Community	IVb|||IVc	6	Intertidal	NA	Field_observations_measurement	TRUE	TRUE	Not_tested	NA
793	1074	9366045	Nonnative macrobenthos in the Wadden Sea ecosystem	2012	14885700	https://sysrev.com/p/99278/article/14885700	TRUE	NA	NA	Primary_research_article	Biological_invasion	Non_native_species_introduction	NA	Other	species_introduction	Benthos|||Phytoplankton|||Macropthytes	NA	Population	IVb|||IVc	6	Not_specified	NA	Field_observations_measurement	TRUE	FALSE	Not_tested	NA
794	1076	9366050	Assessing the importance of alien macro-Crustacea (Malacostraca) within macroinvertebrate assemblages in Belgian coastal harbours	2011	14883459	https://sysrev.com/p/99278/article/14883459	TRUE	NA	NA	Primary_research_article	Biological_invasion|||Pollution|||Sea_use_change	Nutrient_input_N_P|||Salinity|||Oxygen|||Non_native_species_introduction|||Other	shipping	Change_chemical_water_properties|||Change_biomass_abundance|||Change_diversity	NA	Chemical|||Benthos	NA	Community	IVc	6	Not_specified	NA	Field_observations_measurement	TRUE	FALSE	Not_tested	NA
795	1077	9366051	Complex habitat generated by marine bryozoans: a review of its distribution, structure, diversity, threats and conservation	2012	14880917	https://sysrev.com/p/99278/article/14880917	TRUE	NA	NA	Review	Direct_exploitation|||Pollution|||Sea_use_change	Destructive_fisheries_seabed|||Chemical_hazardous_substances|||Coastal_development	NA	Multiple	NA	Benthos	NA	Community	IVa||| IVb|||IVc	3|||4|||6	Other	bryozoans_reefs	Review	TRUE	FALSE	Not_tested	NA
796	1079	9366059	Nitrogen Source Apportionment for the Catchment, Estuary, and Adjacent Coastal Waters of the River Scheldt	2012	14883558	https://sysrev.com/p/99278/article/14883558	TRUE	NA	NA	Primary_research_article	Pollution	Nutrient_input_N_P	NA	Change_chemical_water_properties	NA	Chemical	NA	Not_applicable	IVc	6	Estuary	NA	Modelling	TRUE	TRUE	Management	NA
797	1080	9366062	Rigs‚Äö√Ñ√™to‚Äö√Ñ√™reefs: will the deep sea benefit from artificial habitat?	2011	14883981	https://sysrev.com/p/99278/article/14883981	TRUE	NA	NA	Review	Sea_use_change	Civil_engineering_works	NA	Multiple	NA	Not_applicable	NA	Not_applicable	Not_specified	Not_specified	Other	Artificial_reef	Review	FALSE	FALSE	Not_tested	NA
798	1084	9366073	A review of the biology of European cockles (Cerastodermaspp.)	2012	14880941	https://sysrev.com/p/99278/article/14880941	TRUE	NA	NA	Review	Pollution|||Climate_change	Chemical_hazardous_substances|||Other	climate_change_scenarios	Multiple	NA	Benthos	NA	Population	IVc	5|||6	Not_specified	NA	Review	TRUE	TRUE	Not_tested	NA
799	1088	9366082	Climate effects on size‚Äö√Ñ√™at‚Äö√Ñ√™age: growth in warming waters compensates for earlier maturity in an exploited marine fish	2012	14882490	https://sysrev.com/p/99278/article/14882490	TRUE	NA	NA	Primary_research_article	Climate_change|||Direct_exploitation	Temperature||| Fishing_exploitation	NA	Change_life_history_traits	NA	Fish	NA	Population	Not_specified	Not_specified	Not_specified	NA	Field_observations_measurement	FALSE	TRUE	Not_tested	NA
800	1091	9366095	Acetylcholine esterase inhibitors in effluents from oil production platforms in the North Sea	2012	14884565	https://sysrev.com/p/99278/article/14884565	TRUE	NA	NA	Primary_research_article	Pollution	Chemical_hazardous_substances	NA	Change_chemical_water_properties	NA	Chemical	NA	Not_applicable	IVa	1	Not_specified	NA	Field_observations_measurement	TRUE	FALSE	Not_tested	NA
801	1093	9366098	A review of the current options for the treatment and safe disposal of drill cuttings	2011	14884695	https://sysrev.com/p/99278/article/14884695	TRUE	NA	NA	Review	Pollution	Oils_hydrocarbons_related|||Chemical_hazardous_substances|||Metal_substances	NA	Change_chemical_water_properties	NA	Chemical	NA	Not_applicable	Not_specified	Not_specified	Not_specified	NA	Review	FALSE	FALSE	Not_tested	NA
802	1094	9366099	Influence of grid orientation and time of day on grid sorting in a small-meshed trawl fishery for Norway pout (Trisopterus esmarkii)	2012	14885208	https://sysrev.com/p/99278/article/14885208	TRUE	NA	NA	Primary_research_article	Direct_exploitation	Fishing_incidental_or_bycatch	NA	Change_biomass_abundance|||Change_demographic_structure	NA	Fish	NA	Population	IVa	1|||3	Not_specified	NA	Field_observations_measurement	TRUE	TRUE	Management	NA
803	1095	9366101	Flight call rates of migrating thrushes: effects of wind conditions, humidity and time of day at an illuminated offshore platform	2012	14884322	https://sysrev.com/p/99278/article/14884322	TRUE	NA	NA	Primary_research_article	Sea_use_change	Civil_engineering_works	NA	Other|||Incidental_mortality	change_behavior	Seabirds	NA	Individual	IVb	6	Not_specified	NA	Field_observations_measurement	FALSE	TRUE	Not_tested	NA
804	1096	9366106	Ecological and economic trade-offs in the management of mixed fisheries: a case study of spawning closures in flatfish fisheries	2012	14882786	https://sysrev.com/p/99278/article/14882786	TRUE	NA	NA	Primary_research_article	Direct_exploitation	Fishing_exploitation|||Destructive_fisheries_seabed|||Fishing_incidental_or_bycatch	NA	Change_biomass_abundance|||Incidental_mortality	NA	Fish	NA	Population	IVb|||IVc	2|||4|||5|||6|||7	Not_specified	NA	Field_observations_measurement|||Modelling	TRUE	TRUE	Management	NA
805	1097	9366111	Uptake of dissolved organic nitrogen by size-fractionated plankton along a salinity gradient from the North Sea to the Baltic Sea	2011	14883627	https://sysrev.com/p/99278/article/14883627	TRUE	NA	NA	Primary_research_article	Pollution	Nutrient_input_N_P	NA	Change_life_history_traits	NA	Phytoplankton|||Bacteria_other_microorganisms	NA	Community	IVb	6|||7	Not_specified	NA	Field_observations_measurement	TRUE	FALSE	Not_tested	NA
806	1098	9366115	Persistent organic pollutants in the Scheldt estuary: Environmental distribution and bioaccumulation	2012	14881584	https://sysrev.com/p/99278/article/14881584	TRUE	NA	NA	Primary_research_article	Pollution	Chemical_hazardous_substances	NA	Change_contamination_level|||Change_chemical_sediment_properties	NA	Benthos|||Fish|||Chemical	NA	Individual	IVc	6	Estuary	NA	Field_observations_measurement	TRUE	TRUE	Not_tested	NA
807	1099	9366117	Large-scale spatial pollution patterns around the North Sea indicated by coastal bird eggs within an EcoQO programme	2012	14885546	https://sysrev.com/p/99278/article/14885546	TRUE	NA	NA	Primary_research_article	Pollution	Chemical_hazardous_substances|||Metal_substances	NA	Change_contamination_level	NA	Seabirds	NA	Individual	IVa||| IVb|||IVc	4|||6|||Norvegian_coast	Not_specified	NA	Field_observations_measurement	TRUE	FALSE	Not_tested	NA
808	1100	9366120	Assessment of lysosomal membrane stability and peroxisome proliferation in the head kidney of Atlantic cod (Gadus morhua) following long-term exposure to produced water components	2011	14882106	https://sysrev.com/p/99278/article/14882106	TRUE	NA	NA	Primary_research_article	Pollution	Oils_hydrocarbons_related	NA	Change_contamination_level	NA	Fish	NA	Individual	Not_specified	Not_specified	Not_specified	NA	Experiment	FALSE	TRUE	Not_tested	NA
809	1101	9366121	Local and global influences on population declines of coastal waders: Purple Sandpiper Calidris maritima numbers in the Moray Firth, Scotland	2012	14881068	https://sysrev.com/p/99278/article/14881068	TRUE	NA	NA	Primary_research_article	Pollution	Other	sewage	Change_biomass_abundance|||Change_life_history_traits	NA	Seabirds	NA	Population	IVa	3	Estuary	NA	Field_observations_measurement	TRUE	TRUE	Not_tested	NA
810	1102	9366122	The response of temperate aquatic ecosystems to global warming: novel insights from a multidisciplinary project	2012	14883699	https://sysrev.com/p/99278/article/14883699	TRUE	NA	NA	Review	Climate_change	Temperature	NA	Multiple	NA	Phytoplankton|||Zooplankton|||Macropthytes|||Benthos|||Fish	NA	Ecosystem	Not_specified	Not_specified	Not_specified	NA	Review	TRUE	FALSE	Not_tested	NA
811	1103	9366128	A method of detecting patterns in mean lengths of samples of discarded fish, applied to the self-sampling programme of the Dutch bottom-trawl fishery	2011	14882434	https://sysrev.com/p/99278/article/14882434	TRUE	NA	NA	Primary_research_article	Direct_exploitation	Fishing_incidental_or_bycatch	NA	Change_life_history_traits	NA	Fish	NA	Individual	IVb|||IVc	2|||5|||6|||7	Not_specified	NA	Field_observations_measurement	FALSE	FALSE	Not_tested	NA
812	1104	9366130	Quantifying causes of discard variability: an indispensable assistance to discard estimation and a paramount need for policy measures	2011	14881845	https://sysrev.com/p/99278/article/14881845	TRUE	NA	NA	Primary_research_article	Direct_exploitation	Fishing_incidental_or_bycatch	NA	Change_biomass_abundance	NA	Fish	NA	Population	IVc	5|||6	Not_specified	NA	Field_observations_measurement	FALSE	TRUE	Not_tested	NA
813	1105	9366131	Responses to changes in sprat abundance of common tern breeding numbers at 12 colonies in the Firth of Forth, east Scotland	2012	14885015	https://sysrev.com/p/99278/article/14885015	TRUE	NA	NA	Primary_research_article	Direct_exploitation	Fishing_exploitation	NA	Change_biomass_abundance|||Change_trophic_functioning	NA	Seabirds|||Fish	NA	Population	IVb	3|||4	Not_specified	NA	Field_observations_measurement	TRUE	TRUE	Not_tested	NA
814	1106	9366132	Observations of discards in the Scottish mixed demersal trawl fishery	2011	14882023	https://sysrev.com/p/99278/article/14882023	TRUE	NA	NA	Primary_research_article	Direct_exploitation	Fishing_incidental_or_bycatch	NA	Change_biomass_abundance	NA	Benthos|||Fish	NA	Population	Not_specified	Not_specified	Not_specified	NA	Field_observations_measurement	TRUE	TRUE	Not_tested	NA
815	1108	9366135	Using cross-correlations to assess the relationship between time-lagged pressure and state indicators: an exemplary analysis of North Sea fish population indicators	2012	14881898	https://sysrev.com/p/99278/article/14881898	TRUE	NA	NA	Primary_research_article	Direct_exploitation	Fishing_exploitation	NA	Change_biomass_abundance|||Change_demographic_structure	NA	Fish	NA	Population	Not_specified	Not_specified	Not_specified	NA	Modelling	FALSE	TRUE	Not_tested	NA
816	1109	9366137	Long-term environmental exposure to metals (Cu, Cd, Pb, Zn) activates the immune cell stress response in the common European sea star (Asterias rubens)	2012	14882795	https://sysrev.com/p/99278/article/14882795	TRUE	NA	NA	Primary_research_article	Pollution	Metal_substances	NA	Change_physiology|||Change_contamination_level	NA	Benthos	NA	Individual	IVa	Norvegian_coast	Not_specified	NA	Field_observations_measurement	TRUE	FALSE	Not_tested	NA
817	1111	9366140	Biomarker responses in Atlantic cod (Gadus morhua) exposed to produced water from a North Sea oil field: Laboratory and field assessments	2012	14882893	https://sysrev.com/p/99278/article/14882893	TRUE	NA	NA	Primary_research_article	Pollution	Oils_hydrocarbons_related	NA	Change_physiology	NA	Fish	NA	Individual	IVb	2	Not_specified	NA	Experiment|||Field_observations_measurement	TRUE	FALSE	Not_tested	NA
818	1114	9366150	Changing North Sea storm surge climate: An increasing hazard?	2012	14884788	https://sysrev.com/p/99278/article/14884788	TRUE	NA	NA	Review	Climate_change	Sea_level_rise	NA	Change_extreme_events	NA	Physical	NA	Not_applicable	IVb|||IVc	2|||3|||4|||5|||6|||7	Not_specified	NA	Modelling	TRUE	TRUE	Not_tested	NA
819	1116	9366158	North Sea ecosystem change from swimming crabs to seagulls	2012	14884528	https://sysrev.com/p/99278/article/14884528	TRUE	NA	NA	Primary_research_article	Climate_change	Temperature	NA	Change_biomass_abundance|||Change_trophic_functioning	NA	Benthos|||Seabirds	NA	Community	IVa||| IVb|||IVc	1|||2|||3|||4|||5|||6|||7	Not_specified	NA	Field_observations_measurement	TRUE	TRUE	Not_tested	NA
820	1117	9366160	Small Changes in pH Have Direct Effects on Marine Bacterial Community Composition: A Microcosm Approach	2012	14884878	https://sysrev.com/p/99278/article/14884878	TRUE	NA	NA	Primary_research_article	Climate_change	pH	NA	Change_biomass_abundance|||Change_diversity	NA	Bacteria_other_microorganisms	NA	Community	IVb	6	Not_specified	NA	Experiment	FALSE	TRUE	Not_tested	NA
821	1118	9366162	Impacts of temperature and acidification on larval calcium incorporation of the spider crab Hyas araneus from different latitudes (54¬¨‚àû vs. 79¬¨‚àûN)	2011	14883817	https://sysrev.com/p/99278/article/14883817	TRUE	NA	NA	Primary_research_article	Climate_change	Temperature|||pH	NA	Change_life_history_traits	NA	Benthos	NA	Individual	IVb	6	Not_specified	NA	Experiment	TRUE	FALSE	Not_tested	NA
822	1119	9366163	Review of climate change impacts on marine fish and shellfish around the UK and Ireland	2012	14884066	https://sysrev.com/p/99278/article/14884066	TRUE	NA	NA	Review	Climate_change	Temperature|||pH	NA	Multiple	NA	Fish|||Benthos	NA	Population	whole_North_Sea	Whole_North_Sea	Not_specified	NA	Review	TRUE	TRUE	Not_tested	NA
823	1120	9366164	Temporal genetic stability and high effective population size despite fisheries-induced life-history trait evolution in the North Sea sole: EFFECTIVE POPULATION SIZE IN THE OVEREXPLOITED NORTH SEA SOLE	2011	14884087	https://sysrev.com/p/99278/article/14884087	TRUE	NA	NA	Primary_research_article	Direct_exploitation	Fishing_exploitation	NA	Change_biomass_abundance|||Change_life_history_traits|||Change_genetic	NA	Fish	NA	Population	IVb|||IVc	5|||6	Not_specified	NA	Field_observations_measurement	FALSE	TRUE	Not_tested	NA
824	1121	9366165	Review of climate change impacts on marine fisheries in the UK and Ireland	2012	14881816	https://sysrev.com/p/99278/article/14881816	TRUE	NA	NA	Review	Climate_change	Other	climate_change_scenario	Multiple	NA	Fish	NA	Population	Not_specified	Not_specified	Not_specified	NA	Review	TRUE	TRUE	Management|||Conservation_protection	NA
825	1122	9366170	Changing zooplankton seasonality in a changing ocean: Comparing time series of zooplankton phenology	2012	14884808	https://sysrev.com/p/99278/article/14884808	TRUE	NA	NA	Primary_research_article	Climate_change	Temperature	NA	Change_phenology|||Change_biomass_abundance	NA	Zooplankton	NA	Community	whole_North_Sea	Whole_North_Sea	Not_specified	NA	Field_observations_measurement	TRUE	TRUE	Not_tested	NA
826	1123	9366171	Generic harvest control rules for European fisheries: Generic harvest control rules	2010	14883384	https://sysrev.com/p/99278/article/14883384	TRUE	NA	NA	Primary_research_article	Direct_exploitation	Fishing_exploitation	NA	Change_biomass_abundance	NA	Fish	NA	Population	Not_specified	Not_specified	Not_specified	NA	Field_observations_measurement	FALSE	TRUE	Management	NA
827	1124	9366179	Short-term choice behaviour in a mixed fishery: investigating m‚àö¬©tier selection in the Danish gillnet fishery	2012	14883137	https://sysrev.com/p/99278/article/14883137	TRUE	NA	NA	Primary_research_article	Direct_exploitation	Fishing_exploitation	NA	Change_biomass_abundance	NA	Fish	NA	Population	IVb	7	Not_specified	NA	Field_observations_measurement	TRUE	TRUE	Management	NA
828	1125	9366186	Effects of ocean acidification on different life-cycle stages of the kelp Laminaria hyperborea (Phaeophyceae)	2012	14884947	https://sysrev.com/p/99278/article/14884947	TRUE	NA	NA	Primary_research_article	Climate_change	pH	NA	Change_life_history_traits|||Change_physiology	NA	Macropthytes	NA	Individual	IVb	6	Not_specified	NA	Experiment	FALSE	TRUE	Not_tested	NA
829	1126	9366190	A calculation mode for the correct GC/ECNI-MS-SIM determination of polychlorinated terphenyls in the presence of high excesses of polychlorinated biphenyls	2012	14884394	https://sysrev.com/p/99278/article/14884394	TRUE	NA	NA	Primary_research_article	Pollution	Chemical_hazardous_substances	NA	Change_contamination_level	NA	Marine_mammals	NA	Individual	IVb	6	Not_specified	NA	Field_observations_measurement	FALSE	FALSE	Not_tested	NA
830	1127	9366192	Infestation of oysters and mussels by mytilicolid copepods: differences between natural coastal habitats and two offshore cultivation sites in the German Bight	2012	14884378	https://sysrev.com/p/99278/article/14884378	TRUE	NA	NA	Primary_research_article	Biological_invasion	Non_native_species_introduction	NA	Other	copepod_infestation	Benthos|||Zooplankton	NA	Individual	IVb	6	Not_specified	NA	Field_observations_measurement	TRUE	FALSE	Not_tested	NA
831	1128	9366198	Phytoplankton composition in Dutch coastal waters responds to changes in riverine nutrient loads	2012	14882585	https://sysrev.com/p/99278/article/14882585	TRUE	NA	NA	Primary_research_article	Pollution	Nutrient_input_N_P	NA	Change_biomass_abundance|||Change_chemical_water_properties	NA	Phytoplankton|||Chemical	NA	Community	IVc	6	Not_specified	NA	Field_observations_measurement	TRUE	TRUE	Not_tested	NA
832	1130	9366205	Climate variability drives anchovies and sardines into the North and Baltic Seas	2012	14882107	https://sysrev.com/p/99278/article/14882107	TRUE	NA	NA	Primary_research_article	Climate_change	Temperature	NA	Change_biomass_abundance	NA	Fish	NA	Population	IVa||| IVb|||IVc	1|||2|||3|||4|||5|||6|||7	Not_specified	NA	Field_observations_measurement	TRUE	TRUE	Not_tested	NA
833	1131	9366206	Bird migration on Helgoland: the yield from 100¬¨‚Ä†years of research	2011	14885409	https://sysrev.com/p/99278/article/14885409	TRUE	NA	NA	Primary_research_article	Climate_change	Other	climate_change_general	Change_phenology|||Change_biomass_abundance	NA	Seabirds	NA	Community	IVb	6	Not_specified	NA	Field_observations_measurement	FALSE	TRUE	Not_tested	NA
834	1132	9366209	Sources, distribution and temporal variability of trace metals in the Thames Estuary	2011	14883982	https://sysrev.com/p/99278/article/14883982	TRUE	NA	NA	Primary_research_article	Pollution	Metal_substances	NA	Change_chemical_water_properties|||Change_chemical_sediment_properties	NA	Chemical	NA	Not_applicable	IVc	5	Estuary	NA	Field_observations_measurement	TRUE	TRUE	Not_tested	NA
835	1133	9366212	Distribution of Total Mercury in Surface Sediments of the Western Jade Bay, Lower Saxonian Wadden Sea, Southern North Sea	2012	14881081	https://sysrev.com/p/99278/article/14881081	TRUE	NA	NA	Primary_research_article	Pollution	Metal_substances	NA	Change_chemical_sediment_properties	NA	Chemical	NA	Not_applicable	IVb	6	Not_specified	NA	Field_observations_measurement	TRUE	FALSE	Not_tested	NA
836	1134	9366216	Bayesian integrated survey-based assessments: an example applied to North Sea herring (Clupea harengus) survey data	2011	14885942	https://sysrev.com/p/99278/article/14885942	TRUE	NA	NA	Primary_research_article	Direct_exploitation	Fishing_exploitation	NA	Change_biomass_abundance|||Change_life_history_traits	NA	Fish	NA	Population	Not_specified	Not_specified	Not_specified	NA	Modelling	FALSE	TRUE	Not_tested	NA
837	1135	9366218	Effects of the construction of Scroby Sands offshore wind farm on the prey base of Little tern Sternula albifrons at its most important UK colony	2011	14884314	https://sysrev.com/p/99278/article/14884314	TRUE	NA	NA	Primary_research_article	Sea_use_change	Civil_engineering_works	NA	Change_biomass_abundance|||Change_life_history_traits|||Change_trophic_functioning	NA	Fish|||Seabirds	NA	Population	IVc	5	Not_specified	NA	Field_observations_measurement	FALSE	TRUE	Not_tested	NA
838	1136	9366219	Defining fishing grounds with vessel monitoring system data	2011	14884025	https://sysrev.com/p/99278/article/14884025	TRUE	NA	NA	Primary_research_article	Direct_exploitation	Fishing_exploitation	NA	Quantification_driver	NA	Not_applicable	NA	Not_applicable	IVa||| IVb|||IVc	1|||2|||3|||4|||5	Not_specified	NA	Field_observations_measurement	TRUE	TRUE	Management	NA
839	1137	9366220	Influence of Changing Plant Food Sources on the Gut Microbiota of Saltmarsh Detritivores	2012	14886534	https://sysrev.com/p/99278/article/14886534	TRUE	NA	NA	Primary_research_article	Biological_invasion	Non_native_species_introduction	NA	Change_diversity	NA	Bacteria_other_microorganisms	NA	Community	IVb	6	Saltmarsh	NA	Field_observations_measurement	FALSE	FALSE	Not_tested	NA
840	1138	9366221	Long-term effects of ocean warming on the prokaryotic community: evidence from the vibrios	2011	14881140	https://sysrev.com/p/99278/article/14881140	TRUE	NA	NA	Primary_research_article	Climate_change	Temperature	NA	Change_biomass_abundance	NA	Bacteria_other_microorganisms	NA	Population	IVb|||IVc	4|||5|||6	Not_specified	NA	Modelling	TRUE	TRUE	Not_tested	NA
841	1139	9366222	Clay mineralogy, grain size distribution and their correlations with trace metals in the salt marsh sediments of the Skallingen barrier spit, Danish Wadden Sea	2012	14886480	https://sysrev.com/p/99278/article/14886480	TRUE	NA	NA	Primary_research_article	Pollution	Metal_substances	NA	Change_chemical_sediment_properties	NA	Chemical	NA	Not_applicable	IVb	6	Saltmarsh	NA	Field_observations_measurement	TRUE	FALSE	Not_tested	NA
842	1140	9366223	Long-term changes in abundance and distribution of microzooplankton in the NE Atlantic and North Sea	2011	14881054	https://sysrev.com/p/99278/article/14881054	TRUE	NA	NA	Primary_research_article	Climate_change	Temperature	NA	Change_biomass_abundance|||Change_phenology|||Change_distribution	NA	Zooplankton	NA	Population	whole_North_Sea	Whole_North_Sea	Not_specified	NA	Field_observations_measurement	TRUE	TRUE	Not_tested	NA
843	1141	9366225	Long-term changes in the seasonality of selected diatoms related to grazers and environmental conditions	2012	14884244	https://sysrev.com/p/99278/article/14884244	TRUE	NA	NA	Primary_research_article	Climate_change|||Pollution	Temperature|||Nutrient_input_N_P	NA	Change_biomass_abundance|||Change_phenology	NA	Phytoplankton	NA	Population	IVb	6	Not_specified	NA	Field_observations_measurement	FALSE	TRUE	Not_tested	NA
844	1142	9366228	The carbonate system in the North Sea: Sensitivity and model validation	2012	14883836	https://sysrev.com/p/99278/article/14883836	TRUE	NA	NA	Primary_research_article	Climate_change	pH	NA	Change_chemical_water_properties|||Change_physical_water_properties	NA	Chemical	NA	Not_applicable	whole_North_Sea	Whole_North_Sea	Not_specified	NA	Modelling	TRUE	TRUE	Not_tested	NA
845	1143	9366229	Large-scale shift from sugar kelp (Saccharina latissima) to ephemeral algae along the south and west coast of Norway	2012	14883651	https://sysrev.com/p/99278/article/14883651	TRUE	NA	NA	Primary_research_article	Climate_change|||Pollution	Nutrient_input_N_P|||Temperature	NA	Change_biomass_abundance	NA	Macropthytes	NA	Population	IVa	Norvegian_coast	Not_specified	NA	Field_observations_measurement	TRUE	TRUE	Not_tested	NA
846	1144	9366237	Computational toxicology: Physiologically based pharmacokinetic models (PBPK) for lifetime exposure and bioaccumulation of polybrominated diphenyl ethers (PBDEs) in marine mammals	2012	14880961	https://sysrev.com/p/99278/article/14880961	TRUE	NA	NA	Primary_research_article	Pollution	Chemical_hazardous_substances	NA	Change_contamination_level	NA	Marine_mammals	NA	Population	IVc	6	Not_specified	NA	Modelling	FALSE	TRUE	Not_tested	NA
847	1145	9366239	The United Kingdom‚Äö√Ñ√¥s role in North Sea demersal fisheries: a hundred year perspective	2012	14883957	https://sysrev.com/p/99278/article/14883957	TRUE	NA	NA	Primary_research_article	Direct_exploitation	Fishing_exploitation	NA	Quantification_driver	NA	Not_applicable	NA	Not_applicable	whole_North_Sea	Whole_North_Sea	Not_specified	NA	Field_observations_measurement	TRUE	TRUE	Management	NA
848	1146	9366242	Species composition of skates (Rajidae) in commercial fisheries around the British Isles and their discarding patterns	2012	14884508	https://sysrev.com/p/99278/article/14884508	TRUE	NA	NA	Primary_research_article	Direct_exploitation	Fishing_exploitation|||Fishing_incidental_or_bycatch	NA	Change_biomass_abundance|||Change_life_history_traits	NA	Fish	NA	Population	IVa||| IVb|||IVc	1|||2|||3|||4|||5|||6|||7	Not_specified	NA	Field_observations_measurement	TRUE	TRUE	Not_tested	NA
849	1147	9366243	Likely effects of construction of Scroby Sands offshore wind farm on a mixed population of harbour Phoca vitulina and grey Halichoerus grypus seals	2012	14883919	https://sysrev.com/p/99278/article/14883919	TRUE	NA	NA	Primary_research_article	Sea_use_change	Civil_engineering_works	NA	Change_biomass_abundance|||Change_distribution	NA	Marine_mammals	NA	Population	IVc	5	Not_specified	NA	Field_observations_measurement	FALSE	TRUE	Not_tested	NA
850	1148	9366245	Changes in marine dinoflagellate and diatom abundance under climate change	2012	14884835	https://sysrev.com/p/99278/article/14884835	TRUE	NA	NA	Primary_research_article	Climate_change	Temperature|||Other_physical_parameter	wind	Change_biomass_abundance|||Change_Harmful_algal_blooms	NA	Phytoplankton	NA	Community	whole_North_Sea	Whole_North_Sea	Not_specified	NA	Field_observations_measurement	TRUE	TRUE	Not_tested	NA
851	1149	9366250	Are metal-induced hypersensitivities in harbor seals associated with liver function?	2011	14886418	https://sysrev.com/p/99278/article/14886418	TRUE	NA	NA	Primary_research_article	Pollution	Metal_substances	NA	Change_physiology	NA	Marine_mammals	NA	Individual	Not_specified	Not_specified	Not_specified	NA	Field_observations_measurement	FALSE	FALSE	Not_tested	NA
852	1153	9366263	No-trawl area impacts: perceptions, compliance and fish abundances	2012	14885932	https://sysrev.com/p/99278/article/14885932	TRUE	NA	NA	Primary_research_article	Direct_exploitation	Fishing_exploitation	NA	Change_biomass_abundance|||Change_life_history_traits|||Quantification_driver	NA	Fish	NA	Community	IVb	4	Not_specified	NA	Field_observations_measurement	TRUE	FALSE	Conservation_protection	NA
853	1154	9366264	Spatial trends of perfluorochemicals in harbor seals (Phoca vitulina) from Danish waters	2012	14885895	https://sysrev.com/p/99278/article/14885895	TRUE	NA	NA	Primary_research_article	Pollution	Chemical_hazardous_substances	NA	Change_contamination_level	NA	Marine_mammals	NA	Individual	IVb	6|||7	Not_specified	NA	Field_observations_measurement	TRUE	FALSE	Not_tested	NA
854	1155	9366265	The fate of an immigrant: Ensis directus in the eastern German Bight	2011	14885152	https://sysrev.com/p/99278/article/14885152	TRUE	NA	NA	Primary_research_article	Biological_invasion	Non_native_species_introduction	NA	Change_biomass_abundance|||Change_life_history_traits	NA	Benthos	NA	Population	IVb	6	Not_specified	NA	Field_observations_measurement	TRUE	TRUE	Not_tested	NA
855	1156	9366272	Ecosystem limits to food web fluxes and fisheries yields in the North Sea simulated with an end-to-end food web model	2012	14883902	https://sysrev.com/p/99278/article/14883902	TRUE	NA	NA	Primary_research_article	Direct_exploitation	Fishing_exploitation	NA	Multiple	NA	All	NA	Ecosystem	whole_North_Sea	Whole_North_Sea	Not_specified	NA	Modelling	FALSE	TRUE	Management	NA
856	1157	9366273	Linking effort and fishing mortality in a mixed fisheries model: Comparing linear versus non-linear assumptions	2012	14886069	https://sysrev.com/p/99278/article/14886069	TRUE	NA	NA	Primary_research_article	Direct_exploitation	Fishing_exploitation	NA	Change_biomass_abundance	NA	Fish	NA	Community	whole_North_Sea	Whole_North_Sea	Not_specified	NA	Modelling	FALSE	FALSE	Not_tested	NA
857	1158	9366276	Interannual variability of carbon fluxes in the North Sea from 1970 to 2006 ‚Äö√Ñ√¨ Competing effects of abiotic and biotic drivers on the gas-exchange of CO2	2012	14881093	https://sysrev.com/p/99278/article/14881093	TRUE	NA	NA	Primary_research_article	Pollution	Nutrient_input_N_P	NA	Change_biogeochemical_fluxes	NA	Chemical	NA	Not_applicable	whole_North_Sea	Whole_North_Sea	Not_specified	NA	Modelling	TRUE	TRUE	Not_tested	NA
858	1161	9366283	Trade-off between increased survival and reduced growth for blue mussels living on Pacific oyster reefs	2011	14884198	https://sysrev.com/p/99278/article/14884198	TRUE	NA	NA	Primary_research_article	Biological_invasion	Non_native_species_introduction	NA	Change_life_history_traits	NA	Benthos	NA	Individual	IVb	6|||7	Not_specified	NA	Experiment	TRUE	TRUE	Not_tested	NA
859	1162	9366285	The response of herring to high crowding densities in purse-seines: survival and stress reaction	2012	14882882	https://sysrev.com/p/99278/article/14882882	TRUE	NA	NA	Primary_research_article	Direct_exploitation	Fishing_exploitation	NA	Change_life_history_traits|||Change_physiology	NA	Fish	NA	Individual	Not_specified	Not_specified	Not_specified	NA	Field_observations_measurement	FALSE	TRUE	Not_tested	NA
860	1163	9366290	Common Sole Larvae Survive High Levels of Pile-Driving Sound in Controlled Exposure Experiments	2012	14886594	https://sysrev.com/p/99278/article/14886594	TRUE	NA	NA	Primary_research_article	Sea_use_change	Civil_engineering_works	NA	Change_life_history_traits	NA	Fish	NA	Individual	Not_specified	Not_specified	Not_specified	NA	Experiment	FALSE	FALSE	Not_tested	NA
861	1164	9366291	Towards the implementation of an integrated ecosystem fleet-based management of European fisheries	2012	14884235	https://sysrev.com/p/99278/article/14884235	TRUE	NA	NA	Primary_research_article	Direct_exploitation	Fishing_exploitation	NA	Change_biomass_abundance	NA	Fish	NA	Population	whole_North_Sea	Whole_North_Sea	Not_specified	NA	Field_observations_measurement	TRUE	TRUE	Management	NA
862	1165	9366295	Reconciling single-species TACs in the North Sea demersal fisheries using the Fcube mixed-fisheries advice framework	2011	14881618	https://sysrev.com/p/99278/article/14881618	TRUE	NA	NA	Primary_research_article	Direct_exploitation	Fishing_exploitation	NA	Change_biomass_abundance	NA	Fish|||Benthos	NA	Population	Not_specified	Not_specified	Not_specified	NA	Modelling	FALSE	TRUE	Management	NA
863	1166	9366297	Comparing demersal fish assemblages between periods of contrasting climate and fishing pressure	2011	14881804	https://sysrev.com/p/99278/article/14881804	TRUE	NA	NA	Primary_research_article	Direct_exploitation|||Climate_change	Fishing_exploitation|||Temperature	NA	Change_biomass_abundance|||Change_life_history_traits|||Change_diversity	NA	Fish	NA	Community	IVb|||IVc	6|||5	Not_specified	NA	Field_observations_measurement	TRUE	TRUE	Not_tested	NA
864	1169	9366308	Potential changes in benthic macrofaunal distributions from the English Channel simulated under climate change scenarios	2012	14885885	https://sysrev.com/p/99278/article/14885885	TRUE	NA	NA	Primary_research_article	Climate_change	Other	climate_change_scenario	Change_distribution	NA	Benthos	NA	Community	whole_North_Sea	Whole_North_Sea	Not_specified	NA	Modelling	TRUE	TRUE	Not_tested	NA
865	1170	9366312	Historic (1900) seafloor composition in the Belgian‚Äö√Ñ√¨Dutch part of the North Sea: A reconstruction based on calibrated visual sediment descriptions	2011	14881987	https://sysrev.com/p/99278/article/14881987	TRUE	NA	NA	Primary_research_article	Global_change	Global_change	NA	Change_physical_sediment_properties	NA	Physical	NA	Not_applicable	IVc	6	Not_specified	NA	Field_observations_measurement	TRUE	TRUE	Not_tested	NA
866	1172	9366314	Twenty years of Belgian North Sea aerial surveillance: A quantitative analysis of results confirms effectiveness of international oil pollution legislation	2012	14886125	https://sysrev.com/p/99278/article/14886125	TRUE	NA	NA	Primary_research_article	Pollution	Oils_hydrocarbons_related	NA	Change_chemical_water_properties	NA	Chemical	NA	Not_applicable	IVc	6	Not_specified	NA	Field_observations_measurement	FALSE	TRUE	Management	NA
867	1173	9366316	Effect of bacterial mineralization of phytoplankton-derived phytodetritus on the release of arsenic, cobalt and manganese from muddy sediments in the Southern North Sea. A microcosm study	2012	14884664	https://sysrev.com/p/99278/article/14884664	TRUE	NA	NA	Primary_research_article	Pollution	Metal_substances	NA	Change_biogeochemical_fluxes	NA	Chemical	NA	Not_applicable	IVc	6	Not_specified	NA	Experiment	FALSE	FALSE	Not_tested	NA
868	1174	9366317	Iodine-129 and iodine-127 in European seawaters and in precipitation from Northern Germany	2012	14882253	https://sysrev.com/p/99278/article/14882253	TRUE	NA	NA	Primary_research_article	Pollution	Radioactive_substances	NA	Change_chemical_water_properties	NA	Chemical	NA	Not_applicable	whole_North_Sea	Whole_North_Sea	Not_specified	NA	Field_observations_measurement	TRUE	TRUE	Not_tested	NA
869	1175	9366318	Temporal trends and spatial differences of perfluoroalkylated substances in livers of harbor porpoise (Phocoena phocoena) populations from Northern Europe, 1991‚Äö√Ñ√¨2008	2012	14886490	https://sysrev.com/p/99278/article/14886490	TRUE	NA	NA	Primary_research_article	Pollution	Chemical_hazardous_substances	NA	Change_contamination_level	NA	Marine_mammals	NA	Individual	IVb	6	Not_specified	NA	Field_observations_measurement	TRUE	TRUE	Not_tested	NA
870	1176	9366321	Short-term ecological effects of an offshore wind farm in the Dutch coastal zone; a compilation	2011	14885858	https://sysrev.com/p/99278/article/14885858	TRUE	NA	NA	Primary_research_article	Sea_use_change	Civil_engineering_works	NA	Multiple	NA	Physical|||Benthos|||Fish|||Marine_mammals|||Seabirds	NA	Community	IVc	6	Not_specified	NA	Field_observations_measurement	TRUE	TRUE	Not_tested	NA
871	1177	9366323	Fishery discards and bycatch: solutions for an ecosystem approach to fisheries management?	2011	14883716	https://sysrev.com/p/99278/article/14883716	TRUE	NA	NA	Review	Direct_exploitation	Fishing_incidental_or_bycatch	NA	Multiple	NA	Fish	NA	Population	Not_specified	Not_specified	Not_specified	NA	Review	TRUE	FALSE	Management	NA
872	1178	9366325	Nine decades of North Sea sole and plaice distribution	2011	14881545	https://sysrev.com/p/99278/article/14881545	TRUE	NA	NA	Primary_research_article	Climate_change|||Direct_exploitation	Temperature||| Fishing_exploitation	NA	Change_distribution|||Change_biomass_abundance	NA	Fish	NA	Population	whole_North_Sea	Whole_North_Sea	Not_specified	NA	Field_observations_measurement	TRUE	TRUE	Not_tested	NA
873	1180	9366331	Potential impact of climate warming on the recruitment of an economically and ecologically important species, the European lobster (Homarus gammarus) at Helgoland, North Sea	2010	14884785	https://sysrev.com/p/99278/article/14884785	TRUE	NA	NA	Primary_research_article	Climate_change	Temperature	NA	Change_life_history_traits|||Change_phenology	NA	Benthos	NA	Individual	IVb	6	Not_specified	NA	Experiment	FALSE	TRUE	Not_tested	NA
874	1183	9366336	Temporal and life history related trends of perfluorochemicals in harbor porpoises from the Danish North Sea	2011	14883520	https://sysrev.com/p/99278/article/14883520	TRUE	NA	NA	Primary_research_article	Pollution	Chemical_hazardous_substances	NA	Change_contamination_level	NA	Marine_mammals	NA	Individual	IVb	2|||6|||7	Not_specified	NA	Field_observations_measurement	FALSE	TRUE	Not_tested	NA
875	1184	9366337	PAH body burden and biomarker responses in mussels (Mytilus edulis) exposed to produced water from a North Sea oil field: Laboratory and field assessments	2011	14883970	https://sysrev.com/p/99278/article/14883970	TRUE	NA	NA	Primary_research_article	Pollution	Oils_hydrocarbons_related	NA	Change_contamination_level|||Change_physiology	NA	Benthos	NA	Individual	IVb	2	Not_specified	NA	Field_observations_measurement|||Experiment	TRUE	FALSE	Not_tested	NA
876	1186	9366346	Phenological shifts of three interacting zooplankton groups in relation to climate change	2010	14884232	https://sysrev.com/p/99278/article/14884232	TRUE	NA	NA	Primary_research_article	Climate_change	Temperature	NA	Change_phenology	NA	Zooplankton	NA	Population	IVb	6	Not_specified	NA	Field_observations_measurement	FALSE	TRUE	Not_tested	NA
877	1187	9366349	Climate change effects on fishes and fisheries: towards a cause‚Äö√Ñ√™and‚Äö√Ñ√™effect understanding	2010	14882003	https://sysrev.com/p/99278/article/14882003	TRUE	NA	NA	Review	Climate_change	Temperature|||Oxygen|||pH	NA	Multiple	NA	Fish	NA	Not_applicable	Not_specified	Not_specified	Not_specified	NA	Review	FALSE	TRUE	Not_tested	NA
878	1189	9366351	The Global Spread of the Chinese Mitten Crab Eriocheir sinensis	2011	14883755	https://sysrev.com/p/99278/article/14883755	TRUE	NA	NA	Book_chapter	Biological_invasion	Non_native_species_introduction	NA	Change_biomass_abundance	NA	Benthos	NA	Population	IVb|||IVc	6|||7|||4|||5	Not_specified	NA	Review	TRUE	TRUE	Not_tested	NA
879	1190	9366353	The Japanese Skeleton Shrimp Caprella mutica (Crustacea, Amphipoda): A Global Invader of Coastal Waters	2011	14886045	https://sysrev.com/p/99278/article/14886045	TRUE	NA	NA	Book_chapter	Biological_invasion	Non_native_species_introduction	NA	Multiple	NA	Benthos	NA	Population	Not_specified	Not_specified	Not_specified	NA	Review	TRUE	TRUE	Not_tested	NA
880	1191	9366356	Fishing in the past: Historical data on sea fisheries landings in Belgium	2010	14884924	https://sysrev.com/p/99278/article/14884924	TRUE	NA	NA	Review	Direct_exploitation	Fishing_exploitation	NA	Change_biomass_abundance	NA	Fish|||Benthos	NA	Population	IVc	6	Not_specified	NA	Review	TRUE	TRUE	Not_tested	NA
881	1192	9366360	First health and pollution study on harbor seals (Phoca vitulina) living in the German Elbe estuary	2010	14882386	https://sysrev.com/p/99278/article/14882386	TRUE	NA	NA	Primary_research_article	Pollution	Chemical_hazardous_substances|||Metal_substances	NA	Change_physiology|||Change_contamination_level	NA	Marine_mammals	NA	Individual	IVb	6	Estuary	NA	Field_observations_measurement	TRUE	FALSE	Not_tested	NA
882	1193	9366361	A validated analytical method for the determination of perfluorinated compounds in surface-, sea- and sewagewater using liquid chromatography coupled to time-of-flight mass spectrometry	2010	14885304	https://sysrev.com/p/99278/article/14885304	TRUE	NA	NA	Primary_research_article	Pollution	Chemical_hazardous_substances	NA	Change_chemical_water_properties	NA	Chemical	NA	Not_applicable	IVc	6	Not_specified	NA	Field_observations_measurement	TRUE	FALSE	Not_tested	NA
883	1195	9366364	Effect-Directed Analysis of Endocrine Disruptors in Aquatic Ecosystems	2011	14884089	https://sysrev.com/p/99278/article/14884089	TRUE	NA	NA	Book_chapter	Pollution	Medical_hormone_products	NA	Change_life_history_traits|||Change_physiology	NA	Fish|||Benthos|||Seabirds	NA	Individual	Not_specified	Not_specified	Not_specified	NA	Review	FALSE	FALSE	Not_tested	NA
884	1196	9366365	Influence of projected ocean warming on population growth potential in two North Atlantic copepod species	2010	14883456	https://sysrev.com/p/99278/article/14883456	TRUE	NA	NA	Primary_research_article	Climate_change	Other	climate_change_scenario	Change_biomass_abundance|||Change_life_history_traits	NA	Zooplankton	NA	Population	whole_North_Sea	Whole_North_Sea	Not_specified	NA	Modelling	TRUE	TRUE	Not_tested	NA
885	1197	9366369	Does climatic warming explain why an introduced barnacle finally takes over after a lag of more than 50¬¨‚Ä†years?	2010	14883055	https://sysrev.com/p/99278/article/14883055	TRUE	NA	NA	Primary_research_article	Biological_invasion|||Climate_change	Non_native_species_introduction|||Temperature	NA	Change_biomass_abundance	NA	Benthos	NA	Population	IVb	6	Not_specified	NA	Field_observations_measurement	TRUE	TRUE	Not_tested	NA
886	1198	9366377	Long-term exposure of Atlantic cod (Gadus morhua) to components of produced water: condition, gonad maturation, and gene expression	2010	14882082	https://sysrev.com/p/99278/article/14882082	TRUE	NA	NA	Primary_research_article	Pollution	Chemical_hazardous_substances|||Oils_hydrocarbons_related	NA	Change_life_history_traits|||Change_physiology	NA	Fish	NA	Individual	Not_specified	Not_specified	Not_specified	NA	Experiment	FALSE	TRUE	Not_tested	NA
887	1200	9366383	N:P:Si nutrient export ratios and ecological consequences in coastal seas evaluated by the ICEP approach	2010	14883085	https://sysrev.com/p/99278/article/14883085	TRUE	NA	NA	Primary_research_article	Pollution	Nutrient_input_N_P	NA	Change_chemical_water_properties	NA	Chemical	NA	Not_applicable	Not_specified	Not_specified	Not_specified	NA	Field_observations_measurement	TRUE	TRUE	Not_tested	NA
888	1201	9366384	Spatial dimension and exploitation dynamics of local fishing grounds by fishers targeting several flatfish species	2011	14882724	https://sysrev.com/p/99278/article/14882724	TRUE	NA	NA	Primary_research_article	Direct_exploitation	Fishing_exploitation	NA	Change_biomass_abundance|||Quantification_driver	NA	Fish	NA	Community	Not_specified	Not_specified	Not_specified	NA	Field_observations_measurement	TRUE	TRUE	Not_tested	NA
889	1202	9366385	Future storm surge impacts on insurable losses for the North Sea region	2011	14885192	https://sysrev.com/p/99278/article/14885192	TRUE	NA	NA	Primary_research_article	Climate_change	Other	climate_change_scenrio	Change_extreme_events	NA	Physical	NA	Not_applicable	IVa||| IVb|||IVc	3|||4|||5|||6|||7	Not_specified	NA	Modelling	TRUE	TRUE	Not_tested	NA
890	1203	9366390	Turnover of combined dissolved organic nitrogen and ammonium in the Elbe estuary/NW Europe: Results of nitrogen isotope investigations	2010	14885724	https://sysrev.com/p/99278/article/14885724	TRUE	NA	NA	Primary_research_article	Pollution	Nutrient_input_N_P	NA	Change_chemical_water_properties	NA	Chemical	NA	Not_applicable	IVb	6	Estuary	NA	Field_observations_measurement	TRUE	TRUE	Not_tested	NA
891	1204	9366397	Potential impacts of wave‚Äö√Ñ√™powered marine renewable energy installations on marine birds	2010	14886012	https://sysrev.com/p/99278/article/14886012	TRUE	NA	NA	Review	Sea_use_change	Civil_engineering_works	owf	Multiple	NA	Seabirds	NA	Population	IVa	3	Not_specified	NA	Review	FALSE	FALSE	Not_tested	NA
892	1205	9366398	Prey capture success of Sandwich Terns Sterna sandvicensis varies non‚Äö√Ñ√™linearly with water transparency	2010	14880932	https://sysrev.com/p/99278/article/14880932	TRUE	NA	NA	Primary_research_article	Sea_use_change	Civil_engineering_works	NA	Change_trophic_functioning|||Other	Turbidity|||Water_transparency	Seabirds	NA	Population	IVc	6	Not_specified	NA	Field_observations_measurement	TRUE	FALSE	Not_tested	NA
893	1206	9366400	Environmental impact assessment of offshore wind farms<scp>:</scp> a simulation‚Äö√Ñ√™based approach	2010	14881526	https://sysrev.com/p/99278/article/14881526	TRUE	NA	NA	Primary_research_article	Sea_use_change	Civil_engineering_works	NA	Change_biomass_abundance|||Change_distribution	NA	Seabirds	NA	Population	IVc	6	Not_specified	NA	Modelling	TRUE	FALSE	Not_tested	NA
894	1207	9366402	Causes and effects of a highly successful marine invasion: Case-study of the introduced Pacific oyster Crassostrea gigas in continental NW European estuaries	2010	14884538	https://sysrev.com/p/99278/article/14884538	TRUE	NA	NA	Primary_research_article	Biological_invasion	Non_native_species_introduction	NA	Change_biomass_abundance|||Change_distribution	NA	Benthos	NA	Population	IVb|||IVc	6	Oyster_mussel_bed	NA	Review	TRUE	TRUE	Not_tested	NA
895	1208	9366406	Changes in the timing of otolith zone formation in North Sea cod from otolith records: an early indicator of climate-induced temperature stress?	2010	14883420	https://sysrev.com/p/99278/article/14883420	TRUE	NA	NA	Primary_research_article	Climate_change	Temperature	NA	Change_physiology|||Change_phenology	NA	Fish	NA	Individual	IVc	5	Not_specified	NA	Field_observations_measurement	FALSE	TRUE	Not_tested	NA
896	1210	9366419	Metals and organotins in multiple bivalve species in a one-off global survey	2011	14882336	https://sysrev.com/p/99278/article/14882336	TRUE	NA	NA	Primary_research_article	Pollution	Metal_substances|||Chemical_hazardous_substances|||Oils_hydrocarbons_related	NA	Change_contamination_level	NA	Benthos	NA	Individual	IVa	3	Not_specified	NA	Field_observations_measurement	TRUE	FALSE	Not_tested	OW2 station must be somewhere in nothern Scotland
897	1212	9366422	Increasing species richness of the macrozoobenthic fauna on tidal flats of the Wadden Sea by local range expansion and invasion of exotic species	2010	14882212	https://sysrev.com/p/99278/article/14882212	TRUE	NA	NA	Primary_research_article	Climate_change|||Biological_invasion	Temperature|||Non_native_species_introduction	NA	Change_diversity|||Change_biomass_abundance	NA	Benthos	NA	Community	IVc	6	Not_specified	NA	Field_observations_measurement	TRUE	TRUE	Not_tested	NA
898	1213	9366423	Geographically Comprehensive Assessment of Salt-Meadow Vegetation-Elevation Relations Using LiDAR	2011	14884456	https://sysrev.com/p/99278/article/14884456	TRUE	NA	NA	Primary_research_article	Climate_change	Sea_level_rise	NA	Degradation_habitat_loss	NA	Macropthytes	NA	Community	IVc	7	Saltmarsh	NA	Modelling	TRUE	FALSE	Not_tested	NA
899	1214	9366426	Implications of a warming North Sea for the growth of haddock Melanogrammus aeglefinus	2011	14883452	https://sysrev.com/p/99278/article/14883452	TRUE	NA	NA	Primary_research_article	Climate_change	Temperature	NA	Change_life_history_traits	NA	Fish	NA	Population	Not_specified	Not_specified	Not_specified	NA	Modelling	FALSE	TRUE	Not_tested	NA
900	1215	9366428	The Impact of Subsidies on the Ecological Sustainability and Future Profits from North Sea Fisheries	2011	14882989	https://sysrev.com/p/99278/article/14882989	TRUE	NA	NA	Primary_research_article	Direct_exploitation	Fishing_exploitation	NA	Change_biomass_abundance	NA	Fish	NA	Population	Not_specified	Not_specified	Not_specified	NA	Modelling	TRUE	TRUE	Management	NA
901	1216	9366432	History of anthropogenic nitrogen input to the German Bight/SE North Sea as reflected by nitrogen isotopes in surface sediments, sediment cores and hindcast models	2010	14884351	https://sysrev.com/p/99278/article/14884351	TRUE	NA	NA	Primary_research_article	Pollution	Nutrient_input_N_P	NA	Change_chemical_sediment_properties	NA	Chemical	NA	Not_applicable	IVb|||IVc	6|||7	Not_specified	NA	Field_observations_measurement|||Modelling	TRUE	TRUE	Not_tested	NA
902	1217	9366439	Developing reliable, repeatable, and accessible methods to provide high-resolution estimates of fishing-effort distributions from vessel monitoring system (VMS) data	2010	14884504	https://sysrev.com/p/99278/article/14884504	TRUE	NA	NA	Primary_research_article	Direct_exploitation	Fishing_exploitation	NA	Quantification_driver	NA	Not_applicable	NA	Not_applicable	IVa||| IVb|||IVc	1|||2|||3|||4|||5|||6|||7	Not_specified	NA	Field_observations_measurement	TRUE	TRUE	Not_tested	NA
903	1218	9366446	Modelling the fate of persistent organic pollutants (POPs) in the North Sea system	2011	14884114	https://sysrev.com/p/99278/article/14884114	TRUE	NA	NA	Primary_research_article	Pollution	Chemical_hazardous_substances	NA	Change_chemical_water_properties	NA	Chemical	NA	Not_applicable	whole_North_Sea	Whole_North_Sea	Not_specified	NA	Modelling	TRUE	TRUE	Not_tested	NA
904	1220	9366448	Ecosystem based modeling and indication of ecological integrity in the German North Sea‚Äö√Ñ√ÆCase study offshore wind parks	2011	14886262	https://sysrev.com/p/99278/article/14886262	TRUE	NA	NA	Primary_research_article	Sea_use_change	Civil_engineering_works	NA	Multiple	NA	All	NA	Ecosystem	IVb	6	Not_specified	NA	Modelling	FALSE	TRUE	Not_tested	NA
905	1221	9366449	How well do we understand the impacts of alien species on ecosystem services? A pan‚Äö√Ñ√™European, cross‚Äö√Ñ√™taxa assessment	2009	14883689	https://sysrev.com/p/99278/article/14883689	TRUE	NA	NA	Review	Biological_invasion	Non_native_species_introduction	NA	Multiple	NA	Benthos|||Macropthytes	NA	Population	Not_specified	Not_specified	Not_specified	NA	Review	TRUE	FALSE	Not_tested	NA
906	1223	9366451	Marine reserves and the evolutionary effects of fishing on size at maturation	2009	14882008	https://sysrev.com/p/99278/article/14882008	TRUE	NA	NA	Primary_research_article	Direct_exploitation	Fishing_exploitation	NA	Change_life_history_traits|||Change_demographic_structure	NA	Fish	NA	Community	Not_specified	Not_specified	Not_specified	NA	Modelling	FALSE	TRUE	Management	NA
907	1224	9366453	The necessity for response indicators in fisheries management	2010	14886357	https://sysrev.com/p/99278/article/14886357	TRUE	NA	NA	Primary_research_article	Direct_exploitation	Fishing_exploitation	NA	Quantification_driver|||Change_biomass_abundance	NA	Fish	NA	Community	whole_North_Sea	Whole_North_Sea	Not_specified	NA	Review	FALSE	TRUE	Management	NA
908	1226	9366458	Discards and discarding practices in German fisheries in the North Sea and Northeast Atlantic during 2002-2008	2010	14884500	https://sysrev.com/p/99278/article/14884500	TRUE	NA	NA	Primary_research_article	Direct_exploitation	Fishing_exploitation|||Fishing_incidental_or_bycatch	NA	Change_biomass_abundance	NA	Fish	NA	Population	IVb|||IVa|||IVc	1|||3|||4|||6|||7	Not_specified	NA	Field_observations_measurement	TRUE	TRUE	Not_tested	NA
909	1227	9366459	The by-catch situation in German brown shrimp (Crangon crangonL.) fisheries with particular reference to plaice (Pleuronectes platessaL.)	2010	14881082	https://sysrev.com/p/99278/article/14881082	TRUE	NA	NA	Primary_research_article	Direct_exploitation	Fishing_incidental_or_bycatch||| Fishing_exploitation	NA	Change_biomass_abundance	NA	Benthos|||Fish	NA	Population	Not_specified	6	Not_specified	NA	Field_observations_measurement	FALSE	TRUE	Not_tested	NA
910	1228	9366460	Biomarkers in Natural Fish Populations Indicate Adverse Biological Effects of Offshore Oil Production	2011	14885883	https://sysrev.com/p/99278/article/14885883	TRUE	NA	NA	Primary_research_article	Pollution	Oils_hydrocarbons_related	NA	Change_contamination_level|||Change_physiology	NA	Fish	NA	Individual	IVa	1|||2|||Norvegian_coast	Not_specified	NA	Field_observations_measurement	TRUE	FALSE	Not_tested	NA
911	1229	9366466	The mobilisation of sediment by demersal otter trawls	2011	14882466	https://sysrev.com/p/99278/article/14882466	TRUE	NA	NA	Primary_research_article	Direct_exploitation	Destructive_fisheries_seabed	NA	Change_physical_sediment_properties	NA	Physical	NA	Not_applicable	IVa	3	Not_specified	NA	Experiment	TRUE	TRUE	Not_tested	NA
912	1230	9366467	An assessment of persistent organic pollutants in Scottish coastal and offshore marine environments	2011	14885899	https://sysrev.com/p/99278/article/14885899	TRUE	NA	NA	Primary_research_article	Pollution	Chemical_hazardous_substances|||Oils_hydrocarbons_related	NA	Change_contamination_level|||Change_chemical_sediment_properties	NA	Fish|||Chemical	NA	Individual	IVa||| IVb	3	Not_specified	NA	Field_observations_measurement	TRUE	FALSE	Not_tested	NA
913	1233	9366479	Sea level trend reversal: Land uplift outpaced by sea level rise on Scotland‚Äö√Ñ√¥s coast	2011	14885849	https://sysrev.com/p/99278/article/14885849	TRUE	NA	NA	Primary_research_article	Climate_change	Sea_level_rise	NA	Change_physical_water_properties	NA	Physical	NA	Not_applicable	IVa||| IVb	1|||3	Not_specified	NA	Review	TRUE	TRUE	Not_tested	NA
914	1234	9366485	Modelled spatial distribution of marine fish and projected modifications in the North Atlantic Ocean: NICHE MODELLING AND FISH BIOGEOGRAPHY	2010	14885189	https://sysrev.com/p/99278/article/14885189	TRUE	NA	NA	Primary_research_article	Climate_change	Other	climate_change_scenario	Change_distribution	NA	Fish	NA	Population	whole_North_Sea	Whole_North_Sea	Not_specified	NA	Modelling	TRUE	TRUE	Not_tested	NA
915	1235	9366488	Integrating Multiple Pressures at Different Spatial and Temporal Scales: A Concept for Relative Ecological Risk Assessment in the European Marine Environment	2011	14885038	https://sysrev.com/p/99278/article/14885038	TRUE	NA	NA	Primary_research_article	Direct_exploitation|||Sea_use_change	Fishing_exploitation|||Mining	NA	Change_biomass_abundance|||Change_life_history_traits|||Change_trophic_functioning	NA	Benthos|||Marine_mammals|||Seabirds|||Fish	NA	Community	IVb	6	Not_specified	NA	Modelling	TRUE	FALSE	Not_tested	NA
916	1236	9366491	Predicting the impacts of ocean acidification: Challenges from an ecosystem perspective	2010	14882917	https://sysrev.com/p/99278/article/14882917	TRUE	NA	NA	Review	Climate_change	pH	NA	Multiple	NA	Chemical	NA	Not_applicable	Not_specified	Not_specified	Not_specified	NA	Review	TRUE	FALSE	Not_tested	NA
917	1237	9366493	Predicting the consequences of nutrient reduction on the eutrophication status of the North Sea	2010	14886302	https://sysrev.com/p/99278/article/14886302	TRUE	NA	NA	Primary_research_article	Pollution	Nutrient_input_N_P	NA	Change_biomass_abundance|||Change_chemical_water_properties	NA	Phytoplankton|||Chemical	NA	Ecosystem	whole_North_Sea	Whole_North_Sea	Not_specified	NA	Modelling	TRUE	TRUE	Not_tested	NA
918	1239	9366497	Cost assessment and ecological effectiveness of nutrient reduction options for mitigating Phaeocystis colony blooms in the Southern North Sea: An integrated modeling approach	2011	14886271	https://sysrev.com/p/99278/article/14886271	TRUE	NA	NA	Primary_research_article	Pollution	Nutrient_input_N_P	NA	Change_biomass_abundance|||Change_biogeochemical_fluxes	NA	Phytoplankton|||Chemical	NA	Population	IVc	6	Not_specified	NA	Modelling	FALSE	TRUE	Management	NA
919	1241	9366505	Linking marine fisheries to environmental objectives: a case study on seafloor integrity under European maritime policies	2011	14885068	https://sysrev.com/p/99278/article/14885068	TRUE	NA	NA	Primary_research_article	Direct_exploitation	Destructive_fisheries_seabed	NA	Degradation_habitat_loss	NA	Benthos	NA	Community	IVb	6	Not_specified	NA	Modelling	TRUE	FALSE	Not_tested	NA
920	1242	9366507	Development of the EcoQO for the North Sea fish community	2010	14884861	https://sysrev.com/p/99278/article/14884861	TRUE	NA	NA	Primary_research_article	Direct_exploitation	Fishing_exploitation	NA	Change_biomass_abundance|||Change_diversity	NA	Fish	NA	Community	Not_specified	Not_specified	Not_specified	NA	Field_observations_measurement	FALSE	TRUE	Not_tested	NA
921	1244	9366512	Predator‚Äö√Ñ√¨prey reversal: A possible mechanism for ecosystem hysteresis in the North Sea?	2010	14884126	https://sysrev.com/p/99278/article/14884126	TRUE	NA	NA	Primary_research_article	Direct_exploitation	Fishing_exploitation	NA	Change_trophic_functioning|||Change_biomass_abundance	NA	Fish|||Zooplankton	NA	Population	Not_specified	Not_specified	Not_specified	NA	Field_observations_measurement	FALSE	TRUE	Not_tested	NA
922	1245	9366513	Major Changes in the Ecology of the Wadden Sea: Human Impacts, Ecosystem Engineering and Sediment Dynamics	2010	14883390	https://sysrev.com/p/99278/article/14883390	TRUE	NA	NA	Review	Sea_use_change|||Direct_exploitation|||Pollution	Coastal_development|||Destructive_fisheries_seabed||| Fishing_exploitation|||Nutrient_input_N_P	NA	Multiple	NA	Phytoplankton|||Macropthytes|||Benthos|||Chemical	NA	Community	IVb|||IVc	6	Intertidal	NA	Review	FALSE	TRUE	Not_tested	NA
923	1246	9366514	Context-dependent Impacts of a Non-native Ecosystem Engineer, the Pacific Oyster Crassostrea gigas	2010	14885427	https://sysrev.com/p/99278/article/14885427	TRUE	NA	NA	Primary_research_article	Biological_invasion	Non_native_species_introduction	NA	Multiple	NA	Benthos	NA	Population	Not_specified	Not_specified	Not_specified	NA	Review|||Experiment	FALSE	FALSE	Not_tested	NA
924	1247	9366516	Invasion History and Success of the American Blue Crab Callinectes sapidus in European and Adjacent Waters	2011	14885414	https://sysrev.com/p/99278/article/14885414	TRUE	NA	NA	Book_chapter	Biological_invasion|||Climate_change|||Pollution	Non_native_species_introduction|||Temperature|||Chemical_hazardous_substances	NA	Change_biomass_abundance|||Change_distribution	NA	Benthos	NA	Population	IVb|||IVc	4|||6	Not_specified	NA	Review	TRUE	TRUE	Not_tested	NA
925	1249	9366521	Protection of Cetaceans in European Waters‚Äö√Ñ√ÆA Case Study on Bottom-Set Gillnet Fisheries within Marine Protected Areas	2011	14882726	https://sysrev.com/p/99278/article/14882726	TRUE	NA	NA	Review	Direct_exploitation|||Pollution|||Sea_use_change	Fishing_exploitation|||Fishing_incidental_or_bycatch|||Chemical_hazardous_substances|||Civil_engineering_works	NA	Change_biomass_abundance|||Change_distribution	NA	Marine_mammals	NA	Population	IVb	6	Not_specified	NA	Review	TRUE	TRUE	Management|||Conservation_protection	NA
926	1250	9366522	The invasive ctenophore Mnemiopsis leidyi: a threat to fish recruitment in the North Sea?	2010	14881541	https://sysrev.com/p/99278/article/14881541	TRUE	NA	NA	Primary_research_article	Biological_invasion	Non_native_species_introduction	NA	Change_biomass_abundance|||Change_trophic_functioning	NA	Fish|||Zooplankton	NA	Community	IVb	6	Not_specified	NA	Field_observations_measurement	FALSE	TRUE	Not_tested	NA
927	1252	9366528	Declines in oil-rates of stranded birds in the North Sea highlight spatial patterns in reductions of chronic oil pollution	2010	14882508	https://sysrev.com/p/99278/article/14882508	TRUE	NA	NA	Primary_research_article	Pollution	Oils_hydrocarbons_related	NA	Change_contamination_level	NA	Seabirds	NA	Population	IVb|||IVc	5|||6	Not_specified	NA	Field_observations_measurement	TRUE	TRUE	Not_tested	NA
928	1253	9366530	PBB levels in fish from the Baltic and North seas and in selected food products from Poland	2010	14884407	https://sysrev.com/p/99278/article/14884407	TRUE	NA	NA	Primary_research_article	Pollution	Chemical_hazardous_substances	NA	Change_contamination_level	NA	Fish	NA	Individual	Not_specified	Not_specified	Not_specified	NA	Field_observations_measurement	TRUE	FALSE	Not_tested	NA
929	1257	9366544	Mytilus trossulus in Northern Europe	2011	14882355	https://sysrev.com/p/99278/article/14882355	TRUE	NA	NA	Primary_research_article	Biological_invasion	Non_native_species_introduction	NA	Change_biomass_abundance	NA	Benthos	NA	Population	Not_specified	Not_specified	Not_specified	NA	Field_observations_measurement	TRUE	TRUE	Not_tested	NA
930	1258	9366548	The effect of temperature variability on ecological functioning of epifauna in the German Bight	2011	14885093	https://sysrev.com/p/99278/article/14885093	TRUE	NA	NA	Primary_research_article	Climate_change	Temperature	NA	Change_life_history_traits	NA	Benthos	NA	Community	IVb	6	Not_specified	NA	Field_observations_measurement	FALSE	TRUE	Not_tested	NA
931	1260	9366553	Integrative Environmental Genomics of Cod (Gadus morhua): The Proteomics Approach	2011	14882912	https://sysrev.com/p/99278/article/14882912	TRUE	NA	NA	Review	Pollution	Oils_hydrocarbons_related|||Metal_substances|||Chemical_hazardous_substances	NA	Change_genetic	NA	Fish	NA	Individual	Not_specified	Not_specified	Not_specified	NA	Review	FALSE	FALSE	Not_tested	NA
932	1261	9366557	Are spatial closures better than size limits for halting the decline of the North Sea thornback ray, Raja clavata?	2011	14884898	https://sysrev.com/p/99278/article/14884898	TRUE	NA	NA	Primary_research_article	Direct_exploitation	Fishing_incidental_or_bycatch	NA	Change_biomass_abundance	NA	Fish	NA	Population	IVc	5|||6	Not_specified	NA	Modelling	FALSE	TRUE	Management|||Conservation_protection	NA
933	1263	9366566	Comparison of trace metal bioavailabilities in European coastal waters using mussels from Mytilus edulis complex as biomonitors	2009	14882254	https://sysrev.com/p/99278/article/14882254	TRUE	NA	NA	Primary_research_article	Pollution	Metal_substances	NA	Change_contamination_level	NA	Benthos	NA	Individual	IVb|||IVc	6	Not_specified	NA	Field_observations_measurement	TRUE	FALSE	Not_tested	NA
934	1265	9366572	North Sea sensitivity to atmospheric forcing	2011	14881420	https://sysrev.com/p/99278/article/14881420	TRUE	NA	NA	Primary_research_article	Climate_change	Temperature|||Other_physical_parameter	NA	Change_biomass_abundance|||Change_physical_water_properties	NA	Phytoplankton|||Physical	NA	Community	whole_North_Sea	Whole_North_Sea	Not_specified	NA	Modelling	TRUE	TRUE	Not_tested	NA
935	1266	9366579	Did global warming and alien invasions affect surf zone hyperbenthic communities on sandy beaches in Belgium?	2011	14885228	https://sysrev.com/p/99278/article/14885228	TRUE	NA	NA	Primary_research_article	Climate_change|||Biological_invasion	Temperature|||Non_native_species_introduction	NA	Change_diversity|||Change_biomass_abundance	NA	Benthos	NA	Community	IVc	6	Not_specified	NA	Field_observations_measurement	TRUE	TRUE	Not_tested	NA
936	1267	9366580	Sustainable exploitation of temperate fish stocks	2009	14885316	https://sysrev.com/p/99278/article/14885316	TRUE	NA	NA	Primary_research_article	Direct_exploitation	Fishing_exploitation	NA	Change_biomass_abundance|||Change_life_history_traits	NA	Fish	NA	Community	Not_specified	Not_specified	Not_specified	NA	Modelling	FALSE	TRUE	Management	NA
937	1268	9366582	Harbour porpoises (Phocoena phocoena) and wind farms: a case study in the Dutch North Sea""	2011	14881446	https://sysrev.com/p/99278/article/14881446	TRUE	NA	NA	Primary_research_article	Sea_use_change	Civil_engineering_works	NA	Change_distribution	NA	Marine_mammals	NA	Population	IVc	6	Not_specified	NA	Field_observations_measurement	TRUE	TRUE	Not_tested	NA
938	1270	9366584	Short and mid‚Äö√Ñ√™long term effects of cockle‚Äö√Ñ√™dredging on non‚Äö√Ñ√™target macrobenthic species: a before‚Äö√Ñ√™after‚Äö√Ñ√™control‚Äö√Ñ√™impact experiment on a tidal mudflat in the Oosterschelde (The Netherlands)	2011	14882511	https://sysrev.com/p/99278/article/14882511	TRUE	NA	NA	Primary_research_article	Direct_exploitation	Destructive_fisheries_seabed	NA	Multiple	NA	Physical|||Benthos	NA	Community	IVc	6	Mudflat	NA	Field_observations_measurement	TRUE	TRUE	Not_tested	NA
939	1271	9366588	Recruitment Variability in North Atlantic Cod and Match-Mismatch Dynamics	2011	14881259	https://sysrev.com/p/99278/article/14881259	TRUE	NA	NA	Primary_research_article	Climate_change	Temperature	NA	Change_biomass_abundance|||Change_life_history_traits	NA	Fish|||Zooplankton|||Phytoplankton	NA	Ecosystem	Not_specified	Not_specified	Not_specified	NA	Modelling	TRUE	TRUE	Not_tested	NA
940	1273	9366592	Performance of harvest control rules in a variable environment	2010	14883668	https://sysrev.com/p/99278/article/14883668	TRUE	NA	NA	Primary_research_article	Direct_exploitation	Fishing_exploitation	NA	Change_biomass_abundance|||Change_life_history_traits	NA	Fish	NA	Population	Not_specified	Not_specified	Not_specified	NA	Modelling	FALSE	TRUE	Management	NA
941	1274	9366595	How climate warming impacts the distribution and abundance of two small flatfish species in the North Sea	2010	14883792	https://sysrev.com/p/99278/article/14883792	TRUE	NA	NA	Primary_research_article	Climate_change	Temperature	NA	Change_biomass_abundance|||Change_distribution	NA	Fish	NA	Population	IVb|||IVc	5|||6|||7|||4	Not_specified	NA	Field_observations_measurement	TRUE	TRUE	Not_tested	NA
942	1275	9366596	Fisheries-induced evolution in growth, maturation and reproductive investment of the sexually dimorphic North Sea plaice (Pleuronectes platessa L.)	2010	14884619	https://sysrev.com/p/99278/article/14884619	TRUE	NA	NA	Primary_research_article	Direct_exploitation	Fishing_exploitation	NA	Change_life_history_traits	NA	Fish	NA	Population	Not_specified	Not_specified	Not_specified	NA	Field_observations_measurement	FALSE	TRUE	Not_tested	NA
943	1276	9366603	Nitrogen cycling in the German Bight (SE North Sea) ‚Äö√Ñ√Æ Clues from modelling stable nitrogen isotopes	2010	14886218	https://sysrev.com/p/99278/article/14886218	TRUE	NA	NA	Primary_research_article	Pollution	Nutrient_input_N_P	NA	Change_biogeochemical_fluxes	NA	Chemical	NA	Not_applicable	IVb|||IVc	4|||5|||6|||7	Not_specified	NA	Modelling	TRUE	TRUE	Not_tested	NA
944	1277	9366604	A new model to assess the probability of occurrence of a species, based on presence-only data	2011	14883204	https://sysrev.com/p/99278/article/14883204	TRUE	NA	NA	Primary_research_article	Climate_change	Temperature|||Salinity	NA	Change_biomass_abundance	NA	Fish	NA	Population	whole_North_Sea	Whole_North_Sea	Not_specified	NA	Modelling	TRUE	TRUE	Not_tested	NA
945	1279	9366608	Assessing the effect of nutrient mitigation measures in the watersheds of the Southern Bight of the North Sea	2010	14884155	https://sysrev.com/p/99278/article/14884155	TRUE	NA	NA	Primary_research_article	Pollution	Nutrient_input_N_P	NA	Change_chemical_water_properties	NA	Chemical	NA	Not_applicable	IVc	6	Not_specified	NA	Modelling	TRUE	TRUE	Management	NA
946	1280	9366611	Immunology of whales and dolphins	2010	14885831	https://sysrev.com/p/99278/article/14885831	TRUE	NA	NA	Review	Pollution	Chemical_hazardous_substances	NA	Change_physiology	NA	Marine_mammals	NA	Individual	Not_specified	Not_specified	Not_specified	NA	Review	FALSE	FALSE	Not_tested	NA
947	1281	9366613	Field comparison of passive sampling and biological approaches for measuring exposure to PAH and alkylphenols from offshore produced water discharges	2011	14883515	https://sysrev.com/p/99278/article/14883515	TRUE	NA	NA	Primary_research_article	Pollution	Chemical_hazardous_substances|||Oils_hydrocarbons_related	NA	Change_contamination_level	NA	Benthos|||Fish	NA	Individual	IVb	2	Not_specified	NA	Field_observations_measurement	TRUE	FALSE	Not_tested	NA
948	1283	9366619	Temporal trend (1988‚Äö√Ñ√¨2008) of hexabromocyclododecane enantiomers in herring gull eggs from the german coastal region	2011	14885787	https://sysrev.com/p/99278/article/14885787	TRUE	NA	NA	Primary_research_article	Pollution	Chemical_hazardous_substances	NA	Change_contamination_level	NA	Seabirds	NA	Individual	IVb	6	Not_specified	NA	Field_observations_measurement	TRUE	FALSE	Not_tested	NA
949	1285	9366623	A North Sea and Baltic Sea Model Ensemble Eutrophication Assessment	2010	14885766	https://sysrev.com/p/99278/article/14885766	TRUE	NA	NA	Primary_research_article	Pollution	Nutrient_input_N_P	NA	Change_chemical_water_properties|||Change_biogeochemical_fluxes	NA	Chemical	NA	Not_applicable	whole_North_Sea	Whole_North_Sea	Not_specified	NA	Modelling	TRUE	FALSE	Not_tested	NA
950	1286	9366624	Does selective fishing conserve community biodiversity? Predictions from a length-based multispecies model	2011	14884367	https://sysrev.com/p/99278/article/14884367	TRUE	NA	NA	Primary_research_article	Direct_exploitation	Fishing_exploitation	NA	Change_diversity|||Change_biomass_abundance|||Change_demographic_structure	NA	Fish	NA	Community	Not_specified	Not_specified	Not_specified	NA	Modelling	TRUE	FALSE	Management	NA
951	1287	9366625	Origin and analysis of aliphatic and cyclic hydrocarbons in northeast United Kingdom coastal marine sediments	2010	14882238	https://sysrev.com/p/99278/article/14882238	TRUE	NA	NA	Primary_research_article	Pollution	Oils_hydrocarbons_related	NA	Change_chemical_sediment_properties	NA	Chemical	NA	Not_applicable	IVb	4	Not_specified	NA	Field_observations_measurement	TRUE	TRUE	Not_tested	NA
952	1288	9366627	Natural background concentrations of nutrients in the German Bight area (North Sea)	2010	14886689	https://sysrev.com/p/99278/article/14886689	TRUE	NA	NA	Primary_research_article	Pollution	Nutrient_input_N_P	NA	Change_chemical_water_properties	NA	Chemical	NA	Not_applicable	IVb|||IVc	6	Not_specified	NA	Modelling	TRUE	TRUE	Not_tested	NA
953	1289	9366628	Development and distribution of the non-indigenous Pacific oyster (Crassostrea gigas) in the Dutch Wadden Sea	2009	14883424	https://sysrev.com/p/99278/article/14883424	TRUE	NA	NA	Primary_research_article	Biological_invasion	Non_native_species_introduction	NA	Change_biomass_abundance|||Change_life_history_traits	NA	Benthos	NA	Population	IVc	6	Not_specified	NA	Field_observations_measurement	TRUE	TRUE	Not_tested	NA
954	1290	9366629	Microsatellites reveal origin and genetic diversity of Eurasian invasions by one of the world‚Äö√Ñ√¥s most notorious marine invader, Mnemiopsis leidyi (Ctenophora)	2010	14881256	https://sysrev.com/p/99278/article/14881256	TRUE	NA	NA	Primary_research_article	Biological_invasion	Non_native_species_introduction	NA	Change_distribution|||Change_genetic	NA	Zooplankton	NA	Population	IVc	6	Not_specified	NA	Field_observations_measurement	TRUE	FALSE	Not_tested	NA
955	1291	9366635	Scenarios of Temporal and Spatial Evolution of Hexabromocyclododecane in the North Sea	2010	14885061	https://sysrev.com/p/99278/article/14885061	TRUE	NA	NA	Primary_research_article	Pollution	Chemical_hazardous_substances	NA	Change_chemical_water_properties|||Change_chemical_sediment_properties	NA	Chemical	NA	Not_applicable	IVb|||IVc	4|||5|||6|||7|||2|||3	Not_specified	NA	Modelling	TRUE	TRUE	Not_tested	NA
956	1292	9366637	Regime shifts in the marine environment: The scientific basis and political context	2011	14882706	https://sysrev.com/p/99278/article/14882706	TRUE	NA	NA	Review	Climate_change|||Biological_invasion|||Pollution|||Direct_exploitation	Temperature|||Non_native_species_introduction|||Nutrient_input_N_P|||Chemical_hazardous_substances||| Fishing_exploitation|||Sea_level_rise	NA	Multiple	NA	Fish|||Marine_mammals|||Phytoplankton|||Zooplankton	NA	Ecosystem	Not_specified	Not_specified	Not_specified	NA	Review	TRUE	TRUE	Management	NA
[truncated: 2,400 more rows]
