# Supplementary material for: Identifying and addressing the anthropogenic drivers of global change in the North Sea: a systematic map
Source: Environ Evid. 2025 Dec 2;14:24. doi: 10.1186/s13750-025-00377-2 (PMC12673759; doi:10.1186/s13750-025-00377-2)
Supplement: Supplementary file 6 — Additional File 6: List of articles excluded after full text screening, description: the fileprovides an overview of all articles that were excluded during the screening process and showstheir exclusion criteria. [file 13750_2025_377_MOESM6_ESM.xls]

## Sheet: README
Additional file 6 Articles exlcuded after full text screening
Article title: Identifying and addressing the anthropogenic drivers of global change in the North Sea: a systematic map.
Description: The file provides a list and information of all articles that were excluded after full text screening.

## Sheet: Sheet1
	nr	pdf_name	title	year	Article ID	Article_URL	Include	Exclusion criteria	Other exclusion criteria	Paper type	Anthropogenic driver(s)	Precision_of_the driver(s)	Precision of the driver(s) if ""other""	Analyzed impact(s)	Analyzed impact(s) if ""other""	Nature of the study population	Nature of the population if ""other""	Organizational level	ICES major location	ICES_medium_location(s)	Habitat_type(s)	Habitat type if ""other""	Main_methodology	Spatial dimension	Temporal dimension	Solution_investigated	Comment
1	1	9362819	Contemporary monitoring of storm surge activity	2019	14884444	https://sysrev.com/p/99278/article/14884444	FALSE	Other	methodological_only	NA	NA	NA	NA	NA	NA	NA	NA	NA	NA	NA	Not_specified	NA	NA	NA	NA	Not_tested	NA
2	2	9362821	Reconstruction of Atlantic herring (Clupea harengus) recruitment in the North Sea for the past 455¬¨‚Ä†years based on the ≈í¬•13C from annual shell increments of the ocean quahog (Arctica islandica)	2019	14884008	https://sysrev.com/p/99278/article/14884008	FALSE	Non_anthropogenic_driver	NA	NA	NA	NA	NA	NA	NA	NA	NA	NA	NA	NA	Not_specified	NA	NA	NA	NA	Not_tested	NA
3	10	9362842	Shifts in trait-based and taxonomic macrofauna community structure along a 27-year time-series in the south-eastern North Sea	2019	14885056	https://sysrev.com/p/99278/article/14885056	FALSE	Non_anthropogenic_driver	NA	NA	NA	NA	NA	NA	NA	NA	NA	NA	NA	NA	Not_specified	NA	NA	NA	NA	Not_tested	NA
4	13	9362850	Midnight at the oasis: does restoration change the rigs-to-reefs debate in the North Sea?	2019	14882270	https://sysrev.com/p/99278/article/14882270	FALSE	population_not_eligible	NA	NA	NA	NA	NA	NA	NA	NA	NA	NA	NA	NA	Not_specified	NA	NA	NA	NA	Not_tested	NA
5	14	9362854	Increasing turbidity in the North Sea during the 20th century due to changing wave climate	2019	14885985	https://sysrev.com/p/99278/article/14885985	FALSE	Non_anthropogenic_driver	NA	NA	NA	NA	NA	NA	NA	NA	NA	NA	NA	NA	Not_specified	NA	NA	NA	NA	Not_tested	NA
6	24	9362906	Sediment supply and barrier dynamics as driving mechanisms of Holocene coastal change for the southern North Sea basin	2019	14883767	https://sysrev.com/p/99278/article/14883767	FALSE	Not_right_time_period	NA	NA	NA	NA	NA	NA	NA	NA	NA	NA	NA	NA	Not_specified	NA	NA	NA	NA	Not_tested	NA
7	27	9362917	Exploring the temporal variability of a food web using long‚Äö√Ñ√™term biomonitoring data	2019	14884312	https://sysrev.com/p/99278/article/14884312	FALSE	Non_anthropogenic_driver	NA	NA	NA	NA	NA	NA	NA	NA	NA	NA	NA	NA	Not_specified	NA	NA	NA	NA	Not_tested	NA
8	30	9362928	The diet of harbour and grey seals around Britain: Examining the role of prey as a potential cause of harbour seal declines	2019	14882684	https://sysrev.com/p/99278/article/14882684	FALSE	Non_anthropogenic_driver	NA	NA	NA	NA	NA	NA	NA	NA	NA	NA	NA	NA	Not_specified	NA	NA	NA	NA	Not_tested	NA
9	33	9362938	Sea-level rise in ports: a wider focus on impacts	2018	14883255	https://sysrev.com/p/99278/article/14883255	FALSE	population_not_eligible	NA	NA	NA	NA	NA	NA	NA	NA	NA	NA	NA	NA	Not_specified	NA	NA	NA	NA	Not_tested	NA
10	37	9362945	Nutrient, pigment, suspended matter and turbidity measurements in the Belgian part of the North Sea	2019	14886265	https://sysrev.com/p/99278/article/14886265	FALSE	Non_anthropogenic_driver	NA	NA	NA	NA	NA	NA	NA	NA	NA	NA	NA	NA	Not_specified	NA	NA	NA	NA	Not_tested	NA
11	39	9362948	An Aero-acoustic Noise Distribution Prediction Methodology for Offshore Wind Farms	2018	14886662	https://sysrev.com/p/99278/article/14886662	FALSE	population_not_eligible	NA	NA	NA	NA	NA	NA	NA	NA	NA	NA	NA	NA	Not_specified	NA	NA	NA	NA	Not_tested	NA
12	40	9362949	Genetic analysis of a recently establishedUndaria pinnatifida(Laminariales: Alariaceae) population in the northern Wadden Sea reveals close proximity between drifting thalli and the attached population	2019	14885764	https://sysrev.com/p/99278/article/14885764	FALSE	Non_anthropogenic_driver	NA	NA	NA	NA	NA	NA	NA	NA	NA	NA	NA	NA	Not_specified	NA	NA	NA	NA	Not_tested	NA
13	41	9362953	Assessing the State of Demersal Fish to Address Formal Ecosystem Based Management Needs: Making Fisheries Independent Trawl Survey Data ‚Äö√Ñ√≤Fit for Purpose‚Äö√Ñ√¥	2019	14882521	https://sysrev.com/p/99278/article/14882521	FALSE	population_not_eligible	NA	NA	NA	NA	NA	NA	NA	NA	NA	NA	NA	NA	Not_specified	NA	NA	NA	NA	Not_tested	NA
14	46	9362980	Abiotic drivers of interannual phytoplankton variability and a 1999‚Äö√Ñ√¨2000 regime shift in the North Sea examined by multivariate statistics	2019	14884047	https://sysrev.com/p/99278/article/14884047	FALSE	Non_anthropogenic_driver	NA	NA	NA	NA	NA	NA	NA	NA	NA	NA	NA	NA	Not_specified	NA	NA	NA	NA	Not_tested	NA
15	55	9363013	Electronic monitoring in fisheries: Lessons from global experiences and future opportunities	2019	14884590	https://sysrev.com/p/99278/article/14884590	FALSE	population_not_eligible	NA	NA	NA	NA	NA	NA	NA	NA	NA	NA	NA	NA	Not_specified	NA	NA	NA	NA	Not_tested	NA
16	64	9363046	From Science to Evidence ‚Äö√Ñ√¨ How Biodiversity Indicators Can Be Used for Effective Marine Conservation Policy and Management	2019	14883704	https://sysrev.com/p/99278/article/14883704	FALSE	Governance_only	NA	NA	NA	NA	NA	NA	NA	NA	NA	NA	NA	NA	Not_specified	NA	NA	NA	NA	Not_tested	NA
17	65	9363047	Does the European Union achieve comprehensive blue growth? Progress of EU coastal states in the Baltic and North Sea, and the Atlantic Ocean against sustainable development goal 14	2019	14881401	https://sysrev.com/p/99278/article/14881401	FALSE	Governance_only	NA	NA	NA	NA	NA	NA	NA	NA	NA	NA	NA	NA	Not_specified	NA	NA	NA	NA	Not_tested	NA
18	70	9363063	Garbage in guano? Microplastic debris found in faecal precursors of seabirds known to ingest plastics	2018	14882147	https://sysrev.com/p/99278/article/14882147	FALSE	Not_North_Sea	NA	NA	NA	NA	NA	NA	NA	NA	NA	NA	NA	NA	Not_specified	NA	NA	NA	NA	Not_tested	NA
19	71	9363083	Requirements for a Coastal Hazards Observing System	2019	14881948	https://sysrev.com/p/99278/article/14881948	FALSE	Not_North_Sea	NA	NA	NA	NA	NA	NA	NA	NA	NA	NA	NA	NA	Not_specified	NA	NA	NA	NA	Not_tested	NA
20	72	9363084	A synthesis of the ecosystem responses to the late 20th century cold period in the northern North Atlantic	2018	14883820	https://sysrev.com/p/99278/article/14883820	FALSE	Non_anthropogenic_driver	NA	NA	NA	NA	NA	NA	NA	NA	NA	NA	NA	NA	Not_specified	NA	NA	NA	NA	Not_tested	NA
21	74	9363090	Herring politics: Northern Scotland‚Äö√Ñ√¥s herring fishing industry, 1660-1707	2019	14885251	https://sysrev.com/p/99278/article/14885251	FALSE	Not_right_time_period	NA	NA	NA	NA	NA	NA	NA	NA	NA	NA	NA	NA	Not_specified	NA	NA	NA	NA	Not_tested	NA
22	75	9363094	Synchrony is more than its top-down and climatic parts: interacting Moran effects on phytoplankton in British seas	2019	14882172	https://sysrev.com/p/99278/article/14882172	FALSE	Non_anthropogenic_driver	NA	NA	NA	NA	NA	NA	NA	NA	NA	NA	NA	NA	Not_specified	NA	NA	NA	NA	Not_tested	NA
23	77	9363096	Using functional responses and prey switching to quantify invasion success of the Pacific oyster, Crassostrea gigas	2019	14881150	https://sysrev.com/p/99278/article/14881150	FALSE	Not_North_Sea	NA	NA	NA	NA	NA	NA	NA	NA	NA	NA	NA	NA	Not_specified	NA	NA	NA	NA	Not_tested	NA
24	81	9363106	Distributions of three Alexandrium species and their toxins across a salinity gradient suggest an increasing impact of GDA producing A. pseudogonyaulax in shallow brackish waters of Northern Europe	2019	14883133	https://sysrev.com/p/99278/article/14883133	FALSE	Non_anthropogenic_driver	NA	NA	NA	NA	NA	NA	NA	NA	NA	NA	NA	NA	Not_specified	NA	NA	NA	NA	Not_tested	NA
25	83	9363110	Abundance of microplastics in the gastrointestinal tracts of the eelpout (Zoacres viviparous L.) collected in Roskilde Fjord, Denmark: Implications for use as a monitoring species under the Marine Strategy Framework Directive	2019	14883962	https://sysrev.com/p/99278/article/14883962	FALSE	Not_North_Sea	NA	NA	NA	NA	NA	NA	NA	NA	NA	NA	NA	NA	Not_specified	NA	NA	NA	NA	Not_tested	NA
26	90	9363124	Can multitrophic interactions and ocean warming influence large‚Äö√Ñ√™scale kelp recovery?	2019	14884762	https://sysrev.com/p/99278/article/14884762	FALSE	Not_North_Sea	NA	NA	NA	NA	NA	NA	NA	NA	NA	NA	NA	NA	NA	NA	NA	NA	NA	NA	NA
27	94	9363134	Occurrence, sources, human health impacts and mitigation of microplastic pollution	2018	14881308	https://sysrev.com/p/99278/article/14881308	FALSE	Not_North_Sea	NA	NA	NA	NA	NA	NA	NA	NA	NA	NA	NA	NA	Not_specified	NA	NA	NA	NA	Not_tested	NA
28	97	9363138	Assessment of CO2 storage capacity based on sparse data: Skade Formation	2018	14886496	https://sysrev.com/p/99278/article/14886496	FALSE	population_not_eligible	NA	NA	NA	NA	NA	NA	NA	NA	NA	NA	NA	NA	Not_specified	NA	NA	NA	NA	Not_tested	NA
29	101	9363147	Shifts Between Sugar Kelp and Turf Algae in Norway: Regime Shifts or Fluctuations Between Different Opportunistic Seaweed Species?	2019	14886224	https://sysrev.com/p/99278/article/14886224	FALSE	Non_anthropogenic_driver	NA	NA	NA	NA	NA	NA	NA	NA	NA	NA	NA	NA	Not_specified	NA	NA	NA	NA	Not_tested	NA
30	102	9363154	Current frontiers and recommendations for the study of microplastics in seafood	2019	14882340	https://sysrev.com/p/99278/article/14882340	FALSE	Not_North_Sea	NA	NA	NA	NA	NA	NA	NA	NA	NA	NA	NA	NA	Not_specified	NA	NA	NA	NA	Not_tested	NA
31	103	9363159	Eutrophication: A new wine in an old bottle?	2019	14881744	https://sysrev.com/p/99278/article/14881744	FALSE	Not_North_Sea	NA	NA	NA	NA	NA	NA	NA	NA	NA	NA	NA	NA	Not_specified	NA	NA	NA	NA	Not_tested	NA
32	105	9363163	Estimating microplastic-bound intake of hydrophobic organic chemicals by fish using measured desorption rates to artificial gut fluid	2019	14885125	https://sysrev.com/p/99278/article/14885125	FALSE	Not_North_Sea	NA	NA	NA	NA	NA	NA	NA	NA	NA	NA	NA	NA	Not_specified	NA	NA	NA	NA	Not_tested	Place of study not clear, probably Korea
33	107	9363168	Modelling spatial extreme events with environmental applications	2018	14885943	https://sysrev.com/p/99278/article/14885943	FALSE	Non_anthropogenic_driver	NA	Primary_research_article	NA	NA	NA	NA	NA	NA	NA	NA	NA	NA	Not_specified	NA	NA	NA	NA	Not_tested	NA
34	112	9363183	Autonomous marine environmental monitoring: Application in decommissioned oil fields	2019	14881304	https://sysrev.com/p/99278/article/14881304	FALSE	population_not_eligible	NA	NA	NA	NA	NA	NA	NA	NA	NA	NA	NA	NA	Not_specified	NA	NA	NA	NA	Not_tested	NA
35	113	9363184	Population Dynamics at the Range Margin: Implications of Climate Change on Sublittoral Blue Mussels (Mytilus trossulus)	2019	14885299	https://sysrev.com/p/99278/article/14885299	FALSE	Not_North_Sea	NA	NA	NA	NA	NA	NA	NA	NA	NA	NA	NA	NA	Not_specified	NA	NA	NA	NA	Not_tested	NA
36	115	9363188	Cod and climate: a systems approach for sustainable fisheries management of Atlantic cod (Gadus morhua) in coastal Danish waters	2019	14886625	https://sysrev.com/p/99278/article/14886625	FALSE	Not_North_Sea	NA	NA	NA	NA	NA	NA	NA	NA	NA	NA	NA	NA	Not_specified	NA	NA	NA	NA	Not_tested	NA
37	116	9363191	Discussing and Analyzing ‚Äö√Ñ√∫Maritime Cohesion‚Äö√Ñ√π in MSP, to Achieve Sustainability in the Marine Realm	2019	14881015	https://sysrev.com/p/99278/article/14881015	FALSE	Governance_only	NA	NA	NA	NA	NA	NA	NA	NA	NA	NA	NA	NA	Not_specified	NA	NA	NA	NA	Not_tested	NA
38	125	9363209	Consequences of past and present harvest management in a declining flyway population of common eiders Somateria mollissima	2019	14883373	https://sysrev.com/p/99278/article/14883373	FALSE	population_not_eligible	NA	NA	NA	NA	NA	NA	NA	NA	NA	NA	NA	NA	NA	NA	NA	NA	NA	NA	NA
39	130	9363221	Genetic variation in Irish Sea brown crab (Cancer pagurusL.): implications for local and regional management	2018	14882454	https://sysrev.com/p/99278/article/14882454	FALSE	Non_anthropogenic_driver	NA	NA	NA	NA	NA	NA	NA	NA	NA	NA	NA	NA	Not_specified	NA	NA	NA	NA	Not_tested	NA
40	137	9363238	Surveying seaweeds from the Ulvales and Fucales in the world‚Äö√Ñ√¥s most frequently used artificial waterway, the Kiel Canal	2018	14884215	https://sysrev.com/p/99278/article/14884215	FALSE	Not_North_Sea	NA	NA	NA	NA	NA	NA	NA	NA	NA	NA	NA	NA	Not_specified	NA	NA	NA	NA	Not_tested	NA
41	141	9363258	Survival of discarded plaice (Pleuronectes platessa) from Norway lobster (Nephrops norvegicus) otter‚Äö√Ñ√™trawl fishery	2019	14881196	https://sysrev.com/p/99278/article/14881196	FALSE	Not_North_Sea	NA	NA	NA	NA	NA	NA	NA	NA	NA	NA	NA	NA	Not_specified	NA	NA	NA	NA	Not_tested	NA
42	144	9363264	Large‚Äö√Ñ√™scale distribution of tuna species in a warming ocean	2019	14881047	https://sysrev.com/p/99278/article/14881047	FALSE	Not_North_Sea	NA	NA	NA	NA	NA	NA	NA	NA	NA	NA	NA	NA	Not_specified	NA	NA	NA	NA	Not_tested	no focus on North Sea or North Atlantic
43	146	9363278	Monitoring wastewater discharge from the oil and gas industry using passive sampling and Danio rerio bioassay as complimentary tools	2019	14885770	https://sysrev.com/p/99278/article/14885770	FALSE	Not_North_Sea	NA	NA	NA	NA	NA	NA	NA	NA	NA	NA	NA	NA	Not_specified	NA	NA	NA	NA	Not_tested	NA
44	149	9363286	Spatial and temporal dynamics of European hake (Merluccius merluccius) in the North Sea	2018	14884398	https://sysrev.com/p/99278/article/14884398	FALSE	Non_anthropogenic_driver	NA	NA	NA	NA	NA	NA	NA	NA	NA	NA	NA	NA	Not_specified	NA	NA	NA	NA	Not_tested	NA
45	150	9363289	Vitamine ENA: A framework for the development of ecosystem-based indicators for decision makers	2019	14882465	https://sysrev.com/p/99278/article/14882465	FALSE	Governance_only	NA	NA	NA	NA	NA	NA	NA	NA	NA	NA	NA	NA	Not_specified	NA	NA	NA	NA	Not_tested	NA
46	155	9363312	Investigation of microplastics in aquatic environments: An overview of the methods used, from field sampling to laboratory analysis	2018	14886463	https://sysrev.com/p/99278/article/14886463	FALSE	Not_North_Sea	NA	NA	NA	NA	NA	NA	NA	NA	NA	NA	NA	NA	Not_specified	NA	NA	NA	NA	Not_tested	NA
47	158	9363320	The potential future contribution of shipping to acidification of the Baltic Sea	2017	14881498	https://sysrev.com/p/99278/article/14881498	FALSE	Not_North_Sea	NA	NA	NA	NA	NA	NA	NA	NA	NA	NA	NA	NA	Not_specified	NA	NA	NA	NA	Not_tested	NA
48	159	9363321	Data challenges and opportunities for environmental management of North Sea oil and gas decommissioning in an era of blue growth	2018	14881534	https://sysrev.com/p/99278/article/14881534	FALSE	Governance_only	NA	NA	NA	NA	NA	NA	NA	NA	NA	NA	NA	NA	Not_specified	NA	NA	NA	NA	Not_tested	NA
49	162	9363329	Effects of salinity and temperature on the recruitment of Aurelia coerulea planulae	2018	14885616	https://sysrev.com/p/99278/article/14885616	FALSE	Not_North_Sea	NA	NA	NA	NA	NA	NA	NA	NA	NA	NA	NA	NA	Not_specified	NA	NA	NA	NA	Not_tested	NA
50	167	9363339	Integrating population genomics and biophysical models towards evolutionary-based fisheries management	2018	14881840	https://sysrev.com/p/99278/article/14881840	FALSE	Not_North_Sea	NA	NA	NA	NA	NA	NA	NA	NA	NA	NA	NA	NA	Not_specified	NA	NA	NA	NA	Not_tested	NA
51	169	9363351	Adapting Fisheries and Their Management To Climate Change: A Review of Concepts, Tools, Frameworks, and Current Progress Toward Implementation	2018	14882607	https://sysrev.com/p/99278/article/14882607	FALSE	Not_North_Sea	NA	NA	NA	NA	NA	NA	NA	NA	NA	NA	NA	NA	Not_specified	NA	NA	NA	NA	Not_tested	NA
52	176	9363378	A shipboard comparison of analytic methods for ballast water compliance monitoring	2018	14885936	https://sysrev.com/p/99278/article/14885936	FALSE	population_not_eligible	NA	NA	NA	NA	NA	NA	NA	NA	NA	NA	NA	NA	Not_specified	NA	NA	NA	NA	Not_tested	NA
53	181	9363388	The impact of time-varying CO2 injection rate on large scale storage in the UK Bunter Sandstone	2018	14884392	https://sysrev.com/p/99278/article/14884392	FALSE	population_not_eligible	NA	NA	NA	NA	NA	NA	NA	NA	NA	NA	NA	NA	Not_specified	NA	NA	NA	NA	Not_tested	NA
54	183	9363402	The influence of oceanographic conditions and larval behaviour on settlement success‚Äö√Ñ√Æthe European sea bass Dicentrarchus labrax (L.)	2017	14882992	https://sysrev.com/p/99278/article/14882992	FALSE	Non_anthropogenic_driver	NA	Primary_research_article	NA	NA	NA	NA	NA	NA	NA	NA	NA	NA	Not_specified	NA	NA	NA	NA	Not_tested	NA
55	186	9363409	The costs and benefits of a nitrogen emission control area in the Baltic and North Seas	2018	14881679	https://sysrev.com/p/99278/article/14881679	FALSE	population_not_eligible	NA	NA	NA	NA	NA	NA	NA	NA	NA	NA	NA	NA	Not_specified	NA	NA	NA	NA	Not_tested	NA
56	191	9363424	Survival of the fittest: Explanations for gadoid imbalance in heavily fished seas	2018	14881930	https://sysrev.com/p/99278/article/14881930	FALSE	Not_North_Sea	NA	NA	NA	NA	NA	NA	NA	NA	NA	NA	NA	NA	Not_specified	NA	NA	NA	NA	Not_tested	NA
57	198	9363454	The world is their oyster: Differences in epibiota on sympatric populations of native Ostrea edulis and non-native Crassostrea gigas (Magallana gigas) oysters	2018	14881700	https://sysrev.com/p/99278/article/14881700	FALSE	Not_North_Sea	NA	NA	NA	NA	NA	NA	NA	NA	NA	NA	NA	NA	Not_specified	NA	NA	NA	NA	Not_tested	NA
58	204	9363474	Cod at drift in the North Sea	2018	14884929	https://sysrev.com/p/99278/article/14884929	FALSE	Non_anthropogenic_driver	NA	NA	NA	NA	NA	NA	NA	NA	NA	NA	NA	NA	Not_specified	NA	NA	NA	NA	Not_tested	NA
59	209	9363490	Projecting changes in the distribution and productivity of living marine resources: A critical review of the suite of modelling approaches used in the large European project VECTORS	2018	14882923	https://sysrev.com/p/99278/article/14882923	FALSE	Other	methodology_only	NA	NA	NA	NA	NA	NA	NA	NA	NA	NA	NA	Not_specified	NA	NA	NA	NA	Not_tested	NA
60	211	9363498	Lead accumulation in oyster shells, a potential tool for environmental monitoring	2017	14883762	https://sysrev.com/p/99278/article/14883762	FALSE	Not_North_Sea	NA	NA	NA	NA	NA	NA	NA	NA	NA	NA	NA	NA	Not_specified	NA	NA	NA	NA	Not_tested	NA
61	215	9363515	Tendencies in Coccolithophorid Blooms in Some Marine Environments of the Northern Hemisphere according to the Data of Satellite Observations in 1998‚Äö√Ñ√¨2013	2017	14885165	https://sysrev.com/p/99278/article/14885165	FALSE	Non_anthropogenic_driver	NA	NA	NA	NA	NA	NA	NA	NA	NA	NA	NA	NA	Not_specified	NA	NA	NA	NA	Not_tested	NA
62	217	9363518	Integrating natural and social sciences to manage sustainably vectors of change in the marine environment: Dogger Bank transnational case study	2018	14884413	https://sysrev.com/p/99278/article/14884413	FALSE	Governance_only|||population_not_eligible	NA	NA	NA	NA	NA	NA	NA	NA	NA	NA	NA	NA	Not_specified	NA	NA	NA	NA	Not_tested	NA
63	225	9363546	European Seabirds Show Stable Contemporary Biogeography	2017	14886554	https://sysrev.com/p/99278/article/14886554	FALSE	Non_anthropogenic_driver	NA	NA	NA	NA	NA	NA	NA	NA	NA	NA	NA	NA	Not_specified	NA	NA	NA	NA	Not_tested	NA
64	229	9363552	Necropsy-based Wild Fish Health Assessment	2018	14882131	https://sysrev.com/p/99278/article/14882131	FALSE	Not_North_Sea	NA	NA	NA	NA	NA	NA	NA	NA	NA	NA	NA	NA	Not_specified	NA	NA	NA	NA	Not_tested	NA
65	231	9363558	Effect of Bait Type and Bait Size on Catch Efficiency in the European Hake Merluccius merluccius Longline Fishery	2018	14885663	https://sysrev.com/p/99278/article/14885663	FALSE	Not_North_Sea	NA	NA	NA	NA	NA	NA	NA	NA	NA	NA	NA	NA	Not_specified	NA	NA	NA	NA	Not_tested	NA
66	232	9363559	Ontogenetic shifts in predator diet drive tradeoffs between fisheries yield and strength of predator-prey interactions	2018	14885464	https://sysrev.com/p/99278/article/14885464	FALSE	Not_North_Sea	NA	NA	NA	NA	NA	NA	NA	NA	NA	NA	NA	NA	Not_specified	NA	NA	NA	NA	Not_tested	NA
67	234	9363568	Cumulative stress restricts niche filling potential of habitat‚Äö√Ñ√™forming kelps in a future climate	2017	14884662	https://sysrev.com/p/99278/article/14884662	FALSE	Not_North_Sea	NA	NA	NA	NA	NA	NA	NA	NA	NA	NA	NA	NA	Not_specified	NA	NA	NA	NA	Not_tested	NA
68	235	9363572	Responses of summer phytoplankton biomass to changes in top-down forcing: Insights from comparative modelling	2018	14884627	https://sysrev.com/p/99278/article/14884627	FALSE	Non_anthropogenic_driver	NA	NA	NA	NA	NA	NA	NA	NA	NA	NA	NA	NA	Not_specified	NA	NA	NA	NA	Not_tested	NA
69	240	9363580	Crossing boundaries for cetacean conservation: Setting research priorities to guide management of harbour porpoises	2018	14883953	https://sysrev.com/p/99278/article/14883953	FALSE	Governance_only	NA	NA	NA	NA	NA	NA	NA	NA	NA	NA	NA	NA	Not_specified	NA	NA	NA	NA	Not_tested	NA
70	241	9363583	Facilitation by ecosystem engineers enhances nutrient effects in an intertidal system	2017	14881044	https://sysrev.com/p/99278/article/14881044	FALSE	Non_anthropogenic_driver	NA	NA	NA	NA	NA	NA	NA	NA	NA	NA	NA	NA	Not_specified	NA	NA	NA	NA	Not_tested	NA
71	248	9363600	Determining and mapping species sensitivity to trawling impacts: the BEnthos Sensitivity Index to Trawling Operations (BESITO)	2018	14883117	https://sysrev.com/p/99278/article/14883117	FALSE	Not_North_Sea	NA	NA	NA	NA	NA	NA	NA	NA	NA	NA	NA	NA	Not_specified	NA	NA	NA	NA	Not_tested	NA
72	255	9363621	Inter-species quota flexibility ‚Äö√Ñ√¨ Exploring a new management tool in European Common Fisheries Policy	2018	14883003	https://sysrev.com/p/99278/article/14883003	FALSE	Not_North_Sea	NA	NA	NA	NA	NA	NA	NA	NA	NA	NA	NA	NA	Not_specified	NA	NA	NA	NA	Not_tested	NA
73	258	9363631	Extension of biomass estimates to pre-assessment periods using density dependent surplus production approach	2017	14880989	https://sysrev.com/p/99278/article/14880989	FALSE	Non_anthropogenic_driver	NA	NA	NA	NA	NA	NA	NA	NA	NA	NA	NA	NA	Not_specified	NA	NA	NA	NA	Not_tested	NA
74	259	9363632	Review of the composition and current utilization of Calanus finmarchicus ‚Äö√Ñ√¨ Possibilities for human consumption	2018	14881799	https://sysrev.com/p/99278/article/14881799	FALSE	Not_North_Sea	NA	NA	NA	NA	NA	NA	NA	NA	NA	NA	NA	NA	Not_specified	NA	NA	NA	NA	Not_tested	NA
75	261	9363637	Otolith increments in European plaice (Pleuronectes platessa) reveal temperature and density-dependent effects on growth	2018	14883136	https://sysrev.com/p/99278/article/14883136	FALSE	Non_anthropogenic_driver	NA	NA	NA	NA	NA	NA	NA	NA	NA	NA	NA	NA	Not_specified	NA	NA	NA	NA	Not_tested	NA
76	262	9363641	Dynamic habitat use of an estuarine nursery seascape: Ontogenetic shifts in habitat suitability of the European flounder (Platichthys flesus)	2018	14883901	https://sysrev.com/p/99278/article/14883901	FALSE	Not_North_Sea	NA	NA	NA	NA	NA	NA	NA	NA	NA	NA	NA	NA	Not_specified	NA	NA	NA	NA	Not_tested	NA
77	269	9363657	Synthesis, structure elucidation, and determination of polyhalogenated N-methylpyrroles (PMPs) in blue mussels	2017	14882539	https://sysrev.com/p/99278/article/14882539	FALSE	Non_anthropogenic_driver	NA	NA	NA	NA	NA	NA	NA	NA	NA	NA	NA	NA	Not_specified	NA	NA	NA	NA	Not_tested	NA
78	279	9363705	Phytoplankton carrying capacity: Is this a viable concept for coastal seas?	2017	14884176	https://sysrev.com/p/99278/article/14884176	FALSE	Non_anthropogenic_driver	NA	NA	NA	NA	NA	NA	NA	NA	NA	NA	NA	NA	Not_specified	NA	NA	NA	NA	Not_tested	NA
79	282	9363718	Concentrations of mercury and other trace elements in two offshore skates: sandy ray Leucoraja circularis and shagreen ray L. fullonica	2017	14886392	https://sysrev.com/p/99278/article/14886392	FALSE	Not_North_Sea	NA	NA	NA	NA	NA	NA	NA	NA	NA	NA	NA	NA	Not_specified	NA	NA	NA	NA	Not_tested	NA
80	284	9363723	Integrated ecological‚Äö√Ñ√¨economic fisheries models‚Äö√Ñ√ÆEvaluation, review and challenges for implementation	2017	14885394	https://sysrev.com/p/99278/article/14885394	FALSE	Other	Methodological_only	NA	NA	NA	NA	NA	NA	NA	NA	NA	NA	NA	Not_specified	NA	NA	NA	NA	Not_tested	NA
81	292	9363745	The effectiveness of fish feeding behaviour in mirroring trawling-induced patterns	2017	14885199	https://sysrev.com/p/99278/article/14885199	FALSE	Not_North_Sea	NA	NA	NA	NA	NA	NA	NA	NA	NA	NA	NA	NA	Not_specified	NA	NA	NA	NA	Not_tested	NA
82	294	9363751	Performance of biomarkers metallothionein and ethoxyresorufin O-deethylase in aquatic environments: A meta-analytic approach	2018	14885822	https://sysrev.com/p/99278/article/14885822	FALSE	Not_North_Sea	NA	NA	NA	NA	NA	NA	NA	NA	NA	NA	NA	NA	Not_specified	NA	NA	NA	NA	Not_tested	NA
83	296	9363758	Trade-offs and synergies in joint knowledge creation for coastal management: insights from ecology-oriented sand nourishment in the Netherlands	2018	14885116	https://sysrev.com/p/99278/article/14885116	FALSE	Governance_only	NA	NA	NA	NA	NA	NA	NA	NA	NA	NA	NA	NA	Not_specified	NA	NA	NA	NA	Not_tested	NA
84	297	9363764	Cultivating Ciona intestinalis to counteract marine eutrophication: Environmental assessment of a marine biomass based bioenergy and biofertilizer production system	2018	14884490	https://sysrev.com/p/99278/article/14884490	FALSE	Non_anthropogenic_driver	NA	NA	NA	NA	NA	NA	NA	NA	NA	NA	NA	NA	NA	NA	NA	NA	NA	NA	NA
85	298	9363766	Review of the Fisheries Indicators for Monitoring the Impacts of Fishing on Fish Communities	2018	14884812	https://sysrev.com/p/99278/article/14884812	FALSE	Not_North_Sea	NA	NA	NA	NA	NA	NA	NA	NA	NA	NA	NA	NA	Not_specified	NA	NA	NA	NA	Not_tested	NA
86	315	9363835	The commons tragedy in the North Sea brown shrimp fishery: how horizontal institutional interactions inhibit a self-governance structure	2017	14885296	https://sysrev.com/p/99278/article/14885296	FALSE	Governance_only	NA	NA	NA	NA	NA	NA	NA	NA	NA	NA	NA	NA	Not_specified	NA	NA	NA	NA	Not_tested	NA
87	320	9363846	Life on the edge: O2 binding in Atlantic cod red blood cells near their southern distribution limit is not sensitive to temperature or haemoglobin genotype	2017	14884652	https://sysrev.com/p/99278/article/14884652	FALSE	Not_North_Sea	NA	NA	NA	NA	NA	NA	NA	NA	NA	NA	NA	NA	Not_specified	NA	NA	NA	NA	Not_tested	NA
88	321	9363847	The Johan Sverdrup Field: Origin of Sulfate-Rich Formation Water and Impact on Scale-Management Strategy	2016	14882826	https://sysrev.com/p/99278/article/14882826	FALSE	population_not_eligible	NA	NA	NA	NA	NA	NA	NA	NA	NA	NA	NA	NA	Not_specified	NA	NA	NA	NA	Not_tested	NA
89	328	9363863	Mapping fish community biodiversity for European marine policy requirements	2017	14885840	https://sysrev.com/p/99278/article/14885840	FALSE	Non_anthropogenic_driver	NA	NA	NA	NA	NA	NA	NA	NA	NA	NA	NA	NA	Not_specified	NA	NA	NA	NA	Not_tested	NA
90	330	9363869	Can guild- or site-specific contrasts in trends or phenology explain the changed role of the Dutch Wadden Sea for fish?	2017	14883208	https://sysrev.com/p/99278/article/14883208	FALSE	Non_anthropogenic_driver	NA	NA	NA	NA	NA	NA	NA	NA	NA	NA	NA	NA	Not_specified	NA	NA	NA	NA	Not_tested	NA
91	337	9363881	Geological storage of captured carbon dioxide as a large‚Äö√Ñ√™scale carbon mitigation option	2017	14885176	https://sysrev.com/p/99278/article/14885176	FALSE	population_not_eligible	NA	NA	NA	NA	NA	NA	NA	NA	NA	NA	NA	NA	Not_specified	NA	NA	NA	NA	Not_tested	NA
92	344	9363908	Mediation of nitrogen by post-disturbance shelf communities experiencing organic matter enrichment	2017	14884285	https://sysrev.com/p/99278/article/14884285	FALSE	Not_North_Sea	NA	NA	NA	NA	NA	NA	NA	NA	NA	NA	NA	NA	Not_specified	NA	NA	NA	NA	Not_tested	NA
93	345	9363911	A cooperative game-theoretic framework for negotiating marine spatial allocation agreements among heterogeneous players	2017	14881263	https://sysrev.com/p/99278/article/14881263	FALSE	Governance_only	NA	NA	NA	NA	NA	NA	NA	NA	NA	NA	NA	NA	Not_specified	NA	NA	NA	NA	Not_tested	NA
94	346	9363918	Benthic foraminiferal biogeography in NW European fjords: A baseline for assessing future change	2016	14884085	https://sysrev.com/p/99278/article/14884085	FALSE	Non_anthropogenic_driver	NA	NA	NA	NA	NA	NA	NA	NA	NA	NA	NA	NA	Not_specified	NA	NA	NA	NA	Not_tested	NA
95	347	9363921	Long-term changes in species composition of demersal fish and epibenthic species in the Jade area (German Wadden Sea/Southern North Sea) since 1972	2016	14881880	https://sysrev.com/p/99278/article/14881880	FALSE	Non_anthropogenic_driver	NA	NA	NA	NA	NA	NA	NA	NA	NA	NA	NA	NA	NA	NA	NA	NA	NA	NA	NA
96	348	9363924	Global fishing capacity and fishing effort from 1950 to 2012	2016	14884034	https://sysrev.com/p/99278/article/14884034	FALSE	Not_North_Sea	NA	NA	NA	NA	NA	NA	NA	NA	NA	NA	NA	NA	Not_specified	NA	NA	NA	NA	Not_tested	NA
97	350	9363930	Codend selectivity in a commercial Danish anchor seine	2017	14886080	https://sysrev.com/p/99278/article/14886080	FALSE	Not_North_Sea	NA	NA	NA	NA	NA	NA	NA	NA	NA	NA	NA	NA	Not_specified	NA	NA	NA	NA	Not_tested	NA
98	363	9363962	Methane emissions from oceans, coasts, and freshwater habitats: New perspectives and feedbacks on climate	2016	14884758	https://sysrev.com/p/99278/article/14884758	FALSE	Non_anthropogenic_driver	NA	NA	NA	NA	NA	NA	NA	NA	NA	NA	NA	NA	Not_specified	NA	NA	NA	NA	Not_tested	NA
99	368	9363980	Variation that can be expected when using particle tracking models in connectivity studies	2017	14881119	https://sysrev.com/p/99278/article/14881119	FALSE	Non_anthropogenic_driver	NA	NA	NA	NA	NA	NA	NA	NA	NA	NA	NA	NA	Not_specified	NA	NA	NA	NA	Not_tested	NA
100	371	9363988	Evaluating dispersal potential of an invasive fish by the use of aerobic scope and osmoregulation capacity	2017	14886163	https://sysrev.com/p/99278/article/14886163	FALSE	Not_North_Sea	NA	NA	NA	NA	NA	NA	NA	NA	NA	NA	NA	NA	Not_specified	NA	NA	NA	NA	Not_tested	NA
101	372	9363992	Rapid and Efficient Method for the Detection of Microplastic in the Gastrointestinal Tract of Fishes	2017	14882295	https://sysrev.com/p/99278/article/14882295	FALSE	Not_North_Sea	NA	NA	NA	NA	NA	NA	NA	NA	NA	NA	NA	NA	Not_specified	NA	NA	NA	NA	Not_tested	NA
102	373	9363996	Coastal Waters	2017	14885267	https://sysrev.com/p/99278/article/14885267	FALSE	Not_North_Sea	NA	NA	NA	NA	NA	NA	NA	NA	NA	NA	NA	NA	Not_specified	NA	NA	NA	NA	Not_tested	too broad
103	375	9364002	Responses to thermal and salinity stress in wild and farmed Pacific oysters Crassostrea gigas	2016	14882398	https://sysrev.com/p/99278/article/14882398	FALSE	Not_North_Sea	NA	NA	NA	NA	NA	NA	NA	NA	NA	NA	NA	NA	Not_specified	NA	NA	NA	NA	Not_tested	NA
104	376	9364004	Storm impacts and shoreline recovery: Mechanisms and controls in the southern North Sea	2017	14885290	https://sysrev.com/p/99278/article/14885290	FALSE	Non_anthropogenic_driver	NA	NA	NA	NA	NA	NA	NA	NA	NA	NA	NA	NA	Not_specified	NA	NA	NA	NA	Not_tested	not related to climate change directly
105	380	9364017	Impacts of bottom fishing on the sediment infaunal community and biogeochemistry of cohesive and non-cohesive sediments: Trawling impacts on ecosystem processes	2016	14881118	https://sysrev.com/p/99278/article/14881118	FALSE	Not_North_Sea	NA	NA	NA	NA	NA	NA	NA	NA	NA	NA	NA	NA	Not_specified	NA	NA	NA	NA	Not_tested	NA
106	382	9364024	Changing climate shifts timing of European floods	2017	14885561	https://sysrev.com/p/99278/article/14885561	FALSE	Not_North_Sea	NA	NA	NA	NA	NA	NA	NA	NA	NA	NA	NA	NA	Not_specified	NA	NA	NA	NA	Not_tested	NA
107	386	9364042	Benthic assemblages associated with native and non-native oysters are similar	2016	14881805	https://sysrev.com/p/99278/article/14881805	FALSE	Not_North_Sea	NA	NA	NA	NA	NA	NA	NA	NA	NA	NA	NA	NA	Not_specified	NA	NA	NA	NA	Not_tested	NA
108	391	9364058	Estimating the sustainability of towed fishing‚Äö√Ñ√™gear impacts on seabed habitats: a simple quantitative risk assessment method applicable to data‚Äö√Ñ√™limited fisheries	2016	14884702	https://sysrev.com/p/99278/article/14884702	FALSE	Not_North_Sea	NA	NA	NA	NA	NA	NA	NA	NA	NA	NA	NA	NA	Not_specified	NA	NA	NA	NA	Not_tested	NA
109	396	9364080	Maintained functional diversity in benthic communities in spite of diverging functional identities	2016	14882474	https://sysrev.com/p/99278/article/14882474	FALSE	Not_North_Sea	NA	NA	NA	NA	NA	NA	NA	NA	NA	NA	NA	NA	Not_specified	NA	NA	NA	NA	Not_tested	NA
110	397	9364084	Using marine reserves to manage impact of bottom trawl fisheries requires consideration of benthic food‚Äö√Ñ√™web interactions	2016	14883287	https://sysrev.com/p/99278/article/14883287	FALSE	Not_North_Sea	NA	NA	NA	NA	NA	NA	NA	NA	NA	NA	NA	NA	Not_specified	NA	NA	NA	NA	Not_tested	NA
111	399	9364089	The Holocene occurrence of Acipenser spp. in the southern North Sea: the archaeological record	2016	14881579	https://sysrev.com/p/99278/article/14881579	FALSE	Not_right_time_period	NA	NA	NA	NA	NA	NA	NA	NA	NA	NA	NA	NA	Not_specified	NA	NA	NA	NA	Not_tested	NA
112	405	9364102	Ecological modeling and eutrophication‚Äö√Ñ√ÆA review	2017	14885833	https://sysrev.com/p/99278/article/14885833	FALSE	Other	Methodological_only	NA	NA	NA	NA	NA	NA	NA	NA	NA	NA	NA	Not_specified	NA	NA	NA	NA	Not_tested	NA
113	406	9364106	Fishing for answers? Impacts of marine ecosystem quality on coastal tourism demand	2016	14885072	https://sysrev.com/p/99278/article/14885072	FALSE	population_not_eligible	NA	NA	NA	NA	NA	NA	NA	NA	NA	NA	NA	NA	Not_specified	NA	NA	NA	NA	Not_tested	NA
114	407	9364107	Composition of the epibenthic decapod crustacean megafauna of the German Exclusive Economic Zone: comparison and analysis of past and recent surveys	2017	14883630	https://sysrev.com/p/99278/article/14883630	FALSE	Non_anthropogenic_driver	NA	NA	NA	NA	NA	NA	NA	NA	NA	NA	NA	NA	Not_specified	NA	NA	NA	NA	Not_tested	NA
115	409	9364117	Distribution of mesopredatory fish determined by habitat variables in a predator-depleted coastal system	2016	14884954	https://sysrev.com/p/99278/article/14884954	FALSE	Not_North_Sea	NA	NA	NA	NA	NA	NA	NA	NA	NA	NA	NA	NA	Not_specified	NA	NA	NA	NA	Not_tested	NA
116	411	9364123	Recreational use of offshore wind farms: Experiences and opinions of sea anglers in the UK	2017	14886020	https://sysrev.com/p/99278/article/14886020	FALSE	population_not_eligible	NA	NA	NA	NA	NA	NA	NA	NA	NA	NA	NA	NA	Not_specified	NA	NA	NA	NA	Not_tested	NA
117	412	9364130	The implications of energy systems for ecosystem services: A detailed case study of offshore wind	2017	14881642	https://sysrev.com/p/99278/article/14881642	FALSE	Not_North_Sea	NA	NA	NA	NA	NA	NA	NA	NA	NA	NA	NA	NA	Not_specified	NA	NA	NA	NA	Not_tested	NA
118	413	9364142	From Ecological Stoichiometry to Biochemical Composition: Variation in N and P Supply Alters Key Biosynthetic Rates in Marine Phytoplankton	2017	14882059	https://sysrev.com/p/99278/article/14882059	FALSE	Non_anthropogenic_driver	NA	NA	NA	NA	NA	NA	NA	NA	NA	NA	NA	NA	Not_specified	NA	NA	NA	NA	Not_tested	NA
119	414	9364143	Reflex impairment, physiological stress, and discard mortality of European plaice Pleuronectes platessa in an otter trawl fishery	2017	14884464	https://sysrev.com/p/99278/article/14884464	FALSE	Not_North_Sea	NA	NA	NA	NA	NA	NA	NA	NA	NA	NA	NA	NA	Not_specified	NA	NA	NA	NA	Not_tested	NA
120	422	9364173	Is the feeding type related with the content of microplastics in intertidal fish gut?	2017	14886037	https://sysrev.com/p/99278/article/14886037	FALSE	Not_North_Sea	NA	NA	NA	NA	NA	NA	NA	NA	NA	NA	NA	NA	Not_specified	NA	NA	NA	NA	Not_tested	NA
121	424	9364177	Effects of ocean acidification on primary production in a coastal North Sea phytoplankton community	2017	14882602	https://sysrev.com/p/99278/article/14882602	FALSE	Not_North_Sea	NA	NA	NA	NA	NA	NA	NA	Phytoplankton	NA	NA	NA	NA	Not_specified	NA	NA	NA	NA	Not_tested	NA
122	425	9364179	Oogenesis and reproductive investment of Atlantic herring are functions of not only present but long-ago environmental influences as well	2017	14883715	https://sysrev.com/p/99278/article/14883715	FALSE	Non_anthropogenic_driver	NA	NA	NA	NA	NA	NA	NA	NA	NA	NA	NA	NA	Not_specified	NA	NA	NA	NA	Not_tested	NA
123	426	9364181	Sampling, isolating and identifying microplastics ingested by fish and invertebrates	2017	14884181	https://sysrev.com/p/99278/article/14884181	FALSE	Other	methodological review	NA	NA	NA	NA	NA	NA	NA	NA	NA	NA	NA	Not_specified	NA	NA	NA	NA	Not_tested	NA
124	427	9364184	Methane distribution and methane oxidation in the water column of the Elbe estuary, Germany	2016	14882948	https://sysrev.com/p/99278/article/14882948	FALSE	Non_anthropogenic_driver	NA	NA	NA	NA	NA	NA	NA	NA	NA	NA	NA	NA	Not_specified	NA	NA	NA	NA	Not_tested	NA
125	428	9364191	Spatially-Resolved Influence of Temperature and Salinity on Stock and Recruitment Variability of Commercially Important Fishes in the North Sea	2016	14881906	https://sysrev.com/p/99278/article/14881906	FALSE	Non_anthropogenic_driver	NA	NA	NA	NA	NA	NA	NA	NA	NA	NA	NA	NA	Not_specified	NA	NA	NA	NA	Not_tested	NA
126	429	9364194	Assessing climate change impacts on open sandy coasts: A review	2016	14881981	https://sysrev.com/p/99278/article/14881981	FALSE	Not_North_Sea	NA	NA	NA	NA	NA	NA	NA	NA	NA	NA	NA	NA	Not_specified	NA	NA	NA	NA	Not_tested	NA
127	436	9364215	Fisheries, low oxygen and climate change: how much do we really know?	2016	14881356	https://sysrev.com/p/99278/article/14881356	FALSE	Not_North_Sea	NA	NA	NA	NA	NA	NA	NA	NA	NA	NA	NA	NA	Not_specified	NA	NA	NA	NA	Not_tested	NA
128	439	9364219	Holocene coastal lowland evolution: reconstruction of land-sea transitions in response to sea-level changes (Jade Bay, southern North Sea, Germany)	2017	14882422	https://sysrev.com/p/99278/article/14882422	FALSE	Not_right_time_period	NA	NA	NA	NA	NA	NA	NA	NA	NA	NA	NA	NA	Not_specified	NA	NA	NA	NA	Not_tested	NA
129	441	9364236	Genetic Population Structure and Demographic History of the Widespread Common Shipworm Teredo navalis Linnaeus 1758 (Mollusca: Bivalvia: Teredinidae) in European Waters Inferred from Mitochondrial COI Sequence Data	2017	14884153	https://sysrev.com/p/99278/article/14884153	FALSE	Non_anthropogenic_driver	NA	NA	NA	NA	NA	NA	NA	NA	NA	NA	NA	NA	Not_specified	NA	NA	NA	NA	Not_tested	NA
130	448	9364251	Nuclear power and coastal birds: Predicting the ecological consequences of warm-water outflows	2016	14882710	https://sysrev.com/p/99278/article/14882710	FALSE	Not_North_Sea	NA	NA	NA	NA	NA	NA	NA	NA	NA	NA	NA	NA	Not_specified	NA	NA	NA	NA	Not_tested	NA
131	457	9364280	Boundary spaces, objects and activities in mixed-actor knowledge production: making fishery management plans in collaboration	2016	14883014	https://sysrev.com/p/99278/article/14883014	FALSE	Governance_only	NA	NA	NA	NA	NA	NA	NA	NA	NA	NA	NA	NA	Not_specified	NA	NA	NA	NA	Not_tested	NA
132	461	9364297	A proposal for restructuring Descriptor 3 of the Marine Strategy Framework Directive (MSFD)	2016	14883313	https://sysrev.com/p/99278/article/14883313	FALSE	Governance_only	NA	NA	NA	NA	NA	NA	NA	NA	NA	NA	NA	NA	Not_specified	NA	NA	NA	NA	Not_tested	NA
133	463	9364299	Review of participatory fisheries management arrangements in the European Union	2016	14886363	https://sysrev.com/p/99278/article/14886363	FALSE	Governance_only	NA	NA	NA	NA	NA	NA	NA	NA	NA	NA	NA	NA	Not_specified	NA	NA	NA	NA	Not_tested	NA
134	471	9364313	Optimising a clearance index based on neutral red as an indicator of physiological stress for bivalves	2016	14881073	https://sysrev.com/p/99278/article/14881073	FALSE	Not_North_Sea	NA	NA	NA	NA	NA	NA	NA	NA	NA	NA	NA	NA	Not_specified	NA	NA	NA	NA	Not_tested	study_species_from_Portugal
135	477	9364331	AN INDICATOR FOR ECOSYSTEM EXTERNALITIES IN FISHING	2016	14882537	https://sysrev.com/p/99278/article/14882537	FALSE	Governance_only	NA	NA	NA	NA	NA	NA	NA	NA	NA	NA	NA	NA	Not_specified	NA	NA	NA	NA	Not_tested	NA
136	478	9364332	Impact of CO2 leakage from sub-seabed carbon dioxide capture and storage (CCS) reservoirs on benthic virus‚Äö√Ñ√¨prokaryote interactions and functions	2015	14882432	https://sysrev.com/p/99278/article/14882432	FALSE	Not_North_Sea	NA	NA	NA	NA	NA	NA	NA	NA	NA	NA	NA	NA	Not_specified	NA	NA	NA	NA	Not_tested	Oslo fjord
137	482	9364342	GRADHIST ‚Äö√Ñ√Æ A method for detection and analysis of oceanic fronts from remote sensing data	2016	14881410	https://sysrev.com/p/99278/article/14881410	FALSE	Non_anthropogenic_driver	NA	NA	NA	NA	NA	NA	NA	NA	NA	NA	NA	NA	Not_specified	NA	NA	NA	NA	Not_tested	NA
138	483	9364345	The mineralogy of suspended matter, fresh and Cenozoic sediments in the fluvio-deltaic Rhine‚Äö√Ñ√¨Meuse‚Äö√Ñ√¨Scheldt‚Äö√Ñ√¨Ems area, the Netherlands: An overview and review	2016	14884072	https://sysrev.com/p/99278/article/14884072	FALSE	Non_anthropogenic_driver	NA	NA	NA	NA	NA	NA	NA	NA	NA	NA	NA	NA	Not_specified	NA	NA	NA	NA	Not_tested	NA
139	485	9364349	Speciation of &amp;lt;sup&amp;gt;127&amp;lt;/sup&amp;gt;I and &amp;lt;sup&amp;gt;129&amp;lt;/sup&amp;gt;I in atmospheric aerosols at Ris‚àö‚àè, Denmark: insight into sources of iodine isotopes and their species transformations	2016	14881222	https://sysrev.com/p/99278/article/14881222	FALSE	Not_North_Sea	NA	NA	NA	NA	NA	NA	NA	NA	NA	NA	NA	NA	Not_specified	NA	NA	NA	NA	Not_tested	NA
140	488	9364357	Changes in weight-at-length and size-at-age of mature Northeast Atlantic mackerel (Scomber scombrus) from 1984 to 2013: effects of mackerel stock size and herring (Clupea harengus) stock size	2015	14886429	https://sysrev.com/p/99278/article/14886429	FALSE	Non_anthropogenic_driver	NA	NA	NA	NA	NA	NA	NA	NA	NA	NA	NA	NA	Not_specified	NA	NA	NA	NA	Not_tested	NA
141	491	9364365	Developing European operational oceanography for Blue Growth, climate change adaptation and mitigation, and ecosystem-based management	2016	14885839	https://sysrev.com/p/99278/article/14885839	FALSE	Governance_only	NA	NA	NA	NA	NA	NA	NA	NA	NA	NA	NA	NA	Not_specified	NA	NA	NA	NA	Not_tested	NA
142	498	9364378	Management: New Approaches to Old Problems	2009	14884830	https://sysrev.com/p/99278/article/14884830	FALSE	Governance_only	NA	NA	NA	NA	NA	NA	NA	NA	NA	NA	NA	NA	Not_specified	NA	NA	NA	NA	Not_tested	NA
143	504	9364392	Eight decades of sampling reveal a contemporary novel fish assemblage in coastal nursery habitats	2015	14886458	https://sysrev.com/p/99278/article/14886458	FALSE	Not_North_Sea	NA	NA	NA	NA	NA	NA	NA	NA	NA	NA	NA	NA	Not_specified	NA	NA	NA	NA	Not_tested	NA
144	505	9364393	Self-starting cumulative sum harvest control rule (SS-CUSUM-HCR) for status-quo management of data-limited fisheries	2016	14881146	https://sysrev.com/p/99278/article/14881146	FALSE	Not_North_Sea	NA	NA	NA	NA	NA	NA	NA	NA	NA	NA	NA	NA	Not_specified	NA	NA	NA	NA	Not_tested	NA
145	510	9364398	Effect of Large-Scale Atmospheric Circulation and Wind on Storm Surge Occurrence	2016	14885459	https://sysrev.com/p/99278/article/14885459	FALSE	Non_anthropogenic_driver	NA	NA	NA	NA	NA	NA	NA	NA	NA	NA	NA	NA	Not_specified	NA	NA	NA	NA	Not_tested	NA
146	512	9364401	Individual seabirds show consistent foraging strategies in response to predictable fisheries discards	2015	14883403	https://sysrev.com/p/99278/article/14883403	FALSE	Not_North_Sea	NA	NA	NA	NA	NA	NA	NA	NA	NA	NA	NA	NA	Not_specified	NA	NA	NA	NA	Not_tested	NA
147	516	9364409	Uses of Innovative Modeling Tools within the Implementation of the Marine Strategy Framework Directive	2016	14881992	https://sysrev.com/p/99278/article/14881992	FALSE	Governance_only	NA	NA	NA	NA	NA	NA	NA	NA	NA	NA	NA	NA	Not_specified	NA	NA	NA	NA	Not_tested	NA
148	525	9364424	The MSY concept in a multi-objective fisheries environment ‚Äö√Ñ√¨ Lessons from the North Sea	2016	14883025	https://sysrev.com/p/99278/article/14883025	FALSE	Governance_only	NA	NA	NA	NA	NA	NA	NA	NA	NA	NA	NA	NA	Not_specified	NA	NA	NA	NA	Not_tested	NA
149	536	9364449	First time DNA barcoding of the common shipworm Teredo navalis Linnaeus 1758 (Mollusca: Bivalvia: Teredinidae): Molecular-taxonomic investigation and identification of a widespread wood-borer	2016	14883433	https://sysrev.com/p/99278/article/14883433	FALSE	Non_anthropogenic_driver	NA	NA	NA	NA	NA	NA	NA	NA	NA	NA	NA	NA	Not_specified	NA	NA	NA	NA	Not_tested	NA
150	540	9364459	Modelling how incorporation of divalent cations affects calcite wettability‚Äö√Ñ√¨implications for biomineralisation and oil recovery	2016	14886073	https://sysrev.com/p/99278/article/14886073	FALSE	Not_North_Sea	NA	NA	NA	NA	NA	NA	NA	NA	NA	NA	NA	NA	Not_specified	NA	NA	NA	NA	Not_tested	NA
151	543	9364466	Massive marine methane emissions from near-shore shallow coastal areas	2016	14883188	https://sysrev.com/p/99278/article/14883188	FALSE	Non_anthropogenic_driver	NA	NA	NA	NA	NA	NA	NA	NA	NA	NA	NA	NA	Not_specified	NA	NA	NA	NA	Not_tested	NA
152	551	9364492	Ingestion of Nanoplastics and Microplastics by Pacific Oyster Larvae	2015	14886198	https://sysrev.com/p/99278/article/14886198	FALSE	Not_North_Sea	NA	NA	NA	NA	NA	NA	NA	NA	NA	NA	NA	NA	Not_specified	NA	NA	NA	NA	Not_tested	NA
153	552	9364493	Projected habitat loss for Atlantic herring in the Baltic Sea	2016	14882096	https://sysrev.com/p/99278/article/14882096	FALSE	Not_North_Sea	NA	NA	NA	NA	NA	NA	NA	NA	NA	NA	NA	NA	Not_specified	NA	NA	NA	NA	Not_tested	NA
154	556	9364501	Seasonal habitat‚Äö√Ñ√™based density models for a marine top predator, the harbor porpoise, in a dynamic environment	2016	14881211	https://sysrev.com/p/99278/article/14881211	FALSE	Non_anthropogenic_driver	NA	NA	NA	NA	NA	NA	NA	NA	NA	NA	NA	NA	Not_specified	NA	NA	NA	NA	Not_tested	NA
155	563	9364525	A review of oceanographic and meteorological controls on the North Sea circulation and hydrodynamics with a view to the fate of North Sea methane from well site 22/4b and other seabed sources	2015	14881735	https://sysrev.com/p/99278/article/14881735	FALSE	Non_anthropogenic_driver	NA	NA	NA	NA	NA	NA	NA	NA	NA	NA	NA	NA	NA	NA	NA	NA	NA	NA	NA
156	564	9364532	Realistic environmental mixtures of hydrophobic compounds do not alter growth of a marine diatom	2016	14883300	https://sysrev.com/p/99278/article/14883300	FALSE	Not_North_Sea	NA	NA	NA	NA	NA	NA	NA	NA	NA	NA	NA	NA	Not_specified	NA	NA	NA	NA	Not_tested	Organisms not from North Sea
157	570	9364548	Recent Change‚Äö√Ñ√ÆAtmosphere	2016	14886019	https://sysrev.com/p/99278/article/14886019	FALSE	population_not_eligible	NA	NA	NA	NA	NA	NA	NA	NA	NA	NA	NA	NA	Not_specified	NA	NA	NA	NA	Not_tested	NA
158	575	9364563	Projected Change‚Äö√Ñ√ÆAtmosphere	2016	14885714	https://sysrev.com/p/99278/article/14885714	FALSE	Not_North_Sea	NA	NA	NA	NA	NA	NA	NA	NA	NA	NA	NA	NA	Not_specified	NA	NA	NA	NA	Not_tested	NA
159	576	9364566	Acoustic data collected on pelagic fishing vessels throughout an annual cycle: Operational framework, interpretation of observations, and future perspectives	2016	14884957	https://sysrev.com/p/99278/article/14884957	FALSE	population_not_eligible	NA	NA	NA	NA	NA	NA	NA	NA	NA	NA	NA	NA	NA	NA	NA	NA	NA	NA	NA
160	581	9364580	Simulating multimodal seasonality in extreme daily precipitation occurrence	2016	14882095	https://sysrev.com/p/99278/article/14882095	FALSE	Not_North_Sea	NA	NA	NA	NA	NA	NA	NA	NA	NA	NA	NA	NA	Not_specified	NA	NA	NA	NA	Not_tested	NA
161	593	9364612	Socio-economic Impacts‚Äö√Ñ√ÆCoastal Protection	2016	14885587	https://sysrev.com/p/99278/article/14885587	FALSE	population_not_eligible	NA	NA	NA	NA	NA	NA	NA	NA	NA	NA	NA	NA	Not_specified	NA	NA	NA	NA	Not_tested	NA
162	597	9364623	Implementing balanced harvesting: practical challenges and other implications	2016	14885915	https://sysrev.com/p/99278/article/14885915	FALSE	Not_North_Sea	NA	NA	NA	NA	NA	NA	NA	NA	NA	NA	NA	NA	Not_specified	NA	NA	NA	NA	Not_tested	NA
163	603	9364634	Size selection in codends made of thin-twined Dyneema netting compared to standard codends: A case study with cod, plaice and flounder	2015	14885725	https://sysrev.com/p/99278/article/14885725	FALSE	Not_North_Sea	NA	NA	NA	NA	NA	NA	NA	NA	NA	NA	NA	NA	Not_specified	NA	NA	NA	NA	Not_tested	NA
164	606	9364653	Control of phytoplankton in a shelf sea: Determination of the main drivers based on the Helgoland Roads Time Series	2015	14886396	https://sysrev.com/p/99278/article/14886396	FALSE	Non_anthropogenic_driver	NA	NA	NA	NA	NA	NA	NA	NA	NA	NA	NA	NA	Not_specified	NA	NA	NA	NA	Not_tested	I don't see climate-change related to human impact here, not sure
165	607	9364656	Detecting regime shifts in fish stock dynamics	2015	14883835	https://sysrev.com/p/99278/article/14883835	FALSE	Non_anthropogenic_driver	NA	NA	NA	NA	NA	NA	NA	NA	NA	NA	NA	NA	Not_specified	NA	NA	NA	NA	Not_tested	NA
166	612	9364680	Assessing phytoplankton realized niches using a French national phytoplankton monitoring network	2015	14885415	https://sysrev.com/p/99278/article/14885415	FALSE	Not_North_Sea	NA	NA	NA	NA	NA	NA	NA	NA	NA	NA	NA	NA	Not_specified	NA	NA	NA	NA	Not_tested	NA
167	613	9364682	Evaluation of OiW measurement technologies for deoiling hydrocyclone efficiency estimation and control	2016	14882311	https://sysrev.com/p/99278/article/14882311	FALSE	Other	Method paper	NA	NA	NA	NA	NA	NA	NA	NA	NA	NA	NA	Not_specified	NA	NA	NA	NA	Not_tested	NA
168	617	9364692	Shifts in nursery habitat utilization by 0-group plaice in the western Dutch Wadden Sea	2016	14883634	https://sysrev.com/p/99278/article/14883634	FALSE	Non_anthropogenic_driver	NA	NA	NA	NA	NA	NA	NA	NA	NA	NA	NA	NA	Not_specified	NA	NA	NA	NA	Not_tested	NA
169	619	9364698	Decision Interval Cumulative Sum Harvest Control Rules (DI-CUSUM-HCR) for managing fisheries with limited historical information	2015	14882009	https://sysrev.com/p/99278/article/14882009	FALSE	Not_North_Sea	NA	NA	NA	NA	NA	NA	NA	NA	NA	NA	NA	NA	Not_specified	NA	NA	NA	NA	Not_tested	NA
170	620	9364699	Making modelling count - increasing the contribution of shelf-seas community and ecosystem models to policy development and management	2015	14883353	https://sysrev.com/p/99278/article/14883353	FALSE	Governance_only	NA	NA	NA	NA	NA	NA	NA	NA	NA	NA	NA	NA	Not_specified	NA	NA	NA	NA	Not_tested	NA
171	622	9364701	Monthly maps of optimally interpolated in situ hydrography in the North Sea from 1948 to 2013	2015	14882650	https://sysrev.com/p/99278/article/14882650	FALSE	Non_anthropogenic_driver	NA	NA	NA	NA	NA	NA	NA	NA	NA	NA	NA	NA	Not_specified	NA	NA	NA	NA	Not_tested	NA
172	624	9364715	No measurable ‚Äö√Ñ√∫cleaning‚Äö√Ñ√π of polychlorinated biphenyls from Rainbow Trout in a 9 week depuration study with dietary exposure to 40% polyethylene microspheres	2016	14884759	https://sysrev.com/p/99278/article/14884759	FALSE	Not_North_Sea	NA	NA	NA	NA	NA	NA	NA	NA	NA	NA	NA	NA	Not_specified	NA	NA	NA	NA	Not_tested	NA
173	626	9364722	Impact of climate change on freshwater resources in a heterogeneous coastal aquifer of Bremerhaven, Germany: A three-dimensional modeling study	2015	14881182	https://sysrev.com/p/99278/article/14881182	FALSE	population_not_eligible	NA	NA	NA	NA	NA	NA	NA	NA	NA	NA	NA	NA	Not_specified	NA	NA	NA	NA	Not_tested	NA
174	627	9364724	Diversity and seasonality of Pseudo-nitzschia (Peragallo) at two North Sea time-series monitoring sites	2015	14886547	https://sysrev.com/p/99278/article/14886547	FALSE	Non_anthropogenic_driver	NA	NA	NA	NA	NA	NA	NA	NA	NA	NA	NA	NA	Not_specified	NA	NA	NA	NA	Not_tested	NA
175	628	9364730	Hyperspectral remote sensing of wild oyster reefs	2016	14886274	https://sysrev.com/p/99278/article/14886274	FALSE	Not_North_Sea	NA	NA	NA	NA	NA	NA	NA	NA	NA	NA	NA	NA	Not_specified	NA	NA	NA	NA	Not_tested	NA
176	629	9364738	Additive transcriptomic variation associated with reproductive traits suggest local adaptation in a recently settled population of the Pacific oyster, Crassostrea gigas	2015	14883899	https://sysrev.com/p/99278/article/14883899	FALSE	Not_North_Sea	NA	NA	NA	NA	NA	NA	NA	NA	NA	NA	NA	NA	Not_specified	NA	NA	NA	NA	Not_tested	NA
177	631	9364746	Jellyfish jelly press and jelly perception	2016	14884491	https://sysrev.com/p/99278/article/14884491	FALSE	population_not_eligible	NA	NA	NA	NA	NA	NA	NA	NA	NA	NA	NA	NA	Not_specified	NA	NA	NA	NA	Not_tested	NA
178	632	9364749	An Evaluation of Harvest Control Methods for Fishery Management	2016	14885486	https://sysrev.com/p/99278/article/14885486	FALSE	Not_North_Sea	NA	NA	NA	NA	NA	NA	NA	NA	NA	NA	NA	NA	Not_specified	NA	NA	NA	NA	Not_tested	NA
179	638	9364769	The European sea bassDicentrarchus labraxin the Dutch Wadden Sea: from visitor to resident species	2014	14881312	https://sysrev.com/p/99278/article/14881312	FALSE	Non_anthropogenic_driver	NA	NA	NA	NA	NA	NA	NA	NA	NA	NA	NA	NA	NA	NA	NA	NA	NA	NA	NA
180	639	9364771	Developing social-ecological system indicators using group model building	2015	14886347	https://sysrev.com/p/99278/article/14886347	FALSE	Non_anthropogenic_driver	NA	NA	NA	NA	NA	NA	NA	NA	NA	NA	NA	NA	Not_specified	NA	NA	NA	NA	Not_tested	NA
181	645	9364789	Mussel shells of Mytilus edulis as bioarchives of the distribution of rare earth elements and yttrium in seawater and the potential impact of pH and temperature on their partitioning behavior	2016	14881829	https://sysrev.com/p/99278/article/14881829	FALSE	Non_anthropogenic_driver	NA	NA	NA	NA	NA	NA	NA	NA	NA	NA	NA	NA	Not_specified	NA	NA	NA	NA	Not_tested	NA
182	647	9364795	Fishery-induced changes to age and length dependent maturation schedules of three demersal fish species in the Firth of Clyde	2015	14885662	https://sysrev.com/p/99278/article/14885662	FALSE	Not_North_Sea	NA	NA	NA	NA	NA	NA	NA	NA	NA	NA	NA	NA	Not_specified	NA	NA	NA	NA	Not_tested	NA
183	653	9364809	Filling historical data gaps to foster solutions in marine conservation	2015	14882400	https://sysrev.com/p/99278/article/14882400	FALSE	population_not_eligible	NA	NA	NA	NA	NA	NA	NA	NA	NA	NA	NA	NA	Not_specified	NA	NA	NA	NA	Not_tested	NA
184	654	9364810	Development of a prototype tool for ballast water risk management using a combination of hydrodynamic models and agent-based modeling	2014	14884953	https://sysrev.com/p/99278/article/14884953	FALSE	population_not_eligible	NA	NA	NA	NA	NA	NA	NA	NA	NA	NA	NA	NA	Not_specified	NA	NA	NA	NA	Not_tested	NA
185	657	9364818	Ostreid herpesvirus Os<scp>HV</scp>‚Äö√Ñ√™1 ≈í¬∫Var in Pacific oysters Crassostrea gigas (Thunberg 1793) of the Wadden Sea, a <scp>UNESCO</scp> world heritage site	2015	14883431	https://sysrev.com/p/99278/article/14883431	FALSE	Non_anthropogenic_driver	NA	NA	NA	NA	NA	NA	NA	NA	NA	NA	NA	NA	Not_specified	NA	NA	NA	NA	Not_tested	NA
186	661	9364836	Factors affecting the availability of walleye pollock to acoustic and bottom trawl survey gear	2015	14882063	https://sysrev.com/p/99278/article/14882063	FALSE	Not_North_Sea	NA	NA	NA	NA	NA	NA	NA	NA	NA	NA	NA	NA	Not_specified	NA	NA	NA	NA	Not_tested	NA
187	662	9364839	Reproductive phenology of coastal marine bivalves in a seasonal environment	2014	14881095	https://sysrev.com/p/99278/article/14881095	FALSE	Non_anthropogenic_driver	NA	NA	NA	NA	NA	NA	NA	NA	NA	NA	NA	NA	Not_specified	NA	NA	NA	NA	Not_tested	NA
188	668	9364850	Structural and functional trends indicate fishing pressure on marine fish assemblages	2014	14884783	https://sysrev.com/p/99278/article/14884783	FALSE	Not_North_Sea	NA	NA	NA	NA	NA	NA	NA	NA	NA	NA	NA	NA	Not_specified	NA	NA	NA	NA	Not_tested	NA
189	669	9364855	Cnidaria in UK coastal waters: description of spatio-temporal patterns and inter-annual variability	2014	14881564	https://sysrev.com/p/99278/article/14881564	FALSE	Non_anthropogenic_driver	NA	NA	NA	NA	NA	NA	NA	NA	NA	NA	NA	NA	Not_specified	NA	NA	NA	NA	Not_tested	NA
190	673	9364873	Strengthening coastal zone management in the Wadden Sea by applying ‚Äö√Ñ√≤knowledge-practice interfaces‚Äö√Ñ√¥	2015	14883938	https://sysrev.com/p/99278/article/14883938	FALSE	Governance_only	NA	NA	NA	NA	NA	NA	NA	NA	NA	NA	NA	NA	Not_specified	NA	NA	NA	NA	Not_tested	NA
191	674	9364874	Sediment diagenesis models: Review of approaches, challenges and opportunities	2014	14883367	https://sysrev.com/p/99278/article/14883367	FALSE	Non_anthropogenic_driver	NA	NA	NA	NA	NA	NA	NA	NA	NA	NA	NA	NA	NA	NA	NA	NA	NA	NA	NA
192	677	9364878	Impacts of the local environment on recruitment: a comparative study of North Sea and Baltic Sea fish stocks	2014	14884601	https://sysrev.com/p/99278/article/14884601	FALSE	Non_anthropogenic_driver	NA	NA	NA	NA	NA	NA	NA	NA	NA	NA	NA	NA	Not_specified	NA	NA	NA	NA	Not_tested	NA
193	683	9364901	Fluvial sediment budget of a modern, restrained river: The lower reach of the Rhine in Germany	2014	14882657	https://sysrev.com/p/99278/article/14882657	FALSE	Non_anthropogenic_driver	NA	NA	NA	NA	NA	NA	NA	NA	NA	NA	NA	NA	Not_specified	NA	NA	NA	NA	Not_tested	NA
194	687	9364908	Defining and observing stages of climate-mediated range shifts in marine systems	2014	14881504	https://sysrev.com/p/99278/article/14881504	FALSE	Not_North_Sea	NA	NA	NA	NA	NA	NA	NA	NA	NA	NA	NA	NA	Not_specified	NA	NA	NA	NA	Not_tested	NA
195	689	9364911	Temporal changes in the phytoplankton community along the French coast of the eastern English Channel and the southern Bight of the North Sea	2013	14885237	https://sysrev.com/p/99278/article/14885237	FALSE	Non_anthropogenic_driver	NA	NA	NA	NA	NA	NA	NA	NA	NA	NA	NA	NA	Not_specified	NA	NA	NA	NA	Not_tested	NA
196	693	9364920	Is long-term ecological functioning stable: The case of the marine benthos?	2015	14885273	https://sysrev.com/p/99278/article/14885273	FALSE	Non_anthropogenic_driver	NA	NA	NA	NA	NA	NA	NA	NA	NA	NA	NA	NA	Not_specified	NA	NA	NA	NA	Not_tested	NA
197	697	9364941	Upgrade of coastal defence structures against increased loadings caused by climate change: A first methodological approach	2014	14884915	https://sysrev.com/p/99278/article/14884915	FALSE	population_not_eligible	NA	NA	NA	NA	NA	NA	NA	NA	NA	NA	NA	NA	Not_specified	NA	NA	NA	NA	Not_tested	NA
198	698	9364942	Listening In on the Past: What Can Otolith ≈í¬•18O Values Really Tell Us about the Environmental History of Fishes?	2014	14881899	https://sysrev.com/p/99278/article/14881899	FALSE	Non_anthropogenic_driver	NA	NA	NA	NA	NA	NA	NA	NA	NA	NA	NA	NA	Not_specified	NA	NA	NA	NA	Not_tested	NA
199	702	9364948	Scaling up experimental trawl impact results to fishery management scales ‚Äö√Ñ√Æ a modelling approach for a ‚Äö√Ñ√∫hot time‚Äö√Ñ√π	2014	14882712	https://sysrev.com/p/99278/article/14882712	FALSE	Not_North_Sea	NA	NA	NA	NA	NA	NA	NA	NA	NA	NA	NA	NA	Not_specified	NA	NA	NA	NA	Not_tested	NA
200	710	9364974	Detecting critical choke points for achieving Good Environmental Status in European seas	2015	14882652	https://sysrev.com/p/99278/article/14882652	FALSE	Governance_only	NA	NA	NA	NA	NA	NA	NA	NA	NA	NA	NA	NA	Not_specified	NA	NA	NA	NA	Not_tested	NA
201	711	9364983	Discrimination of oil spills from newly formed sea ice by synthetic aperture radar	2014	14886144	https://sysrev.com/p/99278/article/14886144	FALSE	Other	Method_only|||method only	NA	NA	NA	NA	NA	NA	NA	NA	NA	NA	NA	Not_specified	NA	NA	NA	NA	Not_tested	NA
202	712	9364984	Managing hunted populations through sex-specific season lengths: a case of the Common Eider in the Baltic-Wadden Sea flyway population	2014	14884320	https://sysrev.com/p/99278/article/14884320	FALSE	population_not_eligible	NA	NA	NA	NA	NA	NA	NA	NA	NA	NA	NA	NA	Not_specified	NA	NA	NA	NA	Not_tested	NA
203	714	9364993	Life cycle assessment of an offshore grid interconnecting wind farms and customers across the North Sea	2014	14881731	https://sysrev.com/p/99278/article/14881731	FALSE	population_not_eligible	NA	NA	NA	NA	NA	NA	NA	NA	NA	NA	NA	NA	Not_specified	NA	NA	NA	NA	Not_tested	NA
204	715	9364994	Fisheries management under climate and environmental uncertainty: control rules and performance simulation	2013	14881272	https://sysrev.com/p/99278/article/14881272	FALSE	population_not_eligible	NA	NA	NA	NA	NA	NA	NA	NA	NA	NA	NA	NA	Not_specified	NA	NA	NA	NA	Not_tested	NA
205	717	9364997	Petrophysical and rock-mechanics effects of CO2 injection for enhanced oil recovery: Experimental study on chalk from South Arne field, North Sea	2014	14884467	https://sysrev.com/p/99278/article/14884467	FALSE	population_not_eligible	NA	NA	NA	NA	NA	NA	NA	NA	NA	NA	NA	NA	Not_specified	NA	NA	NA	NA	Not_tested	NA
206	728	9365021	Protecting the Commons: the use of Subtidal Ecosystem Engineers in Marine Management	2014	14882623	https://sysrev.com/p/99278/article/14882623	FALSE	Non_anthropogenic_driver	NA	NA	NA	NA	NA	NA	NA	NA	NA	NA	NA	NA	Not_specified	NA	NA	NA	NA	Not_tested	NA
207	735	9365032	Reliability-Based Flood Defense Analysis in an Integrated Risk Assessment	2015	14886577	https://sysrev.com/p/99278/article/14886577	FALSE	population_not_eligible	NA	NA	NA	NA	NA	NA	NA	NA	NA	NA	NA	NA	Not_specified	NA	NA	NA	NA	Not_tested	NA
208	759	9365093	Natural Sciences Modelling in Coastal and Shelf Seas	2015	14884260	https://sysrev.com/p/99278/article/14884260	FALSE	Non_anthropogenic_driver	NA	NA	NA	NA	NA	NA	NA	NA	NA	NA	NA	NA	Not_specified	NA	NA	NA	NA	Not_tested	NA
209	760	9365094	The effect of temperature and body size on metabolic scope of activity in juvenile Atlantic cod Gadus morhua L.	2015	14885928	https://sysrev.com/p/99278/article/14885928	FALSE	Not_North_Sea	NA	NA	NA	NA	NA	NA	NA	NA	NA	NA	NA	NA	Not_specified	NA	NA	NA	NA	Not_tested	NA
210	778	9365137	Effect of temperature on growth, survival and respiratory rate of larval allis shadAlosa alosa	2015	14884738	https://sysrev.com/p/99278/article/14884738	FALSE	Not_North_Sea	NA	NA	NA	NA	NA	NA	NA	NA	NA	NA	NA	NA	Not_specified	NA	NA	NA	NA	Not_tested	NA
211	781	9365146	Fish commoditization and the historical origins of catching fish for profit	2015	14882738	https://sysrev.com/p/99278/article/14882738	FALSE	population_not_eligible	NA	NA	NA	NA	NA	NA	NA	NA	NA	NA	NA	NA	Not_specified	NA	NA	NA	NA	Not_tested	NA
212	785	9365154	Evolutionary impact assessment: accounting for evolutionary consequences of fishing in an ecosystem approach to fisheries management	2012	14883354	https://sysrev.com/p/99278/article/14883354	FALSE	Governance_only	NA	NA	NA	NA	NA	NA	NA	NA	NA	NA	NA	NA	Not_specified	NA	NA	NA	NA	Not_tested	NA
213	794	9365174	Parasites as biological tags in marine fisheries research: European Atlantic waters	2014	14884253	https://sysrev.com/p/99278/article/14884253	FALSE	Non_anthropogenic_driver	NA	NA	NA	NA	NA	NA	NA	NA	NA	NA	NA	NA	Not_specified	NA	NA	NA	NA	Not_tested	NA
214	796	9365180	Global assessment of oceanic lead pollution using sperm whales (Physeter macrocephalus) as an indicator species	2014	14880937	https://sysrev.com/p/99278/article/14880937	FALSE	Not_North_Sea	NA	NA	NA	NA	NA	NA	NA	NA	NA	NA	NA	NA	Not_specified	NA	NA	NA	NA	Not_tested	one_study_from_NOrth_Sea_focus_on_other_regions
215	803	9365198	How to structure and prioritize information needs in support of monitoring design for Integrated Coastal Management	2014	14884563	https://sysrev.com/p/99278/article/14884563	FALSE	Governance_only	NA	NA	NA	NA	NA	NA	NA	NA	NA	NA	NA	NA	Not_specified	NA	NA	NA	NA	Not_tested	NA
216	804	9365200	Delineating recurrent fish spawning habitats in the North Sea	2014	14885967	https://sysrev.com/p/99278/article/14885967	FALSE	Non_anthropogenic_driver	NA	NA	NA	NA	NA	NA	NA	NA	NA	NA	NA	NA	Not_specified	NA	NA	NA	NA	Not_tested	NA
217	807	9365203	Chlorophyll in North Sea coastal and offshore waters does not reflect long term trends of phytoplankton biomass	2014	14882097	https://sysrev.com/p/99278/article/14882097	FALSE	Non_anthropogenic_driver	NA	NA	NA	NA	NA	NA	NA	NA	NA	NA	NA	NA	Not_specified	NA	NA	NA	NA	Not_tested	NA
218	809	9365209	Fish abundance, fisheries, fish trade and consumption in sixteenth-century Netherlands as described by Adriaen Coenen	2015	14885573	https://sysrev.com/p/99278/article/14885573	FALSE	Not_right_time_period	NA	NA	NA	NA	NA	NA	NA	NA	NA	NA	NA	NA	Not_specified	NA	NA	NA	NA	Not_tested	NA
219	811	9365218	FerryBox systems: State-of-the-art in Europe and future development	2014	14882994	https://sysrev.com/p/99278/article/14882994	FALSE	Other	Methodological_only	NA	NA	NA	NA	NA	NA	NA	NA	NA	NA	NA	Not_specified	NA	NA	NA	NA	Not_tested	NA
220	813	9365222	The Sleipner storage site: Capillary flow modeling of a layered CO2 plume requires fractured shale barriers within the Utsira Formation	2014	14881785	https://sysrev.com/p/99278/article/14881785	FALSE	Not_North_Sea|||population_not_eligible	NA	NA	NA	NA	NA	NA	NA	NA	NA	NA	NA	NA	Not_specified	NA	NA	NA	NA	Not_tested	NA
221	815	9365234	Effects of noise and by-catch on a Danish harbour porpoise population	2014	14881848	https://sysrev.com/p/99278/article/14881848	FALSE	Not_North_Sea	NA	NA	NA	NA	NA	NA	NA	NA	NA	NA	NA	NA	Not_specified	NA	NA	NA	NA	Not_tested	NA
222	823	9365256	Decapod fauna of the Helgoland trench (Crustacea) a long-term study in a biodiversity hotspot	2014	14882420	https://sysrev.com/p/99278/article/14882420	FALSE	Non_anthropogenic_driver	NA	NA	NA	NA	NA	NA	NA	NA	NA	NA	NA	NA	NA	NA	NA	NA	NA	NA	NA
223	825	9365259	Combining performance measures to investigate capacity changes in fisheries	2013	14884393	https://sysrev.com/p/99278/article/14884393	FALSE	Governance_only	NA	NA	NA	NA	NA	NA	NA	NA	NA	NA	NA	NA	Not_specified	NA	NA	NA	NA	Not_tested	NA
224	827	9365274	Evidencing a regime shift in the North Sea using early-warning signals as indicators of critical transitions	2015	14883859	https://sysrev.com/p/99278/article/14883859	FALSE	Non_anthropogenic_driver	NA	NA	NA	NA	NA	NA	NA	NA	NA	NA	NA	NA	Not_specified	NA	NA	NA	NA	Not_tested	NA
225	829	9365276	From silk to satellite: half a century of ocean colour anomalies in the Northeast Atlantic	2014	14883992	https://sysrev.com/p/99278/article/14883992	FALSE	Non_anthropogenic_driver	NA	NA	NA	NA	NA	NA	NA	NA	NA	NA	NA	NA	Not_specified	NA	NA	NA	NA	Not_tested	NA
226	831	9365279	A holistic view of marine regime shifts	2015	14886406	https://sysrev.com/p/99278/article/14886406	FALSE	Not_North_Sea	NA	NA	NA	NA	NA	NA	NA	NA	NA	NA	NA	NA	Not_specified	NA	NA	NA	NA	Not_tested	NA
227	834	9365286	Ocean Net Heat Flux Influences Seasonal to Interannual Patterns of Plankton Abundance	2014	14884681	https://sysrev.com/p/99278/article/14884681	FALSE	Not_North_Sea	NA	NA	NA	NA	NA	NA	NA	NA	NA	NA	NA	NA	Not_specified	NA	NA	NA	NA	Not_tested	NA
228	836	9365294	Effects of Elevated Carbon Dioxide (CO2) Concentrations on Early Developmental Stages of the Marine CopepodCalanus finmarchicusGunnerus (Copepoda: Calanoidae)	2014	14886601	https://sysrev.com/p/99278/article/14886601	FALSE	Not_North_Sea	NA	NA	NA	NA	NA	NA	NA	NA	NA	NA	NA	NA	NA	NA	NA	NA	NA	NA	NA
229	837	9365296	Coastal marine biodiversity challenges and threats	2013	14886021	https://sysrev.com/p/99278/article/14886021	FALSE	Not_North_Sea	NA	NA	NA	NA	NA	NA	NA	NA	NA	NA	NA	NA	Not_specified	NA	NA	NA	NA	Not_tested	NA
230	844	9365332	Wind extremes in the North Sea Basin under climate change: An ensemble study of 12 CMIP5 GCMs	2013	14884837	https://sysrev.com/p/99278/article/14884837	FALSE	population_not_eligible	NA	NA	NA	NA	NA	NA	NA	NA	NA	NA	NA	NA	Not_specified	NA	NA	NA	NA	Not_tested	NA
231	845	9365333	Effect of environmental and nutritional factors on growth and azaspiracid production of the dinoflagellate Azadinium spinosum	2013	14882907	https://sysrev.com/p/99278/article/14882907	FALSE	Non_anthropogenic_driver	NA	NA	NA	NA	NA	NA	NA	NA	NA	NA	NA	NA	Not_specified	NA	NA	NA	NA	Not_tested	not linked to anthropogenic impacts
232	849	9365340	Understanding Long-Term Changes in Species Abundance Using a Niche-Based Approach	2013	14882542	https://sysrev.com/p/99278/article/14882542	FALSE	Non_anthropogenic_driver	NA	NA	NA	NA	NA	NA	NA	NA	NA	NA	NA	NA	Not_specified	NA	NA	NA	NA	Not_tested	NA
233	852	9365349	Methodological challenges to examining the causes of variation in stock reproductive potential	2013	14884734	https://sysrev.com/p/99278/article/14884734	FALSE	Non_anthropogenic_driver	NA	NA	NA	NA	NA	NA	NA	NA	NA	NA	NA	NA	NA	NA	NA	NA	NA	NA	NA
234	853	9365350	Disentangling genetic change from phenotypic response in reproductive parameters of Flemish Cap cod Gadus morhua	2013	14884342	https://sysrev.com/p/99278/article/14884342	FALSE	Not_North_Sea	NA	NA	NA	NA	NA	NA	NA	NA	NA	NA	NA	NA	Not_specified	NA	NA	NA	NA	Not_tested	NA
235	854	9365353	Riverine Flux of Metals from Historically Mined Orefields in England and Wales	2013	14886098	https://sysrev.com/p/99278/article/14886098	FALSE	Not_North_Sea	NA	NA	NA	NA	NA	NA	NA	NA	NA	NA	NA	NA	Not_specified	NA	NA	NA	NA	Not_tested	NA
236	856	9365358	Evaluating deepwater fisheries management strategies using a mixed-fisheries and spatially explicit modelling framework	2013	14881180	https://sysrev.com/p/99278/article/14881180	FALSE	Not_North_Sea	NA	NA	NA	NA	NA	NA	NA	NA	NA	NA	NA	NA	Not_specified	NA	NA	NA	NA	Not_tested	NA
237	862	9365373	Links between the recruitment success of northern <scp>E</scp>uropean hake (<scp>M</scp>erluccius merluccius <scp>L</scp>.) and a regime shift on the <scp>NE A</scp>tlantic continental shelf	2013	14885441	https://sysrev.com/p/99278/article/14885441	FALSE	Not_North_Sea	NA	NA	NA	NA	NA	NA	NA	NA	NA	NA	NA	NA	Not_specified	NA	NA	NA	NA	Not_tested	NA
238	869	9365393	Modelling dispersal dynamics of the early life stages of a marine flatfish (Solea solea L.)	2013	14882864	https://sysrev.com/p/99278/article/14882864	FALSE	Non_anthropogenic_driver	NA	NA	NA	NA	NA	NA	NA	NA	NA	NA	NA	NA	Not_specified	NA	NA	NA	NA	Not_tested	NA
239	873	9365405	On the Myths of Indicator Species: Issues and Further Consideration in the Use of Static Concepts for Ecological Applications	2013	14881565	https://sysrev.com/p/99278/article/14881565	FALSE	Non_anthropogenic_driver	NA	NA	NA	NA	NA	NA	NA	NA	NA	NA	NA	NA	Not_specified	NA	NA	NA	NA	Not_tested	NA
240	881	9365422	Transcriptomic responses of European flounder (Platichthys flesus) liver to a brominated flame retardant mixture	2013	14885524	https://sysrev.com/p/99278/article/14885524	FALSE	Not_North_Sea	NA	NA	NA	NA	NA	NA	NA	NA	NA	NA	NA	NA	Not_specified	NA	NA	NA	NA	Not_tested	NA
241	884	9365429	Avian response to tidal freshwater habitat creation by controlled reduced tide system	2013	14886456	https://sysrev.com/p/99278/article/14886456	FALSE	Not_North_Sea	NA	NA	NA	NA	NA	NA	NA	NA	NA	NA	NA	NA	Not_specified	NA	NA	NA	NA	Not_tested	NA
242	887	9365439	Anthropogenic dissolved and colloid/nanoparticle-bound samarium, lanthanum and gadolinium in the Rhine River and the impending destruction of the natural rare earth element distribution in rivers	2013	14885100	https://sysrev.com/p/99278/article/14885100	FALSE	Not_North_Sea	NA	NA	NA	NA	NA	NA	NA	NA	NA	NA	NA	NA	Not_specified	NA	NA	NA	NA	Not_tested	NA
243	896	9365489	The potential effect of sustained hypoxia on nitrogen cycling in sediment from the southern North Sea: a mesocosm experiment	2012	14885574	https://sysrev.com/p/99278/article/14885574	FALSE	Non_anthropogenic_driver	NA	NA	NA	NA	NA	NA	NA	NA	NA	NA	NA	NA	Not_specified	NA	NA	NA	NA	Not_tested	NA
244	897	9365491	Microbial biogeography of the North Sea during summer	2012	14884877	https://sysrev.com/p/99278/article/14884877	FALSE	Non_anthropogenic_driver	NA	NA	NA	NA	NA	NA	NA	NA	NA	NA	NA	NA	Not_specified	NA	NA	NA	NA	Not_tested	NA
245	905	9365515	Evaluating legacy contaminants and emerging chemicals in marine environments using adverse outcome pathways and biological effects-directed analysis	2013	14885271	https://sysrev.com/p/99278/article/14885271	FALSE	Not_North_Sea	NA	NA	NA	NA	NA	NA	NA	NA	NA	NA	NA	NA	Not_specified	NA	NA	NA	NA	Not_tested	NA
246	911	9365533	Predicting the structure and mode of vegetation dynamics: An application of graph theory to state-and-transition models	2013	14885202	https://sysrev.com/p/99278/article/14885202	FALSE	Non_anthropogenic_driver	NA	NA	NA	NA	NA	NA	NA	NA	NA	NA	NA	NA	Not_specified	NA	NA	NA	NA	Not_tested	NA
247	929	9365574	Reproduction and respiration of a climate change indicator species: effect of temperature and variable food in the copepod Centropages chierchiae	2013	14886682	https://sysrev.com/p/99278/article/14886682	FALSE	Not_North_Sea	NA	NA	NA	NA	NA	NA	NA	NA	NA	NA	NA	NA	Not_specified	NA	NA	NA	NA	Not_tested	NA
248	931	9365582	Long-term trends in carbon, nutrients and stoichiometry in Norwegian coastal waters: Evidence of a regime shift	2013	14886563	https://sysrev.com/p/99278/article/14886563	FALSE	Not_North_Sea	NA	NA	NA	NA	NA	NA	NA	NA	NA	NA	NA	NA	Not_specified	NA	NA	NA	NA	Not_tested	NA
249	934	9365585	Marine scaping: The structuring of marine practices	2013	14882582	https://sysrev.com/p/99278/article/14882582	FALSE	Governance_only	NA	NA	NA	NA	NA	NA	NA	NA	NA	NA	NA	NA	Not_specified	NA	NA	NA	NA	Not_tested	NA
250	937	9365599	Ancient history of flatfish research	2013	14884718	https://sysrev.com/p/99278/article/14884718	FALSE	population_not_eligible	NA	NA	NA	NA	NA	NA	NA	NA	NA	NA	NA	NA	Not_specified	NA	NA	NA	NA	Not_tested	NA
251	939	9365602	Application of Denaturing High-Performance Liquid Chromatography for Monitoring Sulfate-Reducing Bacteria in Oil Fields	2013	14883505	https://sysrev.com/p/99278/article/14883505	FALSE	population_not_eligible	NA	NA	NA	NA	NA	NA	NA	NA	NA	NA	NA	NA	Not_specified	NA	NA	NA	NA	Not_tested	NA
252	947	9365613	Maturation differences between sub-stocks of haddock, Melanogrammus aeglefinus	2012	14884819	https://sysrev.com/p/99278/article/14884819	FALSE	Non_anthropogenic_driver	NA	NA	NA	NA	NA	NA	NA	NA	NA	NA	NA	NA	Not_specified	NA	NA	NA	NA	Not_tested	NA
253	960	9365654	How changing sea level extremes and protection measures alter coastal flood damages	2013	14882949	https://sysrev.com/p/99278/article/14882949	FALSE	Not_North_Sea	NA	NA	NA	NA	NA	NA	NA	NA	NA	NA	NA	NA	Not_specified	NA	NA	NA	NA	Not_tested	NA
254	965	9365670	Nephrops Species	2013	14881172	https://sysrev.com/p/99278/article/14881172	FALSE	Non_anthropogenic_driver	NA	NA	NA	NA	NA	NA	NA	NA	NA	NA	NA	NA	Not_specified	NA	NA	NA	NA	Not_tested	NA
255	967	9365677	The Distribution of the MusselMytilusSpecies Along the Norwegian Coast	2013	14882617	https://sysrev.com/p/99278/article/14882617	FALSE	Non_anthropogenic_driver	NA	NA	NA	NA	NA	NA	NA	NA	NA	NA	NA	NA	Not_specified	NA	NA	NA	NA	Not_tested	NA
256	981	9365740	State-space modelling reveals proximate causes of harbour seal population declines	2013	14885349	https://sysrev.com/p/99278/article/14885349	FALSE	Non_anthropogenic_driver	NA	NA	NA	NA	NA	NA	NA	NA	NA	NA	NA	NA	Not_specified	NA	NA	NA	NA	Not_tested	NA
257	989	9365759	Consistent increase in dimethyl sulfide (DMS) in response to high CO&amp;lt;sub&amp;gt;2&amp;lt;/sub&amp;gt; in five shipboard bioassays from contrasting NW European waters	2014	14883391	https://sysrev.com/p/99278/article/14883391	FALSE	Non_anthropogenic_driver	NA	NA	NA	NA	NA	NA	NA	NA	NA	NA	NA	NA	Not_specified	NA	NA	NA	NA	Not_tested	NA
258	990	9365761	The influence of the North Sea on coastal precipitation in the Netherlands in the present-day and future climate	2013	14885613	https://sysrev.com/p/99278/article/14885613	FALSE	Not_North_Sea	NA	NA	NA	NA	NA	NA	NA	NA	NA	NA	NA	NA	Not_specified	NA	NA	NA	NA	Not_tested	NA
259	991	9365762	Implications of sea-level rise and extreme events around Europe: a review of coastal energy infrastructure	2013	14883832	https://sysrev.com/p/99278/article/14883832	FALSE	population_not_eligible	NA	NA	NA	NA	NA	NA	NA	NA	NA	NA	NA	NA	Not_specified	NA	NA	NA	NA	Not_tested	NA
260	992	9365763	Conservation physiology across scales: insights from the marine realm	2014	14885825	https://sysrev.com/p/99278/article/14885825	FALSE	Not_North_Sea	NA	NA	NA	NA	NA	NA	NA	NA	NA	NA	NA	NA	Not_specified	NA	NA	NA	NA	Not_tested	NA
261	994	9365765	A review of strategies to monitor water and sediment quality for a sustainability assessment of marine environment	2013	14884449	https://sysrev.com/p/99278/article/14884449	FALSE	Not_North_Sea	NA	NA	NA	NA	NA	NA	NA	NA	NA	NA	NA	NA	Not_specified	NA	NA	NA	NA	Not_tested	NA
262	995	9365770	A glimpse into the future composition of marine phytoplankton communities	2014	14884993	https://sysrev.com/p/99278/article/14884993	FALSE	Not_North_Sea	NA	NA	NA	NA	NA	NA	NA	NA	NA	NA	NA	NA	Not_specified	NA	NA	NA	NA	Not_tested	temperate (45.5‚Äö√Ñ√¨49.5 ‚Äö√≥¬∂ N, 10.5‚Äö√Ñ√¨20.5 ‚Äö√≥¬∂ W)
263	1003	9365785	Meta‚Äö√Ñ√™analysis reveals lower genetic diversity in overfished populations	2013	14885841	https://sysrev.com/p/99278/article/14885841	FALSE	Not_North_Sea	NA	NA	NA	NA	NA	NA	NA	NA	NA	NA	NA	NA	Not_specified	NA	NA	NA	NA	Not_tested	NA
264	1014	9365834	A NEW APPROACH TO CALCULATE EXTREME STORM SURGES	2011	14883222	https://sysrev.com/p/99278/article/14883222	FALSE	Non_anthropogenic_driver	NA	NA	NA	NA	NA	NA	NA	NA	NA	NA	NA	NA	Not_specified	NA	NA	NA	NA	Not_tested	NA
265	1019	9365859	Functional responses and scaling in predator-prey interactions of marine fishes: contemporary issues and emerging concepts: Predator-prey interactions in marine systemsis	2011	14880930	https://sysrev.com/p/99278/article/14880930	FALSE	Not_North_Sea	NA	NA	NA	NA	NA	NA	NA	NA	NA	NA	NA	NA	Not_specified	NA	NA	NA	NA	Not_tested	NA
266	1029	9365897	Characteristics of digestive enzymes of calanoid copepod species from different latitudes in relation to temperature, pH and food	2012	14884960	https://sysrev.com/p/99278/article/14884960	FALSE	Non_anthropogenic_driver	NA	NA	NA	NA	NA	NA	NA	NA	NA	NA	NA	NA	Not_specified	NA	NA	NA	NA	Not_tested	NA
267	1033	9365907	Challenges and opportunities for fleet- and m‚àö¬©tier-based approaches for fisheries management under the European Common Fishery Policy	2012	14883466	https://sysrev.com/p/99278/article/14883466	FALSE	Governance_only	NA	NA	NA	NA	NA	NA	NA	NA	NA	NA	NA	NA	Not_specified	NA	NA	NA	NA	Not_tested	NA
268	1036	9365916	Modelling commercial fish distributions: Prediction and assessment using different approaches	2012	14886503	https://sysrev.com/p/99278/article/14886503	FALSE	Non_anthropogenic_driver	NA	NA	NA	NA	NA	NA	NA	NA	NA	NA	NA	NA	NA	NA	NA	NA	NA	NA	NA
269	1041	9365944	Evidence for a progressively earlier pupping season of the common seal (Phoca vitulina) in the Wadden Sea	2011	14886003	https://sysrev.com/p/99278/article/14886003	FALSE	Non_anthropogenic_driver	NA	NA	NA	NA	NA	NA	NA	NA	NA	NA	NA	NA	Not_specified	NA	NA	NA	NA	Not_tested	NA
270	1042	9365953	Oil spill characterization with multi-polarization C- and X-band SAR	2012	14883197	https://sysrev.com/p/99278/article/14883197	FALSE	population_not_eligible	NA	NA	NA	NA	NA	NA	NA	NA	NA	NA	NA	NA	Not_specified	NA	NA	NA	NA	Not_tested	NA
271	1044	9365961	Establishing the Resilience of a Coastal-marine Social-ecological System to the Installation of Offshore Wind Farms	2012	14884471	https://sysrev.com/p/99278/article/14884471	FALSE	population_not_eligible	NA	NA	NA	NA	NA	NA	NA	NA	NA	NA	NA	NA	Not_specified	NA	NA	NA	NA	Not_tested	NA
272	1049	9365976	Modelling large-scale carbon dioxide injection into the Bunter Sandstone in the UK Southern North Sea	2012	14883297	https://sysrev.com/p/99278/article/14883297	FALSE	population_not_eligible	NA	NA	NA	NA	NA	NA	NA	NA	NA	NA	NA	NA	Not_specified	NA	NA	NA	NA	Not_tested	NA
273	1050	9365981	Effects of chronic exposure to the aqueous fraction of produced water on growth, detoxification and immune factors of Atlantic cod	2012	14883949	https://sysrev.com/p/99278/article/14883949	FALSE	Not_North_Sea	NA	NA	NA	NA	NA	NA	NA	NA	NA	NA	NA	NA	Not_specified	NA	NA	NA	NA	Not_tested	NA
274	1053	9365987	A review of spatial and temporal variation in grey and common seal diet in the United Kingdom and Ireland	2012	14885881	https://sysrev.com/p/99278/article/14885881	FALSE	Non_anthropogenic_driver	NA	NA	NA	NA	NA	NA	NA	NA	NA	NA	NA	NA	Not_specified	NA	NA	NA	NA	Not_tested	NA
275	1054	9365990	Are two resources really better than one? Some unexpected results of the availability of substitutes	2011	14883537	https://sysrev.com/p/99278/article/14883537	FALSE	Governance_only	NA	NA	NA	NA	NA	NA	NA	NA	NA	NA	NA	NA	Not_specified	NA	NA	NA	NA	Not_tested	NA
276	1057	9365999	Hydrocarbon Contamination Decreases Mating Success in a Marine Planktonic Copepod	2011	14881793	https://sysrev.com/p/99278/article/14881793	FALSE	Not_North_Sea	NA	NA	NA	NA	NA	NA	NA	NA	NA	NA	NA	NA	Not_specified	NA	NA	NA	NA	Not_tested	NA
277	1058	9366000	Below- and above-ground vertebrate herbivory and abiotic factors alternate in shaping salt-marsh plant communities	2012	14882124	https://sysrev.com/p/99278/article/14882124	FALSE	Non_anthropogenic_driver	NA	NA	NA	NA	NA	NA	NA	NA	NA	NA	NA	NA	Not_specified	NA	NA	NA	NA	Not_tested	NA
278	1061	9366006	Beyond the Catch: Fisheries of the North Atlantic, the North Sea and the Baltic, 900‚Äö√Ñ√¨1850. Edited by Louis Sicking and Darlene Abreu-Ferreira. Pp. xx, 422. ISBN: 9789004169739. Leiden: Brill Academic Press, 2009. ‚Äö√á¬®134.00.	2011	14885279	https://sysrev.com/p/99278/article/14885279	FALSE	Not_right_time_period	NA	NA	NA	NA	NA	NA	NA	NA	NA	NA	NA	NA	Not_specified	NA	NA	NA	NA	Not_tested	NA
279	1064	9366017	Integrated coastal monitoring of a gas processing plant using native and caged mussels	2012	14884405	https://sysrev.com/p/99278/article/14884405	FALSE	Not_North_Sea	NA	NA	NA	NA	NA	NA	NA	NA	NA	NA	NA	NA	Not_specified	NA	NA	NA	NA	Not_tested	NA
280	1069	9366028	Groundwater salinisation in the Wadden Sea area of the Netherlands: quantifying the effects of climate change, sea-level rise and anthropogenic interferences	2012	14884140	https://sysrev.com/p/99278/article/14884140	FALSE	population_not_eligible	NA	NA	NA	NA	NA	NA	NA	NA	NA	NA	NA	NA	NA	NA	NA	NA	NA	NA	NA
281	1075	9366047	Biogeochemical cycles in sediment and water column of the Wadden Sea: The example Spiekeroog Island in a regional context	2012	14881002	https://sysrev.com/p/99278/article/14881002	FALSE	Non_anthropogenic_driver	NA	NA	NA	NA	NA	NA	NA	NA	NA	NA	NA	NA	Not_specified	NA	NA	NA	NA	Not_tested	Climate change only in discussion
282	1078	9366058	Comparing the seasonal survival of resident and migratory oystercatchers: carry‚Äö√Ñ√™over effects of habitat quality and weather conditions	2012	14881241	https://sysrev.com/p/99278/article/14881241	FALSE	Non_anthropogenic_driver	NA	NA	NA	NA	NA	NA	NA	NA	NA	NA	NA	NA	Not_specified	NA	NA	NA	NA	Not_tested	NA
283	1081	9366064	Understanding the cultural historical value of the Wadden Sea region. The co-evolution of environment and society in the Wadden Sea area in the Holocene up until early modern times (11,700 BC‚Äö√Ñ√¨1800 AD): An outline	2012	14885588	https://sysrev.com/p/99278/article/14885588	FALSE	Not_right_time_period	NA	NA	NA	NA	NA	NA	NA	NA	NA	NA	NA	NA	Not_specified	NA	NA	NA	NA	Not_tested	NA
284	1082	9366066	Scenarios as a tool for supporting policy-making for the Wadden Sea	2012	14884986	https://sysrev.com/p/99278/article/14884986	FALSE	Governance_only	NA	NA	NA	NA	NA	NA	NA	NA	NA	NA	NA	NA	Not_specified	NA	NA	NA	NA	Not_tested	NA
285	1083	9366070	Foam in the aquatic environment	2011	14884372	https://sysrev.com/p/99278/article/14884372	FALSE	Not_North_Sea	NA	NA	NA	NA	NA	NA	NA	NA	NA	NA	NA	NA	Not_specified	NA	NA	NA	NA	Not_tested	NA
286	1085	9366076	Windows of change: temporal scale of analysis is decisive to detect ecosystem responses to climate change	2012	14885049	https://sysrev.com/p/99278/article/14885049	FALSE	Not_North_Sea	NA	NA	NA	NA	NA	NA	NA	NA	NA	NA	NA	NA	Not_specified	NA	NA	NA	NA	Not_tested	NA
287	1086	9366079	Spatially Extended Habitat Modification by Intertidal Reef-Building Bivalves has Implications for Consumer-Resource Interactions	2012	14884386	https://sysrev.com/p/99278/article/14884386	FALSE	Non_anthropogenic_driver	NA	NA	NA	NA	NA	NA	NA	NA	NA	NA	NA	NA	Not_specified	NA	NA	NA	NA	Not_tested	NA
288	1087	9366081	Changes in the phytoplankton community at Helgoland, North Sea: lessons from single spot time series analyses	2012	14881648	https://sysrev.com/p/99278/article/14881648	FALSE	Non_anthropogenic_driver	NA	NA	NA	NA	NA	NA	NA	NA	NA	NA	NA	NA	Not_specified	NA	NA	NA	NA	Not_tested	NA
289	1089	9366083	Winter atmospheric circulation signature for the timing of the spring bloom of diatoms in the North Sea	2012	14885597	https://sysrev.com/p/99278/article/14885597	FALSE	Non_anthropogenic_driver	NA	NA	NA	NA	NA	NA	NA	NA	NA	NA	NA	NA	Not_specified	NA	NA	NA	NA	Not_tested	NA
290	1090	9366084	Inclusion of discard assessment indicators in fisheries life cycle assessment studies. Expanding the use of fishery-specific impact categories	2012	14886510	https://sysrev.com/p/99278/article/14886510	FALSE	Not_North_Sea	NA	NA	NA	NA	NA	NA	NA	NA	NA	NA	NA	NA	Not_specified	NA	NA	NA	NA	Not_tested	NA
291	1092	9366097	Marine conservation in a rapidly changing world	2012	14881019	https://sysrev.com/p/99278/article/14881019	FALSE	Not_North_Sea	NA	NA	NA	NA	NA	NA	NA	NA	NA	NA	NA	NA	Not_specified	NA	NA	NA	NA	Not_tested	NA
292	1107	9366133	21st century fisheries management: a spatio-temporally explicit tariff-based approach combining multiple drivers and incentivising responsible fishing	2012	14883691	https://sysrev.com/p/99278/article/14883691	FALSE	Not_North_Sea	NA	NA	NA	NA	NA	NA	NA	NA	NA	NA	NA	NA	Not_specified	NA	NA	NA	NA	Not_tested	NA
293	1110	9366138	A generalized approach for simulating growth and development in diverse marine copepod species	2011	14885103	https://sysrev.com/p/99278/article/14885103	FALSE	Not_North_Sea	NA	NA	NA	NA	NA	NA	NA	NA	NA	NA	NA	NA	Not_specified	NA	NA	NA	NA	Not_tested	NA
294	1112	9366148	UV‚Äö√Ñ√™radiation and elevated temperatures induce formation of reactive oxygen species in gametophytes of cold‚Äö√Ñ√™temperate/Arctic kelps (Laminariales, Phaeophyceae)	2011	14881572	https://sysrev.com/p/99278/article/14881572	FALSE	Not_North_Sea	NA	NA	NA	NA	NA	NA	NA	NA	NA	NA	NA	NA	Not_specified	NA	NA	NA	NA	Not_tested	NA
295	1113	9366149	Morphodynamics of the Wadden Sea and its barrier island system	2012	14884806	https://sysrev.com/p/99278/article/14884806	FALSE	Non_anthropogenic_driver	NA	NA	NA	NA	NA	NA	NA	NA	NA	NA	NA	NA	Not_specified	NA	NA	NA	NA	Not_tested	NA
296	1115	9366153	Comparison of biogenic methane emissions from unmanaged estuaries, lakes, oceans, rivers and wetlands	2012	14882296	https://sysrev.com/p/99278/article/14882296	FALSE	Non_anthropogenic_driver	NA	NA	NA	NA	NA	NA	NA	NA	NA	NA	NA	NA	Not_specified	NA	NA	NA	NA	Not_tested	NA
297	1129	9366202	Historical spatial baselines in conservation and management of marine resources: Historical spatial structure of a marine species	2010	14883278	https://sysrev.com/p/99278/article/14883278	FALSE	Not_North_Sea	NA	NA	NA	NA	NA	NA	NA	NA	NA	NA	NA	NA	Not_specified	NA	NA	NA	NA	Not_tested	NA
298	1150	9366252	Garrett Hardin, The Tragedy of the Commons and the Firth of Forth	2011	14881685	https://sysrev.com/p/99278/article/14881685	FALSE	Governance_only	NA	NA	NA	NA	NA	NA	NA	NA	NA	NA	NA	NA	Not_specified	NA	NA	NA	NA	Not_tested	NA
299	1151	9366254	Long‚Äö√Ñ√™term patterns in harbour seal site‚Äö√Ñ√™use and the consequences for managing protected areas	2011	14886454	https://sysrev.com/p/99278/article/14886454	FALSE	Non_anthropogenic_driver	NA	NA	NA	NA	NA	NA	NA	NA	NA	NA	NA	NA	NA	NA	NA	NA	NA	NA	NA
300	1152	9366262	Infection of North Sea cod, Gadus morhua L., larvae with the parasitic nematode Hysterothylacium aduncum Rudolphi	2011	14884552	https://sysrev.com/p/99278/article/14884552	FALSE	Non_anthropogenic_driver	NA	NA	NA	NA	NA	NA	NA	NA	NA	NA	NA	NA	Not_specified	NA	NA	NA	NA	Not_tested	NA
301	1159	9366281	Changes in North Sea macrofauna communities and species distribution between 1986 and 2000	2011	14881733	https://sysrev.com/p/99278/article/14881733	FALSE	Non_anthropogenic_driver	NA	NA	NA	NA	NA	NA	NA	NA	NA	NA	NA	NA	Not_specified	NA	NA	NA	NA	Not_tested	NA
302	1160	9366282	Temperature effects on female maturation in a temperate marine fish	2011	14881725	https://sysrev.com/p/99278/article/14881725	FALSE	Non_anthropogenic_driver	NA	NA	NA	NA	NA	NA	NA	NA	NA	NA	NA	NA	Not_specified	NA	NA	NA	NA	Not_tested	NA
303	1167	9366298	Fisheries, food security, climate change, and biodiversity: characteristics of the sector and perspectives on emerging issues	2011	14882526	https://sysrev.com/p/99278/article/14882526	FALSE	Not_North_Sea	NA	NA	NA	NA	NA	NA	NA	NA	NA	NA	NA	NA	Not_specified	NA	NA	NA	NA	Not_tested	NA
304	1168	9366304	Short Review of the Eco-geography of Crangon	2012	14884909	https://sysrev.com/p/99278/article/14884909	FALSE	Non_anthropogenic_driver	NA	NA	NA	NA	NA	NA	NA	NA	NA	NA	NA	NA	Not_specified	NA	NA	NA	NA	Not_tested	NA
305	1171	9366313	Rare earth elements in the Rhine River, Germany: First case of anthropogenic lanthanum as a dissolved microcontaminant in the hydrosphere	2011	14886533	https://sysrev.com/p/99278/article/14886533	FALSE	Not_North_Sea	NA	NA	NA	NA	NA	NA	NA	NA	NA	NA	NA	NA	Not_specified	NA	NA	NA	NA	Not_tested	NA
306	1179	9366328	Evaluating the suitability of coupled biophysical models for fishery management	2011	14883650	https://sysrev.com/p/99278/article/14883650	FALSE	Non_anthropogenic_driver	NA	NA	NA	NA	NA	NA	NA	NA	NA	NA	NA	NA	Not_specified	NA	NA	NA	NA	Not_tested	NA
307	1181	9366332	Interpreting the expansion of sea fishing in medieval Europe using stable isotope analysis of archaeological cod bones	2011	14884384	https://sysrev.com/p/99278/article/14884384	FALSE	Not_right_time_period	NA	NA	NA	NA	NA	NA	NA	NA	NA	NA	NA	NA	Not_specified	NA	NA	NA	NA	Not_tested	NA
308	1182	9366333	The tower of Babel: Different perceptions and controversies on change and status of North Sea fish stocks in multi-stakeholder settings	2010	14885791	https://sysrev.com/p/99278/article/14885791	FALSE	population_not_eligible	NA	NA	NA	NA	NA	NA	NA	NA	NA	NA	NA	NA	Not_specified	NA	NA	NA	NA	Not_tested	NA
309	1185	9366341	Modelling the dispersion of wastewater discharges from offshore outfalls: a review	2011	14885188	https://sysrev.com/p/99278/article/14885188	FALSE	Not_North_Sea	NA	NA	NA	NA	NA	NA	NA	NA	NA	NA	NA	NA	Not_specified	NA	NA	NA	NA	Not_tested	NA
310	1188	9366350	Is there evidence for a shift in fish growth and recruitment success linked to climate change?	2010	14884599	https://sysrev.com/p/99278/article/14884599	FALSE	Not_North_Sea	NA	NA	NA	NA	NA	NA	NA	NA	NA	NA	NA	NA	Not_specified	NA	NA	NA	NA	Not_tested	NA
311	1194	9366362	Development of a multi-residue analytical method, based on liquid chromatography‚Äö√Ñ√¨tandem mass spectrometry, for the simultaneous determination of 46 micro-contaminants in aqueous samples	2010	14884425	https://sysrev.com/p/99278/article/14884425	FALSE	Not_North_Sea	NA	NA	NA	NA	NA	NA	NA	NA	NA	NA	NA	NA	Not_specified	NA	NA	NA	NA	Not_tested	NA
312	1199	9366382	Fishing-induced evolution and changing reproductive ecology of fish: the evolution of steepness	2010	14881228	https://sysrev.com/p/99278/article/14881228	FALSE	Not_North_Sea	NA	NA	NA	NA	NA	NA	NA	NA	NA	NA	NA	NA	Not_specified	NA	NA	NA	NA	Not_tested	NA
313	1209	9366418	Investigations of Thyroid and Stress Hormones in Free-Ranging and Captive Harbor Porpoises (Phocoena phocoena): A Pilot Study	2011	14881170	https://sysrev.com/p/99278/article/14881170	FALSE	Not_North_Sea	NA	NA	NA	NA	NA	NA	NA	NA	NA	NA	NA	NA	Not_specified	NA	NA	NA	NA	Not_tested	In table 2 it says from Baltic
314	1211	9366421	Nitrogen cycling in a hypothetical scenario of generalised organic agriculture in the Seine, Somme and Scheldt watersheds	2010	14883113	https://sysrev.com/p/99278/article/14883113	FALSE	Not_North_Sea	NA	NA	NA	NA	NA	NA	NA	NA	NA	NA	NA	NA	Not_specified	NA	NA	NA	NA	Not_tested	NA
315	1219	9366447	Application of CART in ecological landscape mapping: Two case studies	2011	14883781	https://sysrev.com/p/99278/article/14883781	FALSE	Non_anthropogenic_driver	NA	NA	NA	NA	NA	NA	NA	NA	NA	NA	NA	NA	Not_specified	NA	NA	NA	NA	Not_tested	NA
316	1222	9366450	Climate, plankton and cod	2010	14881117	https://sysrev.com/p/99278/article/14881117	FALSE	Non_anthropogenic_driver	NA	NA	NA	NA	NA	NA	NA	NA	NA	NA	NA	NA	NA	NA	NA	NA	NA	NA	NA
317	1225	9366454	Individual responses of seabirds to commercial fisheries revealed using GPS tracking, stable isotopes and vessel monitoring systems	2010	14881812	https://sysrev.com/p/99278/article/14881812	FALSE	Not_North_Sea	NA	NA	NA	NA	NA	NA	NA	NA	NA	NA	NA	NA	Not_specified	NA	NA	NA	NA	Not_tested	NA
318	1231	9366472	Climatic and oceanic influences on the abundance of gelatinous zooplankton in the North Sea	2009	14886313	https://sysrev.com/p/99278/article/14886313	FALSE	Non_anthropogenic_driver	NA	NA	NA	NA	NA	NA	NA	NA	NA	NA	NA	NA	Not_specified	NA	NA	NA	NA	Not_tested	NA
319	1232	9366475	A polyphasic approach for the differentiation of environmental Vibrio isolates from temperate waters: Vibrio parahaemolyticus in the North Sea	2010	14881800	https://sysrev.com/p/99278/article/14881800	FALSE	Non_anthropogenic_driver	NA	NA	NA	NA	NA	NA	NA	NA	NA	NA	NA	NA	NA	NA	NA	NA	NA	NA	NA
320	1238	9366496	Near-shore wind power‚Äö√Ñ√ÆProtected seascapes, environmentalists‚Äö√Ñ√¥ attitudes, and the technocratic planning perspective	2010	14884379	https://sysrev.com/p/99278/article/14884379	FALSE	Governance_only	NA	NA	NA	NA	NA	NA	NA	NA	NA	NA	NA	NA	Not_specified	NA	NA	NA	NA	Not_tested	NA
321	1240	9366498	Wintering areas of adult Atlantic puffins Fratercula arctica from a North Sea colony as revealed by geolocation technology	2009	14883954	https://sysrev.com/p/99278/article/14883954	FALSE	Non_anthropogenic_driver	NA	NA	NA	NA	NA	NA	NA	NA	NA	NA	NA	NA	Not_specified	NA	NA	NA	NA	Not_tested	NA
322	1243	9366511	Integrating vessel monitoring systems (VMS) data with daily catch data from logbooks to explore the spatial distribution of catch and effort at high resolution	2010	14881784	https://sysrev.com/p/99278/article/14881784	FALSE	Not_North_Sea	NA	NA	NA	NA	NA	NA	NA	NA	NA	NA	NA	NA	Not_specified	NA	NA	NA	NA	Not_tested	NA
323	1248	9366517	Combining time trends in multiple metrics for identifying persistent changes in population processes or environmental stressors	2010	14885695	https://sysrev.com/p/99278/article/14885695	FALSE	Non_anthropogenic_driver	NA	NA	NA	NA	NA	NA	NA	NA	NA	NA	NA	NA	Not_specified	NA	NA	NA	NA	Not_tested	NA
324	1251	9366523	Influence of moderate and severe hypoxia on the diurnal activity pattern of lesser sandeel Ammodytes tobianus	2010	14885624	https://sysrev.com/p/99278/article/14885624	FALSE	Non_anthropogenic_driver	NA	NA	NA	NA	NA	NA	NA	NA	NA	NA	NA	NA	Not_specified	NA	NA	NA	NA	Not_tested	NA
325	1254	9366537	The Norwegian plan for integrated ecosystem-based management of the marine environment in the Norwegian Sea	2011	14881438	https://sysrev.com/p/99278/article/14881438	FALSE	Governance_only	NA	NA	NA	NA	NA	NA	NA	NA	NA	NA	NA	NA	Not_specified	NA	NA	NA	NA	Not_tested	NA
326	1255	9366538	Response of intertidal populations to climate: Effects of extreme events versus long term change	2011	14886056	https://sysrev.com/p/99278/article/14886056	FALSE	Not_North_Sea	NA	NA	NA	NA	NA	NA	NA	NA	NA	NA	NA	NA	Not_specified	NA	NA	NA	NA	Not_tested	NA
327	1256	9366542	Microbial diversity of an oil-water processing site and its associated oil field: the possible role of microorganisms as information carriers from oil-associated environments	2010	14885608	https://sysrev.com/p/99278/article/14885608	FALSE	Not_North_Sea	NA	NA	NA	NA	NA	NA	NA	NA	NA	NA	NA	NA	Not_specified	NA	NA	NA	NA	Not_tested	NA
328	1259	9366552	Warming effects on marine microbial food web processes: how far can we go when it comes to predictions?	2010	14885470	https://sysrev.com/p/99278/article/14885470	FALSE	Not_North_Sea	NA	NA	NA	NA	NA	NA	NA	NA	NA	NA	NA	NA	Not_specified	NA	NA	NA	NA	Not_tested	NA
329	1262	9366561	Modelling fishing-induced adaptations and consequences for natural mortality	2010	14885123	https://sysrev.com/p/99278/article/14885123	FALSE	Not_North_Sea	NA	NA	NA	NA	NA	NA	NA	NA	NA	NA	NA	NA	Not_specified	NA	NA	NA	NA	Not_tested	NA
330	1264	9366568	Range shifts and species diversity in marine ecosystem engineers: patterns and predictions for European sedimentary habitats	2010	14883051	https://sysrev.com/p/99278/article/14883051	FALSE	Not_North_Sea	NA	NA	NA	NA	NA	NA	NA	NA	NA	NA	NA	NA	Not_specified	NA	NA	NA	NA	Not_tested	Expansion into North Sea mentioned as prediction but not tested
331	1269	9366583	Temporal change in UK marine communities: trends or regime shifts?	2011	14881947	https://sysrev.com/p/99278/article/14881947	FALSE	Non_anthropogenic_driver	NA	NA	NA	NA	NA	NA	NA	NA	NA	NA	NA	NA	Not_specified	NA	NA	NA	NA	Not_tested	NA
332	1272	9366591	Combining hydroacoustic seabed survey and grab sampling techniques to assess ‚Äö√Ñ√∫local‚Äö√Ñ√π sandeel population abundance	2010	14883845	https://sysrev.com/p/99278/article/14883845	FALSE	Non_anthropogenic_driver	NA	NA	NA	NA	NA	NA	NA	NA	NA	NA	NA	NA	Not_specified	NA	NA	NA	NA	Not_tested	NA
333	1278	9366605	Effects of sedimentation from water-based drill cuttings and natural sediment on benthic macrofaunal community structure and ecosystem processes	2010	14884415	https://sysrev.com/p/99278/article/14884415	FALSE	Not_North_Sea	NA	NA	NA	NA	NA	NA	NA	NA	NA	NA	NA	NA	Not_specified	NA	NA	NA	NA	Not_tested	NA
334	1282	9366614	The use of biotopes in assessing the environmental quality of tidal estuaries in Europe	2010	14883857	https://sysrev.com/p/99278/article/14883857	FALSE	Governance_only	NA	NA	NA	NA	NA	NA	NA	NA	NA	NA	NA	NA	Not_specified	NA	NA	NA	NA	Not_tested	NA
335	1284	9366622	Synchrony in marine growth among Atlantic salmon (Salmo salar) populations	2011	14883623	https://sysrev.com/p/99278/article/14883623	FALSE	Non_anthropogenic_driver	NA	NA	NA	NA	NA	NA	NA	NA	NA	NA	NA	NA	Not_specified	NA	NA	NA	NA	Not_tested	NA
336	1296	9366648	Carbon Dioxide and Methane Dynamics in Estuaries	2011	14886050	https://sysrev.com/p/99278/article/14886050	FALSE	Non_anthropogenic_driver	NA	NA	NA	NA	NA	NA	NA	NA	NA	NA	NA	NA	Not_specified	NA	NA	NA	NA	Not_tested	NA
337	1299	9366657	Intraguild predation between the native North Sea jellyfish Cyanea capillata and the invasive ctenophore Mnemiopsis leidyi	2010	14881086	https://sysrev.com/p/99278/article/14881086	FALSE	Not_North_Sea	NA	NA	NA	NA	NA	NA	NA	NA	NA	NA	NA	NA	Not_specified	NA	NA	NA	NA	Not_tested	NA
338	1300	9366661	Solving complex fisheries management problems: What the EU can learn from the Nordic experiences of reduction of discards	2011	14881952	https://sysrev.com/p/99278/article/14881952	FALSE	Governance_only	NA	NA	NA	NA	NA	NA	NA	NA	NA	NA	NA	NA	Not_specified	NA	NA	NA	NA	Not_tested	NA
339	1301	9366662	Natura 2000 and the European Common Fisheries Policy	2011	14881743	https://sysrev.com/p/99278/article/14881743	FALSE	Governance_only	NA	NA	NA	NA	NA	NA	NA	NA	NA	NA	NA	NA	Not_specified	NA	NA	NA	NA	Not_tested	NA
340	1304	9366677	Spectral optical monitoring of nitrate in inland and seawater with miniaturized optical components	2011	14882100	https://sysrev.com/p/99278/article/14882100	FALSE	Non_anthropogenic_driver	NA	NA	NA	NA	NA	NA	NA	NA	NA	NA	NA	NA	Not_specified	NA	NA	NA	NA	Not_tested	NA
341	1305	9366678	Are the ecological impacts of alien species misrepresented? A review of the ‚Äö√Ñ√∫native good, alien bad‚Äö√Ñ√π philosophy	2010	14886515	https://sysrev.com/p/99278/article/14886515	FALSE	Not_North_Sea	NA	NA	NA	NA	NA	NA	NA	NA	NA	NA	NA	NA	Not_specified	NA	NA	NA	NA	Not_tested	NA
342	1306	9366680	Earlier pupping in harbour seals, Phoca vitulina	2010	14884689	https://sysrev.com/p/99278/article/14884689	FALSE	Non_anthropogenic_driver	NA	NA	NA	NA	NA	NA	NA	NA	NA	NA	NA	NA	Not_specified	NA	NA	NA	NA	Not_tested	driver not tested
343	1310	9366690	Realized habitats of early-stage North Sea herring: looking for signals of environmental change	2010	14883579	https://sysrev.com/p/99278/article/14883579	FALSE	Non_anthropogenic_driver	NA	NA	NA	NA	NA	NA	NA	NA	NA	NA	NA	NA	Not_specified	NA	NA	NA	NA	Not_tested	NA
344	1322	9366728	An endogenous bioeconomic optimization algorithm to evaluate recovery plans: an application to southern hake	2010	14882464	https://sysrev.com/p/99278/article/14882464	FALSE	Not_North_Sea	NA	NA	NA	NA	NA	NA	NA	NA	NA	NA	NA	NA	Not_specified	NA	NA	NA	NA	Not_tested	NA
345	1326	9366745	Sensitivity analysis of the two dimensional application of the Generic Ecological Model (GEM) to algal bloom prediction in the North Sea	2010	14884196	https://sysrev.com/p/99278/article/14884196	FALSE	Non_anthropogenic_driver	NA	NA	NA	NA	NA	NA	NA	NA	NA	NA	NA	NA	NA	NA	NA	NA	NA	NA	NA
346	1328	9366749	Consequences of adult and juvenile movement for marine protected areas	2011	14885621	https://sysrev.com/p/99278/article/14885621	FALSE	Non_anthropogenic_driver	NA	NA	NA	NA	NA	NA	NA	NA	NA	NA	NA	NA	Not_specified	NA	NA	NA	NA	Not_tested	NA
347	1333	9366772	Can changes in length-at-age and maturation timing in Scotian Shelf haddock (Melanogrammus aeglefinus) be explained by fishing?	2010	14881045	https://sysrev.com/p/99278/article/14881045	FALSE	Not_North_Sea	NA	NA	NA	NA	NA	NA	NA	NA	NA	NA	NA	NA	Not_specified	NA	NA	NA	NA	Not_tested	NA
348	1336	9366783	Detection of low bottom water oxygen concentrations in the North Sea; implications for monitoring and assessment of ecosystem health	2010	14886112	https://sysrev.com/p/99278/article/14886112	FALSE	Non_anthropogenic_driver	NA	NA	NA	NA	NA	NA	NA	NA	NA	NA	NA	NA	Not_specified	NA	NA	NA	NA	Not_tested	NA
349	1337	9366784	Understanding the use of science in decision-making on cockle fisheries and gas mining in the Dutch Wadden Sea: Putting the science‚Äö√Ñ√¨policy interface in a wider perspective	2010	14881183	https://sysrev.com/p/99278/article/14881183	FALSE	Governance_only	NA	NA	NA	NA	NA	NA	NA	NA	NA	NA	NA	NA	Not_specified	NA	NA	NA	NA	Not_tested	NA
350	1344	9366809	The mysid Siriella armata as a model organism in marine ecotoxicology: comparative acute toxicity sensitivity with Daphnia magna	2009	14883513	https://sysrev.com/p/99278/article/14883513	FALSE	Not_North_Sea	NA	NA	NA	NA	NA	NA	NA	NA	NA	NA	NA	NA	Not_specified	NA	NA	NA	NA	Not_tested	Not sure if organisms were obtained from a Belgian university means that the study is done in the NS
351	1348	9366835	Reducing the discards of finfish and benthic invertebrates of UK beam trawlers	2009	14882242	https://sysrev.com/p/99278/article/14882242	FALSE	Not_North_Sea	NA	NA	NA	NA	NA	NA	NA	NA	NA	NA	NA	NA	Not_specified	NA	NA	NA	NA	Not_tested	NA
352	1349	9366838	Unchanging diet in a stable colony: contemporary and past diet composition of black-legged kittiwakes Rissa tridactyla at Helgoland, south-eastern North Sea	2009	14884013	https://sysrev.com/p/99278/article/14884013	FALSE	Non_anthropogenic_driver	NA	NA	NA	NA	NA	NA	NA	NA	NA	NA	NA	NA	Not_specified	NA	NA	NA	NA	Not_tested	NA
353	1350	9366840	Long‚Äö√Ñ√™term changes in breeding phenology at two seabird colonies in the western North Sea	2009	14882479	https://sysrev.com/p/99278/article/14882479	FALSE	Non_anthropogenic_driver	NA	NA	NA	NA	NA	NA	NA	NA	NA	NA	NA	NA	Not_specified	NA	NA	NA	NA	Not_tested	NAO - no anthropogenic driver
354	1352	9366844	FerryBox - application of continuous water quality observations along transects in the North Sea	2009	14882182	https://sysrev.com/p/99278/article/14882182	FALSE	Non_anthropogenic_driver	NA	NA	NA	NA	NA	NA	NA	NA	NA	NA	NA	NA	Not_specified	NA	NA	NA	NA	Not_tested	NA
355	1359	9366860	Monitoring of water quality in the coastal zone using optical remote sensing	2009	14886057	https://sysrev.com/p/99278/article/14886057	FALSE	Other	Only_product_description	NA	NA	NA	NA	NA	NA	NA	NA	NA	NA	NA	Not_specified	NA	NA	NA	NA	Not_tested	NA
356	1360	9366862	International co-operation on Rhine water quality 1945‚Äö√Ñ√¨2008: An example to follow?	2009	14884534	https://sysrev.com/p/99278/article/14884534	FALSE	Not_North_Sea	NA	NA	NA	NA	NA	NA	NA	NA	NA	NA	NA	NA	Not_specified	NA	NA	NA	NA	Not_tested	NA
357	1363	9366874	Nutrient transfer in three contrasting NW European watersheds: The Seine, Somme, and Scheldt Rivers. A comparative application of the Seneque/Riverstrahler model	2009	14886177	https://sysrev.com/p/99278/article/14886177	FALSE	Not_North_Sea	NA	NA	NA	NA	NA	NA	NA	NA	NA	NA	NA	NA	Not_specified	NA	NA	NA	NA	Not_tested	NA
358	1367	9366887	Invasion phylogeography of the Ponto‚Äö√Ñ√™Caspian crustacean Limnomysis benedeni dispersing across Europe	2009	14882559	https://sysrev.com/p/99278/article/14882559	FALSE	Not_North_Sea	NA	NA	NA	NA	NA	NA	NA	NA	NA	NA	NA	NA	Not_specified	NA	NA	NA	NA	Not_tested	NA
359	1369	9366890	Long-Term Model Simulation of Environmental Conditions to Identify Externally Forced Signals in Biological Time Series	2010	14883234	https://sysrev.com/p/99278/article/14883234	FALSE	Non_anthropogenic_driver	NA	NA	NA	NA	NA	NA	NA	NA	NA	NA	NA	NA	Not_specified	NA	NA	NA	NA	Not_tested	NA
360	1376	9366920	ORIGINAL ARTICLE: Implications of fisheries‚Äö√Ñ√™induced evolution for stock rebuilding and recovery	2009	14881702	https://sysrev.com/p/99278/article/14881702	FALSE	Not_North_Sea	NA	NA	NA	NA	NA	NA	NA	NA	NA	NA	NA	NA	Not_specified	NA	NA	NA	NA	Not_tested	NA
361	1377	9366921	Ecosystem engineering and biodiversity in coastal sediments: posing hypotheses	2009	14881393	https://sysrev.com/p/99278/article/14881393	FALSE	Not_North_Sea	NA	NA	NA	NA	NA	NA	NA	NA	NA	NA	NA	NA	Not_specified	NA	NA	NA	NA	Not_tested	NA
362	1380	9366934	Development and application of an algorithm for detecting Phaeocystis globosa blooms in the Case 2 Southern North Sea waters	2008	14884716	https://sysrev.com/p/99278/article/14884716	FALSE	Non_anthropogenic_driver	NA	NA	NA	NA	NA	NA	NA	NA	NA	NA	NA	NA	Not_specified	NA	NA	NA	NA	Not_tested	NA
363	1384	9366941	Increasing marginal returns and the danger of collapse of commercially valuable fish stocks	2008	14886483	https://sysrev.com/p/99278/article/14886483	FALSE	Governance_only	NA	NA	NA	NA	NA	NA	NA	NA	NA	NA	NA	NA	Not_specified	NA	NA	NA	NA	Not_tested	NA
364	1385	9366943	An annotated checklist of North Sea cartilaginous fish species	2009	14883102	https://sysrev.com/p/99278/article/14883102	FALSE	Non_anthropogenic_driver	NA	NA	NA	NA	NA	NA	NA	NA	NA	NA	NA	NA	Not_specified	NA	NA	NA	NA	Not_tested	NA
365	1389	9366954	Climate change and the spring bloom: a mesocosm study on the influence of light and temperature on phytoplankton and mesozooplankton	2010	14883827	https://sysrev.com/p/99278/article/14883827	FALSE	Not_North_Sea	NA	NA	NA	NA	NA	NA	NA	NA	NA	NA	NA	NA	Not_specified	NA	NA	NA	NA	Not_tested	NA
366	1390	9366955	Variability of epifauna and temperature in the northern North Sea	2009	14882089	https://sysrev.com/p/99278/article/14882089	FALSE	Non_anthropogenic_driver	NA	NA	NA	NA	NA	NA	NA	NA	NA	NA	NA	NA	Not_specified	NA	NA	NA	NA	Not_tested	NA
367	1392	9366984	The Gray Zone: Relationships between habitat loss and marine diversity and their applications in conservation	2008	14881099	https://sysrev.com/p/99278/article/14881099	FALSE	Not_North_Sea	NA	NA	NA	NA	NA	NA	NA	NA	NA	NA	NA	NA	Not_specified	NA	NA	NA	NA	Not_tested	NA
368	1404	9367017	Guidelines for seagrass restoration: Importance of habitat selection and donor population, spreading of risks, and ecosystem engineering effects	2009	14882734	https://sysrev.com/p/99278/article/14882734	FALSE	Governance_only	NA	NA	NA	NA	NA	NA	NA	NA	NA	NA	NA	NA	Not_specified	NA	NA	NA	NA	Not_tested	NA
369	1406	9367031	An Environmental History of North Sea Ling and Cod Fisheries, 1840‚Äö√Ñ√¨1914. By Rene Taudal Poulsen. Esbjerg, Denmark: Fiskeri-og Sofartsmuseets Forlag, 2007. 306 pp. Illustrations, maps, figures, tables, and bibliography. Paper. 100 Danish kroner	2009	14884539	https://sysrev.com/p/99278/article/14884539	FALSE	Abstract_only	NA	NA	NA	NA	NA	NA	NA	NA	NA	NA	NA	NA	Not_specified	NA	NA	NA	NA	Not_tested	NA
370	1408	9367034	Methods for the determination of phenolic brominated flame retardants, and by-products, formulation intermediates and decomposition products of brominated flame retardants in water	2009	14886169	https://sysrev.com/p/99278/article/14886169	FALSE	Not_North_Sea	NA	NA	NA	NA	NA	NA	NA	NA	NA	NA	NA	NA	Not_specified	NA	NA	NA	NA	Not_tested	NA
371	1420	9367075	Strategic priorities for assessing ecological impacts of marine renewable energy devices in the Pentland Firth (Scotland, UK)	2009	14880977	https://sysrev.com/p/99278/article/14880977	FALSE	Governance_only	NA	NA	NA	NA	NA	NA	NA	NA	NA	NA	NA	NA	Not_specified	NA	NA	NA	NA	Not_tested	NA
372	1426	9367085	The value of information in fisheries management: North Sea herring as an example	2009	14884170	https://sysrev.com/p/99278/article/14884170	FALSE	population_not_eligible	NA	NA	NA	NA	NA	NA	NA	NA	NA	NA	NA	NA	Not_specified	NA	NA	NA	NA	Not_tested	NA
373	1427	9367091	GEM: a generic ecological model for estuaries and coastal waters	2008	14885970	https://sysrev.com/p/99278/article/14885970	FALSE	Non_anthropogenic_driver	NA	NA	NA	NA	NA	NA	NA	NA	NA	NA	NA	NA	Not_specified	NA	NA	NA	NA	Not_tested	NA
374	1430	9367100	Validation of the occurrence of the American eel Anguilla rostrata (Le Sueur, 1817) in free-draining European inland waters	2008	14884234	https://sysrev.com/p/99278/article/14884234	FALSE	Not_North_Sea	NA	NA	NA	NA	NA	NA	NA	NA	NA	NA	NA	NA	Not_specified	NA	NA	NA	NA	Not_tested	NA
375	1449	9367149	Estuaries, coastal marshes, tidal flats and coastal dunes	2009	14882857	https://sysrev.com/p/99278/article/14882857	FALSE	Not_North_Sea	NA	NA	NA	NA	NA	NA	NA	NA	NA	NA	NA	NA	Not_specified	NA	NA	NA	NA	Not_tested	NA
376	1455	9367159	Storm flooding, coastal defence and land use around the Thames estuary and tidal river c.1250‚Äö√Ñ√¨1450	2009	14885558	https://sysrev.com/p/99278/article/14885558	FALSE	Not_right_time_period	NA	NA	NA	NA	NA	NA	NA	NA	NA	NA	NA	NA	Not_specified	NA	NA	NA	NA	Not_tested	NA
377	1457	9367161	Influence of temperature on the larval development of the edible crab, Cancer pagurus	2009	14885016	https://sysrev.com/p/99278/article/14885016	FALSE	Non_anthropogenic_driver	NA	NA	NA	NA	NA	NA	NA	NA	NA	NA	NA	NA	NA	NA	NA	NA	NA	NA	NA
378	1459	9367168	Coastal Defense Strategies in the Wadden Sea Region: Coping with Climate Change	2009	14880960	https://sysrev.com/p/99278/article/14880960	FALSE	Governance_only	NA	NA	NA	NA	NA	NA	NA	NA	NA	NA	NA	NA	Not_specified	NA	NA	NA	NA	Not_tested	NA
379	1460	9367182	New perspectives on sea use management: Initial findings from European experience with marine spatial planning	2009	14883947	https://sysrev.com/p/99278/article/14883947	FALSE	Governance_only	NA	NA	NA	NA	NA	NA	NA	NA	NA	NA	NA	NA	Not_specified	NA	NA	NA	NA	Not_tested	NA
380	1461	9367186	Quality control and analyses of the long-term nutrient data from Helgoland Roads, North Sea	2009	14885568	https://sysrev.com/p/99278/article/14885568	FALSE	Other	not_clear_enough	NA	NA	NA	NA	NA	NA	NA	NA	NA	NA	NA	Not_specified	NA	NA	NA	NA	Not_tested	NA
381	1465	9367191	Genotoxicity of Environmentally Relevant Concentrations of Water-Soluble Oil Components in Cod (Gadus morhua)	2009	14881376	https://sysrev.com/p/99278/article/14881376	FALSE	Not_North_Sea	NA	NA	NA	NA	NA	NA	NA	NA	NA	NA	NA	NA	NA	NA	NA	NA	NA	NA	NA
382	1475	9367213	Preventing overexploitation of migratory fish stocks: the efficacy of marine protected areas in a stochastic environment	2009	14884454	https://sysrev.com/p/99278/article/14884454	FALSE	Not_North_Sea	NA	NA	NA	NA	NA	NA	NA	NA	NA	NA	NA	NA	Not_specified	NA	NA	NA	NA	Not_tested	NA
383	1481	9367239	Using min/max autocorrelation factors of survey-based indicators to follow the evolution of fish stocks in time	2009	14883941	https://sysrev.com/p/99278/article/14883941	FALSE	Non_anthropogenic_driver	NA	NA	NA	NA	NA	NA	NA	NA	NA	NA	NA	NA	Not_specified	NA	NA	NA	NA	Not_tested	NA
384	1484	9367243	Trends in North Atlantic sea-surface fCO2 from 1990 to 2006	2009	14885965	https://sysrev.com/p/99278/article/14885965	FALSE	Not_North_Sea	NA	NA	NA	NA	NA	NA	NA	NA	NA	NA	NA	NA	Not_specified	NA	NA	NA	NA	Not_tested	NA
385	1487	9367249	Use of a Phytoplankton Community Index to assess the health of coastal waters	2008	14881953	https://sysrev.com/p/99278/article/14881953	FALSE	Non_anthropogenic_driver	NA	NA	NA	NA	NA	NA	NA	NA	NA	NA	NA	NA	Not_specified	NA	NA	NA	NA	Not_tested	NA
386	1488	9367250	Assessment of the diets of cod Gadus morhua and whiting Merlangius merlangus juveniles in a frontal region close to the Norwegian Trench: co‚Äö√Ñ√™existence or competition?	2008	14885578	https://sysrev.com/p/99278/article/14885578	FALSE	Non_anthropogenic_driver	NA	NA	NA	NA	NA	NA	NA	NA	NA	NA	NA	NA	Not_specified	NA	NA	NA	NA	Not_tested	NA
387	1493	9367261	Complex interactions in a rapidly changing world: responses of rocky shore communities to recent climate change	2008	14885995	https://sysrev.com/p/99278/article/14885995	FALSE	Not_North_Sea	NA	NA	NA	NA	NA	NA	NA	NA	NA	NA	NA	NA	NA	NA	NA	NA	NA	Not_tested	not_clear_enough
388	1496	9367270	Mass mussel mortality in The Netherlands after a bloom of Phaeocystis globosa (prymnesiophyceae)	2008	14885571	https://sysrev.com/p/99278/article/14885571	FALSE	Non_anthropogenic_driver	NA	NA	NA	NA	NA	NA	NA	NA	NA	NA	NA	NA	Not_specified	NA	NA	NA	NA	Not_tested	NA
389	1499	9367281	Toxicity of analytically cleaned pentabromodiphenylether after prolonged exposure in estuarine European flounder (Platichthys flesus), and partial life-cycle exposure in fresh water zebrafish (Danio rerio)	2008	14885626	https://sysrev.com/p/99278/article/14885626	FALSE	Not_North_Sea	NA	NA	NA	NA	NA	NA	NA	NA	NA	NA	NA	NA	Not_specified	NA	NA	NA	NA	Not_tested	NA
390	1512	9367305	Seabirds indicate changes in the composition of plastic litter in the Atlantic and south-western Indian Oceans	2008	14882584	https://sysrev.com/p/99278/article/14882584	FALSE	Not_North_Sea	NA	NA	NA	NA	NA	NA	NA	NA	NA	NA	NA	NA	Not_specified	NA	NA	NA	NA	Not_tested	NA
391	1520	9367331	The Belgian sandy beach ecosystem: a review	2008	14884190	https://sysrev.com/p/99278/article/14884190	FALSE	Non_anthropogenic_driver	NA	NA	NA	NA	NA	NA	NA	NA	NA	NA	NA	NA	Not_specified	NA	NA	NA	NA	Not_tested	NA
392	1521	9367401	Substratum selection by juvenile flounder Platichthys flesus (L.): effect of ephemeral filamentous macroalgae	2008	14883041	https://sysrev.com/p/99278/article/14883041	FALSE	Not_North_Sea	NA	NA	NA	NA	NA	NA	NA	NA	NA	NA	NA	NA	Not_specified	NA	NA	NA	NA	Not_tested	NA
393	1527	9367424	Environmental impacts of the expected increase in sea transportation, with a particular focus on oil and gas scenarios for Norway and northwest Russia	2007	14885436	https://sysrev.com/p/99278/article/14885436	FALSE	Not_North_Sea	NA	NA	NA	NA	NA	NA	NA	NA	NA	NA	NA	NA	Not_specified	NA	NA	NA	NA	Not_tested	NA
394	1529	9367429	Diversity and abundance of Gram positive bacteria in a tidal flat ecosystem	2007	14884304	https://sysrev.com/p/99278/article/14884304	FALSE	Non_anthropogenic_driver	NA	NA	NA	NA	NA	NA	NA	NA	NA	NA	NA	NA	Not_specified	NA	NA	NA	NA	Not_tested	NA
395	1533	9367442	Perfluoroalkyl compounds in Danish wastewater treatment plants and aquatic environments	2008	14883166	https://sysrev.com/p/99278/article/14883166	FALSE	Not_North_Sea	NA	NA	NA	NA	NA	NA	NA	NA	NA	NA	NA	NA	Not_specified	NA	NA	NA	NA	Not_tested	NA
396	1543	9367470	How unusual was autumn 2006 in Europe?	2007	14886431	https://sysrev.com/p/99278/article/14886431	FALSE	Not_North_Sea	NA	NA	NA	NA	NA	NA	NA	NA	NA	NA	NA	NA	Not_specified	NA	NA	NA	NA	Not_tested	NA
397	1547	9367478	A comparative analysis of m‚àö¬©tiers and catch profiles for some French demersal and pelagic fleets	2008	14881072	https://sysrev.com/p/99278/article/14881072	FALSE	population_not_eligible	NA	NA	NA	NA	NA	NA	NA	NA	NA	NA	NA	NA	Not_specified	NA	NA	NA	NA	Not_tested	NA
398	1550	9367483	Monthly indices of the post‚Äö√Ñ√™smolt growth of Atlantic salmon from the Drammen River, Norway	2008	14885437	https://sysrev.com/p/99278/article/14885437	FALSE	Non_anthropogenic_driver	NA	NA	NA	NA	NA	NA	NA	NA	NA	NA	NA	NA	Not_specified	NA	NA	NA	NA	Not_tested	NA
399	1553	9367489	Changing seasonality in North Atlantic coastal sea level from the analysis of long tide gauge records	2008	14881396	https://sysrev.com/p/99278/article/14881396	FALSE	Not_North_Sea	NA	NA	NA	NA	NA	NA	NA	NA	NA	NA	NA	NA	Not_specified	NA	NA	NA	NA	Not_tested	NA
400	1554	9367494	Implementing International Environmental Agreements: The Case of the Wadden Sea	2007	14881330	https://sysrev.com/p/99278/article/14881330	FALSE	Governance_only	NA	NA	NA	NA	NA	NA	NA	NA	NA	NA	NA	NA	Not_specified	NA	NA	NA	NA	Not_tested	NA
401	1558	9367508	Phenotypical characterization of changes in thymus and spleen associated with lymphoid depletion in free-ranging harbor porpoises (Phocoena phocoena)	2007	14886004	https://sysrev.com/p/99278/article/14886004	FALSE	Non_anthropogenic_driver	NA	NA	NA	NA	NA	NA	NA	NA	NA	NA	NA	NA	Not_specified	NA	NA	NA	NA	Not_tested	NA
402	1563	9367523	Twentieth-century trends in the thermal growing season in the Greater Baltic Area	2007	14885591	https://sysrev.com/p/99278/article/14885591	FALSE	Not_North_Sea	NA	NA	NA	NA	NA	NA	NA	NA	NA	NA	NA	NA	Not_specified	NA	NA	NA	NA	Not_tested	NA
403	1566	9367528	Environmental factors influencing the biodeposition of the suspension feeding bivalve Dreissena polymorpha (Pallas): Comparison of brackish and freshwater populations	2007	14881171	https://sysrev.com/p/99278/article/14881171	FALSE	Not_North_Sea	NA	NA	NA	NA	NA	NA	NA	NA	NA	NA	NA	NA	Not_specified	NA	NA	NA	NA	Not_tested	NA
404	1568	9367539	The pathology of the early stages of the crustacean parasite, Lernaeocera branchialis (L.), on Atlantic cod, Gadus morhua L.	2007	14884254	https://sysrev.com/p/99278/article/14884254	FALSE	Non_anthropogenic_driver	NA	NA	NA	NA	NA	NA	NA	NA	NA	NA	NA	NA	Not_specified	NA	NA	NA	NA	Not_tested	NA
405	1576	9367557	Surface CO2 measurements in the English Channel and Southern Bight of North Sea using voluntary observing ships	2007	14885475	https://sysrev.com/p/99278/article/14885475	FALSE	Non_anthropogenic_driver	NA	NA	NA	NA	NA	NA	NA	NA	NA	NA	NA	NA	Not_specified	NA	NA	NA	NA	Not_tested	NA
406	1580	9367568	Blood metal levels and metal-influenced immune functions of harbour seals in captivity	2008	14885767	https://sysrev.com/p/99278/article/14885767	FALSE	Not_North_Sea	NA	NA	NA	NA	NA	NA	NA	NA	NA	NA	NA	NA	Not_specified	NA	NA	NA	NA	Not_tested	NA
407	1581	9367577	Detecting and managing fisheries-induced evolution	2007	14885945	https://sysrev.com/p/99278/article/14885945	FALSE	Not_North_Sea	NA	NA	NA	NA	NA	NA	NA	NA	NA	NA	NA	NA	Not_specified	NA	NA	NA	NA	Not_tested	NA
408	1590	9367598	Feeding aquaculture growth through globalization: Exploitation of marine ecosystems for fishmeal	2007	14883614	https://sysrev.com/p/99278/article/14883614	FALSE	population_not_eligible	NA	NA	NA	NA	NA	NA	NA	NA	NA	NA	NA	NA	Not_specified	NA	NA	NA	NA	Not_tested	NA
409	1591	9367605	A long-term (1667‚Äö√Ñ√¨1860) perspective on impacts of fishing and environmental variability on fisheries for herring, eel, and whitefish in the Limfjord, Denmark	2007	14885010	https://sysrev.com/p/99278/article/14885010	FALSE	Not_right_time_period	NA	NA	NA	NA	NA	NA	NA	NA	NA	NA	NA	NA	Not_specified	NA	NA	NA	NA	Not_tested	NA
410	1614	9367654	Ideal free distribution or dynamic game? An agent-based simulation study of trawling strategies with varying information	2007	14884177	https://sysrev.com/p/99278/article/14884177	FALSE	population_not_eligible	NA	NA	NA	NA	NA	NA	NA	NA	NA	NA	NA	NA	Not_specified	NA	NA	NA	NA	Not_tested	NA
411	1617	9367659	Effect of habitat shifts on feeding behaviour and growth of 0 year‚Äö√Ñ√™group flounder Platichthys flesus (L.) transferred between macroalgae and bare sand habitats	2007	14886358	https://sysrev.com/p/99278/article/14886358	FALSE	Not_North_Sea	NA	NA	NA	NA	NA	NA	NA	NA	NA	NA	NA	NA	Not_specified	NA	NA	NA	NA	Not_tested	NA
412	1620	9367667	Offshore marine conservation policies in the North East Atlantic: Emerging tensions and opportunities	2007	14881221	https://sysrev.com/p/99278/article/14881221	FALSE	Governance_only	NA	NA	NA	NA	NA	NA	NA	NA	NA	NA	NA	NA	Not_specified	NA	NA	NA	NA	Not_tested	NA
413	1621	9367672	Plastic debris as nesting material in a Kittiwake-(Rissa tridactyla)-colony at the Jammerbugt, Northwest Denmark	2007	14882500	https://sysrev.com/p/99278/article/14882500	FALSE	Not_North_Sea	NA	NA	NA	NA	NA	NA	NA	NA	NA	NA	NA	NA	Not_specified	NA	NA	NA	NA	Not_tested	NA
414	1632	9367706	Assessing the impact of nutrient enrichment in estuaries: Susceptibility to eutrophication	2007	14886670	https://sysrev.com/p/99278/article/14886670	FALSE	Not_North_Sea	NA	NA	NA	NA	NA	NA	NA	NA	NA	NA	NA	NA	Not_specified	NA	NA	NA	NA	Not_tested	NA
415	1635	9367717	Changing European storm loss potentials under modified climate conditions according to ensemble simulations of the ECHAM5/MPI-OM1 GCM	2007	14882473	https://sysrev.com/p/99278/article/14882473	FALSE	population_not_eligible	NA	NA	NA	NA	NA	NA	NA	NA	NA	NA	NA	NA	Not_specified	NA	NA	NA	NA	Not_tested	NA
416	1637	9367725	INDIVIDUAL‚Äö√Ñ√™BASED MODELS AND THE MANAGEMENT OF SHOREBIRD POPULATIONS	2008	14886362	https://sysrev.com/p/99278/article/14886362	FALSE	Not_North_Sea	NA	NA	NA	NA	NA	NA	NA	NA	NA	NA	NA	NA	Not_specified	NA	NA	NA	NA	Not_tested	NA
417	1640	9367738	Artificial habitats and the restoration of degraded marine ecosystems and fisheries	2007	14881500	https://sysrev.com/p/99278/article/14881500	FALSE	Not_North_Sea	NA	NA	NA	NA	NA	NA	NA	NA	NA	NA	NA	NA	Not_specified	NA	NA	NA	NA	Not_tested	NA
418	1643	9367742	Population trend over 100¬¨‚Ä†years and conservation needs of breeding sandwich terns (Sterna sandvicensis) on the German North Sea coast	2007	14883332	https://sysrev.com/p/99278/article/14883332	FALSE	Non_anthropogenic_driver	NA	NA	NA	NA	NA	NA	NA	NA	NA	NA	NA	NA	Not_specified	NA	NA	NA	NA	Not_tested	NA
419	1646	9367752	Brake wear from vehicles as an important source of diffuse copper pollution	2007	14885281	https://sysrev.com/p/99278/article/14885281	FALSE	Not_North_Sea	NA	NA	NA	NA	NA	NA	NA	NA	NA	NA	NA	NA	Not_specified	NA	NA	NA	NA	Not_tested	air_calculations
420	1650	9367761	Little effect of excessive biofouling on the uptake of organic contaminants by semipermeable membrane devices	2006	14883770	https://sysrev.com/p/99278/article/14883770	FALSE	population_not_eligible	NA	NA	NA	NA	NA	NA	NA	NA	NA	NA	NA	NA	Not_specified	NA	NA	NA	NA	Not_tested	NA
421	1652	9367765	Genetic structure and temporal stability in the horse mackerel (Trachurus trachurus)	2008	14884001	https://sysrev.com/p/99278/article/14884001	FALSE	Non_anthropogenic_driver	NA	NA	NA	NA	NA	NA	NA	NA	NA	NA	NA	NA	Not_specified	NA	NA	NA	NA	Not_tested	NA
422	1653	9367769	Spatial distribution, population dynamics and productivity of Spisula subtruncata: implications for Spisula fisheries in seaduck wintering areas	2007	14882620	https://sysrev.com/p/99278/article/14882620	FALSE	Non_anthropogenic_driver	NA	NA	NA	NA	NA	NA	NA	NA	NA	NA	NA	NA	Not_specified	NA	NA	NA	NA	Not_tested	NA
423	1657	9367773	Rethinking the interface between ecology and society. The case of the cockle controversy in the Dutch Wadden Sea	2007	14882099	https://sysrev.com/p/99278/article/14882099	FALSE	Governance_only	NA	NA	NA	NA	NA	NA	NA	NA	NA	NA	NA	NA	Not_specified	NA	NA	NA	NA	Not_tested	NA
424	1660	9367781	Contamination control: Cleaning sludge in the North Sea	2006	14884276	https://sysrev.com/p/99278/article/14884276	FALSE	Other	method_only	NA	NA	NA	NA	NA	NA	NA	NA	NA	NA	NA	Not_specified	NA	NA	NA	NA	Not_tested	NA
425	1670	9367826	A simple model for water level and stratification in Ringk‚àö‚àèbing Fjord, a shallow, artificial estuary	2005	14885113	https://sysrev.com/p/99278/article/14885113	FALSE	Non_anthropogenic_driver	NA	NA	NA	NA	NA	NA	NA	NA	NA	NA	NA	NA	Not_specified	NA	NA	NA	NA	Not_tested	NA
426	1674	9367834	History of human settlement, cultural change and interference with the marine environment	2005	14882579	https://sysrev.com/p/99278/article/14882579	FALSE	Not_right_time_period	NA	NA	NA	NA	NA	NA	NA	NA	NA	NA	NA	NA	Not_specified	NA	NA	NA	NA	Not_tested	NA
427	1677	9367838	Mud tracer test during soft rock drilling	2006	14884669	https://sysrev.com/p/99278/article/14884669	FALSE	Not_North_Sea	NA	NA	NA	NA	NA	NA	NA	NA	NA	NA	NA	NA	Not_specified	NA	NA	NA	NA	Not_tested	NA
428	1685	9367861	Use and misuse of the IUCN Red List Criteria in projecting climate change impacts on biodiversity	2006	14884097	https://sysrev.com/p/99278/article/14884097	FALSE	Not_North_Sea	NA	NA	NA	NA	NA	NA	NA	NA	NA	NA	NA	NA	Not_specified	NA	NA	NA	NA	Not_tested	NA
429	1691	9367873	Archaeological evidence of former occurrence and changes in fishes, amphibians, birds, mammals and molluscs in the Wadden Sea area	2005	14883312	https://sysrev.com/p/99278/article/14883312	FALSE	Not_right_time_period	NA	NA	NA	NA	NA	NA	NA	NA	NA	NA	NA	NA	Not_specified	NA	NA	NA	NA	Not_tested	NA
430	1701	9367890	Offshore: North Sea facility gets the CETCO solution	2006	14886560	https://sysrev.com/p/99278/article/14886560	FALSE	population_not_eligible	NA	NA	NA	NA	NA	NA	NA	NA	NA	NA	NA	NA	Not_specified	NA	NA	NA	NA	Not_tested	NA
431	1704	9367893	Synchronous ecological regime shifts in the central Baltic and the North Sea in the late 1980s	2005	14882842	https://sysrev.com/p/99278/article/14882842	FALSE	Non_anthropogenic_driver	NA	NA	NA	NA	NA	NA	NA	NA	NA	NA	NA	NA	Not_specified	NA	NA	NA	NA	Not_tested	NA
432	1706	9367895	On the phenology of North Sea ichthyoplankton	2005	14886445	https://sysrev.com/p/99278/article/14886445	FALSE	Non_anthropogenic_driver	NA	NA	NA	NA	NA	NA	NA	NA	NA	NA	NA	NA	Not_specified	NA	NA	NA	NA	Not_tested	NA
433	1713	9367907	A model for evaluating fishing impacts on habitat and comparing fishing closure strategies	2006	14882525	https://sysrev.com/p/99278/article/14882525	FALSE	Not_North_Sea	NA	NA	NA	NA	NA	NA	NA	NA	NA	NA	NA	NA	Not_specified	NA	NA	NA	NA	Not_tested	NA
434	1714	9367909	Inshore-offshore comparison of parasite infestation in Mytilus edulis: implications for open ocean aquaculture	2005	14882599	https://sysrev.com/p/99278/article/14882599	FALSE	Non_anthropogenic_driver	NA	NA	NA	NA	NA	NA	NA	NA	NA	NA	NA	NA	Not_specified	NA	NA	NA	NA	Not_tested	NA
435	1726	9367941	Modelling the impacts of removing seal predation from Atlantic salmon, Salmo salar, rivers in Scotland: a tool for targeting conflict resolution	2006	14882241	https://sysrev.com/p/99278/article/14882241	FALSE	Not_North_Sea	NA	NA	NA	NA	NA	NA	NA	NA	NA	NA	NA	NA	Not_specified	NA	NA	NA	NA	Not_tested	NA
436	1729	9367957	Visions of Nature and Environmental Sustainability: Shellfish Harvesting in the Dutch Wadden Sea	2005	14884821	https://sysrev.com/p/99278/article/14884821	FALSE	Governance_only	NA	NA	NA	NA	NA	NA	NA	NA	NA	NA	NA	NA	Not_specified	NA	NA	NA	NA	Not_tested	NA
437	1739	9367983	Dietary accumulation efficiencies and biotransformation of polybrominated diphenyl ethers in farmed Atlantic salmon (Salmo salar)	2005	14885364	https://sysrev.com/p/99278/article/14885364	FALSE	Not_North_Sea	NA	NA	NA	NA	NA	NA	NA	NA	NA	NA	NA	NA	Not_specified	NA	NA	NA	NA	Not_tested	NA
438	1745	9367994	Red mullet migration into the northern North Sea during late winter	2005	14882353	https://sysrev.com/p/99278/article/14882353	FALSE	Non_anthropogenic_driver	NA	NA	NA	NA	NA	NA	NA	NA	NA	NA	NA	NA	Not_specified	NA	NA	NA	NA	Not_tested	NA
439	1746	9367995	Seasonal and longer term trends in sea temperature along the French North Sea coast, 1975 to 2002	2005	14881585	https://sysrev.com/p/99278/article/14881585	FALSE	Non_anthropogenic_driver	NA	NA	NA	NA	NA	NA	NA	NA	NA	NA	NA	NA	Not_specified	NA	NA	NA	NA	Not_tested	NA
440	1748	9368001	The houting Coregonus oxyrinchus(L.)(Salmoniformes: Coregonidae), a globally extinct species from the North Sea basin	2005	14881617	https://sysrev.com/p/99278/article/14881617	FALSE	Non_anthropogenic_driver	NA	NA	NA	NA	NA	NA	NA	NA	NA	NA	NA	NA	Not_specified	NA	NA	NA	NA	Not_tested	NA
441	1752	9368016	Treatment of Oil-Contaminated Drill Cuttings by Microwave Heating in a High-Power Single-Mode Cavity	2005	14881020	https://sysrev.com/p/99278/article/14881020	FALSE	population_not_eligible	NA	NA	NA	NA	NA	NA	NA	NA	NA	NA	NA	NA	Not_specified	NA	NA	NA	NA	Not_tested	NA
442	1753	9368017	Evolutionary regime shifts in age and size at maturation of exploited fish stocks	2006	14882586	https://sysrev.com/p/99278/article/14882586	FALSE	Not_North_Sea	NA	NA	NA	NA	NA	NA	NA	NA	NA	NA	NA	NA	Not_specified	NA	NA	NA	NA	Not_tested	NA
443	1757	9368027	Analysis of meso scaled spatial distribution of dab Limanda limanda in the German Bight: does the type of fishing gear matter?	2006	14884715	https://sysrev.com/p/99278/article/14884715	FALSE	population_not_eligible	NA	NA	NA	NA	NA	NA	NA	NA	NA	NA	NA	NA	NA	NA	NA	NA	NA	NA	NA
444	1761	9368040	Factors for the variability of discards: assumptions and field evidence	2005	14883140	https://sysrev.com/p/99278/article/14883140	FALSE	Not_North_Sea	NA	NA	NA	NA	NA	NA	NA	NA	NA	NA	NA	NA	Not_specified	NA	NA	NA	NA	Not_tested	North Sea is investigated in this paper. However, it's only one mention in the text. Please check
445	1765	9368062	Long‚Äö√Ñ√™term stability and effective population size in North Sea and Baltic Sea cod (Gadus morhua)	2005	14885729	https://sysrev.com/p/99278/article/14885729	FALSE	Non_anthropogenic_driver	NA	NA	NA	NA	NA	NA	NA	NA	NA	NA	NA	NA	Not_specified	NA	NA	NA	NA	Not_tested	NA
446	1772	9368073	Long‚Äö√Ñ√™term variation in the abundance of the brown shrimp Crangon crangon (L.) population of the German Bight and possible causes for its interannual variability	2004	14886308	https://sysrev.com/p/99278/article/14886308	FALSE	Non_anthropogenic_driver	NA	NA	NA	NA	NA	NA	NA	NA	NA	NA	NA	NA	Not_specified	NA	NA	NA	NA	Not_tested	NA
447	1774	9368078	Translating bioassay results to field population responses using a Leslie-matrix model for the marine amphipod Corophium volutator	2006	14886583	https://sysrev.com/p/99278/article/14886583	FALSE	Non_anthropogenic_driver	NA	NA	NA	NA	NA	NA	NA	NA	NA	NA	NA	NA	NA	NA	NA	NA	NA	NA	NA
448	1776	9368080	Chlorophyll-a in the rivers of eastern England	2006	14886096	https://sysrev.com/p/99278/article/14886096	FALSE	Not_North_Sea	NA	NA	NA	NA	NA	NA	NA	NA	NA	NA	NA	NA	Not_specified	NA	NA	NA	NA	Not_tested	NA
449	1779	9368086	Gene transcription profiling in pollutant exposed mussels (Mytilus spp.) using a new low-density oligonucleotide microarray	2006	14880966	https://sysrev.com/p/99278/article/14880966	FALSE	Not_North_Sea	NA	NA	NA	NA	NA	NA	NA	NA	NA	NA	NA	NA	Not_specified	NA	NA	NA	NA	Not_tested	NA
450	1794	9368151	Assessment of micronuclei induction in peripheral erythrocytes of fish exposed to xenobiotics under controlled conditions	2006	14883269	https://sysrev.com/p/99278/article/14883269	FALSE	Not_North_Sea	NA	NA	NA	NA	NA	NA	NA	Fish	NA	NA	NA	NA	Not_specified	NA	NA	NA	NA	Not_tested	species from Italy
451	1797	9368154	Modelling nitrogen pressure in river basins: A comparison between a statistical approach and the physically-based SWAT model	2005	14885073	https://sysrev.com/p/99278/article/14885073	FALSE	Not_North_Sea	NA	NA	NA	NA	NA	NA	NA	NA	NA	NA	NA	NA	Not_specified	NA	NA	NA	NA	Not_tested	NA
452	1806	9368166	A length-based multispecies model for evaluating community responses to fishing	2006	14884021	https://sysrev.com/p/99278/article/14884021	FALSE	Not_North_Sea	NA	NA	NA	NA	NA	NA	NA	NA	NA	NA	NA	NA	Not_specified	NA	NA	NA	NA	Not_tested	NA
453	1811	9368189	The origins of intensive marine fishing in medieval Europe: the English evidence	2004	14883796	https://sysrev.com/p/99278/article/14883796	FALSE	Not_right_time_period	NA	NA	NA	NA	NA	NA	NA	NA	NA	NA	NA	NA	Not_specified	NA	NA	NA	NA	Not_tested	NA
454	1812	9368192	Conservation Benefits of Temperate Marine Protected Areas: Variation among Fish Species	2006	14885795	https://sysrev.com/p/99278/article/14885795	FALSE	Not_North_Sea	NA	NA	NA	NA	NA	NA	NA	NA	NA	NA	NA	NA	Not_specified	NA	NA	NA	NA	Not_tested	NA
455	1813	9368196	Assessing the impact of hydropower and fisheries on downstream migrating silver eel, Anguilla anguilla, by telemetry in the River Meuse	2006	14883114	https://sysrev.com/p/99278/article/14883114	FALSE	Not_North_Sea	NA	NA	NA	NA	NA	NA	NA	NA	NA	NA	NA	NA	Not_specified	NA	NA	NA	NA	Not_tested	NA
456	1814	9368197	Ecological long-term research at Helgoland (German Bight, North Sea): retrospect and prospect?an introduction	2004	14881533	https://sysrev.com/p/99278/article/14881533	FALSE	population_not_eligible	NA	NA	NA	NA	NA	NA	NA	NA	NA	NA	NA	NA	Not_specified	NA	NA	NA	NA	Not_tested	NA
457	1819	9368202	Long-term changes in zooplankton biomass concentration and mean size over the Northwest European shelf inferred from Continuous Plankton Recorder data	2006	14883065	https://sysrev.com/p/99278/article/14883065	FALSE	Non_anthropogenic_driver	NA	NA	NA	NA	NA	NA	NA	NA	NA	NA	NA	NA	Not_specified	NA	NA	NA	NA	Not_tested	NA
458	1843	9368274	Long-Term Changes of a Coastal Bird Breeding Community on a Small Island ‚Äö√Ñ√¨ Does Natural Succession Compromise Conservation Values?	2005	14882856	https://sysrev.com/p/99278/article/14882856	FALSE	Non_anthropogenic_driver	NA	NA	NA	NA	NA	NA	NA	NA	NA	NA	NA	NA	Not_specified	NA	NA	NA	NA	Not_tested	NA
459	1849	9368296	Optimum sampling levels in discard sampling programs	2004	14883489	https://sysrev.com/p/99278/article/14883489	FALSE	Not_North_Sea	NA	NA	NA	NA	NA	NA	NA	NA	NA	NA	NA	NA	Not_specified	NA	NA	NA	NA	Not_tested	NA
460	1850	9368298	Comparison of growth and condition indices of juvenile flatfish in differentcoastal nursery grounds	2004	14883868	https://sysrev.com/p/99278/article/14883868	FALSE	Non_anthropogenic_driver	NA	NA	NA	NA	NA	NA	NA	NA	NA	NA	NA	NA	Not_specified	NA	NA	NA	NA	Not_tested	NA
461	1852	9368305	Simulation‚Äö√Ñ√™based investigations of fishery changes as affected by the scale and design of artificial habitats	2005	14886208	https://sysrev.com/p/99278/article/14886208	FALSE	Not_North_Sea	NA	NA	NA	NA	NA	NA	NA	NA	NA	NA	NA	NA	Not_specified	NA	NA	NA	NA	Not_tested	NA
462	1859	9368326	Mapping of the North Sea turbid coastal waters using SeaWiFS data	2004	14882215	https://sysrev.com/p/99278/article/14882215	FALSE	Non_anthropogenic_driver	NA	NA	NA	NA	NA	NA	NA	NA	NA	NA	NA	NA	Not_specified	NA	NA	NA	NA	Not_tested	NA
463	1862	9368331	RADIONUCLIDE SPECIATION IN EFFLUENT FROM LA HAGUE REPROCESSING PLANT IN FRANCE	2003	14884039	https://sysrev.com/p/99278/article/14884039	FALSE	Not_North_Sea	NA	NA	NA	NA	NA	NA	NA	NA	NA	NA	NA	NA	Not_specified	NA	NA	NA	NA	Not_tested	NA
464	1870	9368345	Depensation, probability of fertilization, and the mating system of Atlantic cod (Gadus morhua L.)	2004	14884010	https://sysrev.com/p/99278/article/14884010	FALSE	Non_anthropogenic_driver	NA	NA	NA	NA	NA	NA	NA	NA	NA	NA	NA	NA	Not_specified	NA	NA	NA	NA	Not_tested	NA
465	1874	9368357	Evolutionary dynamics of exploited populations selected by density dependent competitive interactions	2002	14884971	https://sysrev.com/p/99278/article/14884971	FALSE	Not_North_Sea	NA	NA	NA	NA	NA	NA	NA	NA	NA	NA	NA	NA	Not_specified	NA	NA	NA	NA	Not_tested	NA
466	1880	9368375	Growth of the razor clam Ensis directus, an alien species in the Wash on the east coast of England	2004	14883444	https://sysrev.com/p/99278/article/14883444	FALSE	Non_anthropogenic_driver	NA	NA	NA	NA	NA	NA	NA	NA	NA	NA	NA	NA	Not_specified	NA	NA	NA	NA	Not_tested	NA
467	1896	9368424	Thermal physiology of the common eelpout (Zoarces viviparus)	2003	14882756	https://sysrev.com/p/99278/article/14882756	FALSE	Non_anthropogenic_driver	NA	NA	NA	NA	NA	NA	NA	NA	NA	NA	NA	NA	Not_specified	NA	NA	NA	NA	Not_tested	NA
468	1899	9368433	The effect of an acute copper exposure on the diversity of a microbial community in North Sea sediments as revealed by DGGE analysis‚Äö√Ñ√¨‚Äö√Ñ√¨the importance of the protocol	2004	14881074	https://sysrev.com/p/99278/article/14881074	FALSE	Not_North_Sea	NA	NA	NA	NA	NA	NA	NA	Bacteria_other_microorganisms	NA	NA	NA	NA	Not_specified	NA	NA	NA	NA	Not_tested	NA
469	1900	9368442	Mytilus galloprovincialis-type foot-protein-1 alleles occur at low frequency among mussels in the Dutch Wadden Sea	2002	14883293	https://sysrev.com/p/99278/article/14883293	FALSE	Non_anthropogenic_driver	NA	NA	NA	NA	NA	NA	NA	NA	NA	NA	NA	NA	Not_specified	NA	NA	NA	NA	Not_tested	NA
470	1903	9368447	Habitat selection of wintering passerines in salt marshes of the German Wadden Sea	2004	14883581	https://sysrev.com/p/99278/article/14883581	FALSE	population_not_eligible	NA	NA	NA	NA	NA	NA	NA	NA	NA	NA	NA	NA	Not_specified	NA	NA	NA	NA	Not_tested	NA
471	1910	9368476	The European coastal zone: characterization and first assessment of ecosystem metabolism	2004	14882641	https://sysrev.com/p/99278/article/14882641	FALSE	Non_anthropogenic_driver	NA	NA	NA	NA	NA	NA	NA	NA	NA	NA	NA	NA	NA	NA	NA	NA	NA	NA	NA
472	1913	9368490	GIS-based methodologies for assessing nitrate, nitrite and ammonium distributions across a major UK basin, the Humber	2004	14882146	https://sysrev.com/p/99278/article/14882146	FALSE	Not_North_Sea	NA	NA	NA	NA	NA	NA	NA	NA	NA	NA	NA	NA	Not_specified	NA	NA	NA	NA	Not_tested	NA
473	1917	9368496	Sea to air transport of trace gases in the coastal zone: a literature review	2002	14885681	https://sysrev.com/p/99278/article/14885681	FALSE	population_not_eligible	NA	NA	NA	NA	NA	NA	NA	NA	NA	NA	NA	NA	NA	NA	NA	NA	NA	NA	NA
474	1924	9368522	Detecting regime shifts in the ocean: Data considerations	2004	14886681	https://sysrev.com/p/99278/article/14886681	FALSE	Non_anthropogenic_driver	NA	NA	NA	NA	NA	NA	NA	NA	NA	NA	NA	NA	Not_specified	NA	NA	NA	NA	Not_tested	NA
475	1926	9368525	The North Sea regime shift: Evidence, causes, mechanisms and consequences	2004	14882088	https://sysrev.com/p/99278/article/14882088	FALSE	Non_anthropogenic_driver	NA	NA	NA	NA	NA	NA	NA	NA	NA	NA	NA	NA	NA	NA	NA	NA	NA	NA	climate_change_not_explicit
476	1928	9368532	Current issues with fish and fisheries: editor‚Äö√Ñ√¥s overview and introduction	2003	14886093	https://sysrev.com/p/99278/article/14886093	FALSE	Not_North_Sea	NA	NA	NA	NA	NA	NA	NA	NA	NA	NA	NA	NA	Not_specified	NA	NA	NA	NA	Not_tested	NA
477	1937	9368555	Plankton effect on cod recruitment in the North Sea	2003	14886150	https://sysrev.com/p/99278/article/14886150	FALSE	Non_anthropogenic_driver	NA	NA	NA	NA	NA	NA	NA	NA	NA	NA	NA	NA	Not_specified	NA	NA	NA	NA	Not_tested	NA
478	1938	9368557	Integrated Coastal and Marine Management in Northern Regions: Reconciling Economic Development and Conservation	2002	14883862	https://sysrev.com/p/99278/article/14883862	FALSE	Governance_only	NA	NA	NA	NA	NA	NA	NA	NA	NA	NA	NA	NA	Not_specified	NA	NA	NA	NA	Not_tested	NA
479	1939	9368563	Adjusting for variable catchability of brown shrimps (Crangon crangon) in research surveys	2003	14881351	https://sysrev.com/p/99278/article/14881351	FALSE	population_not_eligible	NA	NA	NA	NA	NA	NA	NA	NA	NA	NA	NA	NA	Not_specified	NA	NA	NA	NA	Not_tested	NA
480	1942	9368573	Using the EM algorithm to weight data sets of unknown precision when modelling fish stocks	2004	14882453	https://sysrev.com/p/99278/article/14882453	FALSE	Non_anthropogenic_driver	NA	NA	NA	NA	NA	NA	NA	NA	NA	NA	NA	NA	Not_specified	NA	NA	NA	NA	Not_tested	NA
481	1945	9368583	Is phytoplankton growth in the Wadden Sea light or nitrogen limited?	2003	14885892	https://sysrev.com/p/99278/article/14885892	FALSE	Non_anthropogenic_driver	NA	NA	NA	NA	NA	NA	NA	NA	NA	NA	NA	NA	Not_specified	NA	NA	NA	NA	Not_tested	NA
482	1948	9368590	Variability of heat shock proteins and glutathione S-transferase in gill and digestive gland of blue mussel, Mytilus edulis	2003	14881063	https://sysrev.com/p/99278/article/14881063	FALSE	Not_North_Sea	NA	NA	NA	NA	NA	NA	NA	NA	NA	NA	NA	NA	Not_specified	NA	NA	NA	NA	Not_tested	NA
483	1949	9368591	North Atlantic Oscillation and timing of spring migration in birds	2003	14885619	https://sysrev.com/p/99278/article/14885619	FALSE	population_not_eligible	NA	NA	NA	NA	NA	NA	NA	NA	NA	NA	NA	NA	Not_specified	NA	NA	NA	NA	Not_tested	NA
484	1954	9368600	Mass mortality of common eiders ( Somateria mollissima ) in the Dutch Wadden Sea, winter 1999/2000: starvation in a commercially exploited wetland of international importance	2002	14885193	https://sysrev.com/p/99278/article/14885193	FALSE	population_not_eligible	NA	NA	NA	NA	NA	NA	NA	NA	NA	NA	NA	NA	NA	NA	NA	NA	NA	NA	NA
485	1957	9368614	Variation in fish condition between Atlantic cod (Gadus morhua) stocks, the effect on their productivity and management implications	2003	14883083	https://sysrev.com/p/99278/article/14883083	FALSE	Non_anthropogenic_driver	NA	NA	NA	NA	NA	NA	NA	NA	NA	NA	NA	NA	Not_specified	NA	NA	NA	NA	Not_tested	NA
486	1971	9368668	Island breeding and continental feeding: How are diet patterns in adult yellow-legged gulls influenced by landfill accessibility and breeding stages$	2003	14884094	https://sysrev.com/p/99278/article/14884094	FALSE	Not_North_Sea	NA	NA	NA	NA	NA	NA	NA	NA	NA	NA	NA	NA	Not_specified	NA	NA	NA	NA	Not_tested	NA
487	1979	9368683	Interannual variability in abundance of North Sea jellyfish and links to the North Atlantic Oscillation	2004	14885884	https://sysrev.com/p/99278/article/14885884	FALSE	Non_anthropogenic_driver	NA	NA	NA	NA	NA	NA	NA	NA	NA	NA	NA	NA	Not_specified	NA	NA	NA	NA	Not_tested	NA
488	1995	9368718	Regional climatic warming drives long‚Äö√Ñ√¨term community changes of British marine fish	2004	14883674	https://sysrev.com/p/99278/article/14883674	FALSE	Not_North_Sea	NA	NA	NA	NA	NA	NA	NA	NA	NA	NA	NA	NA	Not_specified	NA	NA	NA	NA	Not_tested	NA
489	1998	9368721	The prediction and management of aquatic nitrogen pollution across Europe: an introduction to the Integrated Nitrogen in European Catchments project (INCA)	2002	14881690	https://sysrev.com/p/99278/article/14881690	FALSE	Not_North_Sea	NA	NA	NA	NA	NA	NA	NA	NA	NA	NA	NA	NA	Not_specified	NA	NA	NA	NA	Not_tested	NA
490	1999	9368722	Modelling nitrogen dynamics and distributions in the River Tweed, Scotland: an application of the INCA model	2002	14881833	https://sysrev.com/p/99278/article/14881833	FALSE	Not_North_Sea	NA	NA	NA	NA	NA	NA	NA	NA	NA	NA	NA	NA	Not_specified	NA	NA	NA	NA	Not_tested	NA
491	2013	9368756	Periodic changes in the zooplankton of the North Sea during the twentieth century linked to oceanic inflow	2003	14883872	https://sysrev.com/p/99278/article/14883872	FALSE	Non_anthropogenic_driver	NA	NA	NA	NA	NA	NA	NA	NA	NA	NA	NA	NA	Not_specified	NA	NA	NA	NA	Not_tested	NA
492	2021	9368768	An analysis of mussel bed habitats in the Dutch Wadden Sea	2002	14886488	https://sysrev.com/p/99278/article/14886488	FALSE	Non_anthropogenic_driver	NA	NA	NA	NA	NA	NA	NA	NA	NA	NA	NA	NA	Not_specified	NA	NA	NA	NA	Not_tested	NA
493	2028	9368786	Hydrography and cohesive sediment modelling: application to the R‚àö‚àèm‚àö‚àè Dyb tidal area	2003	14885683	https://sysrev.com/p/99278/article/14885683	FALSE	Non_anthropogenic_driver	NA	NA	NA	NA	NA	NA	NA	NA	NA	NA	NA	NA	Not_specified	NA	NA	NA	NA	Not_tested	NA
494	2029	9368796	Environmental health indicators	2003	14885569	https://sysrev.com/p/99278/article/14885569	FALSE	population_not_eligible	NA	NA	NA	NA	NA	NA	NA	NA	NA	NA	NA	NA	Not_specified	NA	NA	NA	NA	Not_tested	NA
495	2030	9368797	Ecological performance indicators in the North Sea: development and application	2003	14881240	https://sysrev.com/p/99278/article/14881240	FALSE	Governance_only	NA	NA	NA	NA	NA	NA	NA	NA	NA	NA	NA	NA	Not_specified	NA	NA	NA	NA	Not_tested	NA
496	2031	9368798	User requirements and information definition for a virtual coastal and marine data warehouse	2003	14883955	https://sysrev.com/p/99278/article/14883955	FALSE	Non_anthropogenic_driver	NA	NA	NA	NA	NA	NA	NA	NA	NA	NA	NA	NA	Not_specified	NA	NA	NA	NA	Not_tested	NA
497	2033	9368803	The use of CPR data in fisheries research	2003	14883846	https://sysrev.com/p/99278/article/14883846	FALSE	Non_anthropogenic_driver	NA	NA	NA	NA	NA	NA	NA	NA	NA	NA	NA	NA	Not_specified	NA	NA	NA	NA	Not_tested	NA
498	2040	9368822	Growth, sexual maturation and spawning in central North Sea plaice (Pleuronectes platessa L.), and the generation of maturity ogives from commercial catch data	2000	14882563	https://sysrev.com/p/99278/article/14882563	FALSE	Non_anthropogenic_driver	NA	NA	NA	NA	NA	NA	NA	NA	NA	NA	NA	NA	Not_specified	NA	NA	NA	NA	Not_tested	NA
499	2042	9368827	Synchrony in the recruitment time-series of plaice (Pleuronectes platessa L) around the United Kingdom and the influence of sea temperature	2000	14884832	https://sysrev.com/p/99278/article/14884832	FALSE	Non_anthropogenic_driver	NA	NA	NA	NA	NA	NA	NA	NA	NA	NA	NA	NA	Not_specified	NA	NA	NA	NA	Not_tested	NA
500	2046	9368839	Impact of cephalopods in the food chain and their interaction with the environment and fisheries: an overview	2001	14883666	https://sysrev.com/p/99278/article/14883666	FALSE	Not_North_Sea	NA	NA	NA	NA	NA	NA	NA	NA	NA	NA	NA	NA	Not_specified	NA	NA	NA	NA	Not_tested	NA
501	2047	9368842	Marine specimen banking: archive and pollution control for the 21st century	2000	14884024	https://sysrev.com/p/99278/article/14884024	FALSE	Non_anthropogenic_driver	NA	NA	NA	NA	NA	NA	NA	NA	NA	NA	NA	NA	Not_specified	NA	NA	NA	NA	Not_tested	NA
502	2049	9368852	Modeling Storm-Water Runoff Quantity and Quality from Marine Drydocks	2000	14884292	https://sysrev.com/p/99278/article/14884292	FALSE	Not_North_Sea	NA	NA	NA	NA	NA	NA	NA	NA	NA	NA	NA	NA	Not_specified	NA	NA	NA	NA	Not_tested	NA
503	2059	9368882	Occurrence and Effects of Organotins on Adult Common Whelk (Buccinum undatum) (Mollusca, Gastropoda) in Harbours and in a Simulated Dredging Situation	2001	14881940	https://sysrev.com/p/99278/article/14881940	FALSE	Not_North_Sea	NA	NA	NA	NA	NA	NA	NA	NA	NA	NA	NA	NA	Not_specified	NA	NA	NA	NA	Not_tested	NA
504	2061	9368888	The carbon dioxide system in the Elbe estuary	2002	14881905	https://sysrev.com/p/99278/article/14881905	FALSE	Non_anthropogenic_driver	NA	NA	NA	NA	NA	NA	NA	NA	NA	NA	NA	NA	Not_specified	NA	NA	NA	NA	Not_tested	NA
505	2062	9368893	The use of imposex to assess tributyltin contamination in coastal waters and open seas	2000	14882042	https://sysrev.com/p/99278/article/14882042	FALSE	Not_North_Sea	NA	NA	NA	NA	NA	NA	NA	NA	NA	NA	NA	NA	Not_specified	NA	NA	NA	NA	Not_tested	NA
506	2068	9368906	Methane distribution in European tidal estuaries	2002	14883092	https://sysrev.com/p/99278/article/14883092	FALSE	Non_anthropogenic_driver	NA	NA	NA	NA	NA	NA	NA	NA	NA	NA	NA	NA	Not_specified	NA	NA	NA	NA	Not_tested	NA
507	2070	9368916	Modelling pollution dispersion, the ecosystem and water quality in coastal waters: a review	2002	14885879	https://sysrev.com/p/99278/article/14885879	FALSE	population_not_eligible	NA	NA	NA	NA	NA	NA	NA	NA	NA	NA	NA	NA	Not_specified	NA	NA	NA	NA	Not_tested	modelling tools only
508	2073	9368923	Life cycle of Crangon crangon in the North Sea: a simulation of the timing of recruitment as a function of the seasonal temperature signal	2002	14886156	https://sysrev.com/p/99278/article/14886156	FALSE	Non_anthropogenic_driver	NA	NA	NA	NA	NA	NA	NA	NA	NA	NA	NA	NA	Not_specified	NA	NA	NA	NA	Not_tested	NA
509	2075	9368927	Spatial patterns of whiting abundance in Scottish waters and relationships with environmental variables	2001	14885318	https://sysrev.com/p/99278/article/14885318	FALSE	Non_anthropogenic_driver	NA	NA	NA	NA	NA	NA	NA	NA	NA	NA	NA	NA	NA	NA	NA	NA	NA	NA	NA
510	2077	9368935	Morphodynamics of Holocene salt marshes: a review sketch from the Atlantic and Southern North Sea coasts of Europe	2000	14884411	https://sysrev.com/p/99278/article/14884411	FALSE	Not_right_time_period	NA	NA	NA	NA	NA	NA	NA	NA	NA	NA	NA	NA	Not_specified	NA	NA	NA	NA	Not_tested	NA
511	2083	9368964	Hydrography and mackerel distribution on the shelf edge west of the Norwegian deeps	2001	14884875	https://sysrev.com/p/99278/article/14884875	FALSE	Non_anthropogenic_driver	NA	NA	NA	NA	NA	NA	NA	NA	NA	NA	NA	NA	Not_specified	NA	NA	NA	NA	Not_tested	NA
512	2085	9368973	Effect of aquaculture on world fish supplies	2000	14884016	https://sysrev.com/p/99278/article/14884016	FALSE	Not_North_Sea	NA	NA	NA	NA	NA	NA	NA	NA	NA	NA	NA	NA	Not_specified	NA	NA	NA	NA	Not_tested	NA
513	2090	9368979	Day‚Äö√Ñ√¨night and depth effects on catch rates during trawl surveys in the North Sea	2001	14884939	https://sysrev.com/p/99278/article/14884939	FALSE	Non_anthropogenic_driver	NA	NA	NA	NA	NA	NA	NA	NA	NA	NA	NA	NA	Not_specified	NA	NA	NA	NA	Not_tested	light&depth
514	2091	9368986	The biology and exploitation of John dory, Zeus faber (Linnaeus, 1758) in the waters of England and Wales	2001	14884152	https://sysrev.com/p/99278/article/14884152	FALSE	Not_North_Sea	NA	NA	NA	NA	NA	NA	NA	NA	NA	NA	NA	NA	Not_specified	NA	NA	NA	NA	Not_tested	NA
515	2104	9369016	Temporal abundance patterns and growth of juvenile herring and sprat from the Thames estuary 1977‚Äö√Ñ√¨1992	2000	14881194	https://sysrev.com/p/99278/article/14881194	FALSE	Non_anthropogenic_driver	NA	NA	NA	NA	NA	NA	NA	NA	NA	NA	NA	NA	Not_specified	NA	NA	NA	NA	Not_tested	NA
516	2105	9369018	Development of Crassostrea gigas Larvae is Affected by 4-nonylphenol	2000	14886076	https://sysrev.com/p/99278/article/14886076	FALSE	Not_North_Sea	NA	NA	NA	NA	NA	NA	NA	NA	NA	NA	NA	NA	Not_specified	NA	NA	NA	NA	Not_tested	NA
517	2112	9369034	Foreword to the special volume: environmental change, land management and water quality in Scotland	2001	14886264	https://sysrev.com/p/99278/article/14886264	FALSE	Abstract_only	NA	NA	NA	NA	NA	NA	NA	NA	NA	NA	NA	NA	Not_specified	NA	NA	NA	NA	Not_tested	NA
518	2115	9369049	River water quality in the Humber catchment: an introduction using GIS-based mapping and analysis	2000	14882732	https://sysrev.com/p/99278/article/14882732	FALSE	Not_North_Sea	NA	NA	NA	NA	NA	NA	NA	NA	NA	NA	NA	NA	Not_specified	NA	NA	NA	NA	Not_tested	NA
519	2117	9369051	Distributions and seasonal variability of pH and alkalinity in the Tweed Estuary, UK	2000	14882803	https://sysrev.com/p/99278/article/14882803	FALSE	Non_anthropogenic_driver	NA	NA	NA	NA	NA	NA	NA	NA	NA	NA	NA	NA	Not_specified	NA	NA	NA	NA	Not_tested	NA
520	2122	9369061	Evaluating a dynamic approach to yield-mortality models	2001	14885921	https://sysrev.com/p/99278/article/14885921	FALSE	Not_North_Sea	NA	NA	NA	NA	NA	NA	NA	NA	NA	NA	NA	NA	Not_specified	NA	NA	NA	NA	Not_tested	NA
521	2125	9369073	The water quality of the River Trent: from the lower non-tidal reaches to the freshwater tidal zone	2000	14881613	https://sysrev.com/p/99278/article/14881613	FALSE	Not_North_Sea	NA	NA	NA	NA	NA	NA	NA	NA	NA	NA	NA	NA	Not_specified	NA	NA	NA	NA	Not_tested	NA
522	2126	9369074	The water quality of the River Thames at a rural site downstream of Oxford	2000	14885797	https://sysrev.com/p/99278/article/14885797	FALSE	Not_North_Sea	NA	NA	NA	NA	NA	NA	NA	NA	NA	NA	NA	NA	Not_specified	NA	NA	NA	NA	Not_tested	NA
523	2129	9369082	A summary of river water quality data collected within the Land‚Äö√Ñ√¨Ocean Interaction Study: core data for eastern UK rivers draining to the North Sea	2000	14882669	https://sysrev.com/p/99278/article/14882669	FALSE	Not_North_Sea	NA	NA	NA	NA	NA	NA	NA	NA	NA	NA	NA	NA	Not_specified	NA	NA	NA	NA	Not_tested	NA
524	2132	9369100	Survival of tropical ballast water organisms during a cruise from the Indian Ocean to the North Sea	2000	14882034	https://sysrev.com/p/99278/article/14882034	FALSE	Not_North_Sea	NA	NA	NA	NA	NA	NA	NA	NA	NA	NA	NA	NA	Not_specified	NA	NA	NA	NA	Not_tested	NA
525	2134	9369103	Can shell scars on dog cockles (Glycymeris glycymeris L.) be used as an indicator of fishing disturbance?	2000	14881610	https://sysrev.com/p/99278/article/14881610	FALSE	Not_North_Sea	NA	NA	NA	NA	NA	NA	NA	NA	NA	NA	NA	NA	Not_specified	NA	NA	NA	NA	Not_tested	NA
526	2136	9369107	Regulation of Carbonic Anhydrase Expression by Zinc, Cobalt, and Carbon Dioxide in the Marine Diatom Thalassiosira weissflogii	2000	14883126	https://sysrev.com/p/99278/article/14883126	FALSE	Not_North_Sea	NA	NA	NA	NA	NA	NA	NA	NA	NA	NA	NA	NA	Not_specified	NA	NA	NA	NA	Not_tested	NA
527	2139	9369116	Discard analysis and damage to non-target species in the ‚Äö√Ñ√∫rapido‚Äö√Ñ√π trawl fishery	2001	14882731	https://sysrev.com/p/99278/article/14882731	FALSE	Not_North_Sea	NA	NA	NA	NA	NA	NA	NA	NA	NA	NA	NA	NA	Not_specified	NA	NA	NA	NA	Not_tested	NA
528	2151	9369171	QSAR Models To Predict Effect of Ionic Strength on Sorption of Chlorinated Benzenes and Phenols at Sediment‚Äö√Ñ√¨Water Interface	2001	14882596	https://sysrev.com/p/99278/article/14882596	FALSE	Not_North_Sea	NA	NA	NA	NA	NA	NA	NA	NA	NA	NA	NA	NA	Not_specified	NA	NA	NA	NA	Not_tested	NA
529	2155	9369193	Fishery Stability, Local Extinctions, and Shifts in Community Structure in Skates	2000	14881460	https://sysrev.com/p/99278/article/14881460	FALSE	Not_North_Sea	NA	NA	NA	NA	NA	NA	NA	NA	NA	NA	NA	NA	Not_specified	NA	NA	NA	NA	Not_tested	NA
530	2157	9369197	European continental shelf as a significant sink for atmospheric carbon dioxide	2001	14884355	https://sysrev.com/p/99278/article/14884355	FALSE	Non_anthropogenic_driver	NA	NA	NA	NA	NA	NA	NA	NA	NA	NA	NA	NA	Not_specified	NA	NA	NA	NA	Not_tested	NA
531	2169	9369240	Sources of variation in the age composition of sandeel landings	2001	14883775	https://sysrev.com/p/99278/article/14883775	FALSE	Non_anthropogenic_driver	NA	NA	NA	NA	NA	NA	NA	NA	NA	NA	NA	NA	Not_specified	NA	NA	NA	NA	Not_tested	NA
532	2171	9369242	A new era for the offshore oil and gas industry on the UKCS	1999	14885677	https://sysrev.com/p/99278/article/14885677	FALSE	population_not_eligible	NA	NA	NA	NA	NA	NA	NA	NA	NA	NA	NA	NA	Not_specified	NA	NA	NA	NA	Not_tested	NA
533	2174	9369246	Temporal and Spatial Patterns in ≈í¬±- and ≈í‚â•-Hexachlorocyclohexane Concentrations in Industrially Contaminated Rivers	1999	14886303	https://sysrev.com/p/99278/article/14886303	FALSE	Not_North_Sea	NA	NA	NA	NA	NA	NA	NA	NA	NA	NA	NA	NA	Not_specified	NA	NA	NA	NA	Not_tested	NA
534	2175	9369247	Predicting shorebird mortality and population size under different regimes of shellfishery management	2001	14885702	https://sysrev.com/p/99278/article/14885702	FALSE	Not_North_Sea	NA	NA	NA	NA	NA	NA	NA	NA	NA	NA	NA	NA	Not_specified	NA	NA	NA	NA	Not_tested	NA
535	2180	9369258	Regional trends in coastal wintering waders in Britain	2000	14881136	https://sysrev.com/p/99278/article/14881136	FALSE	Non_anthropogenic_driver	NA	NA	NA	NA	NA	NA	NA	NA	NA	NA	NA	NA	Not_specified	NA	NA	NA	NA	Not_tested	NA
536	2191	9369285	Comparative analysis of phylogenetic and fishing effects in life history patterns of teleost fishes	2000	14883079	https://sysrev.com/p/99278/article/14883079	FALSE	Not_North_Sea	NA	NA	NA	NA	NA	NA	NA	NA	NA	NA	NA	NA	Not_specified	NA	NA	NA	NA	Not_tested	NA
537	2201	9369315	2000 years of sediment-borne heavy metal storage in the Yorkshire Ouse basin, NE England, UK	1999	14886061	https://sysrev.com/p/99278/article/14886061	FALSE	Not_right_time_period	NA	NA	NA	NA	NA	NA	NA	NA	NA	NA	NA	NA	Not_specified	NA	NA	NA	NA	Not_tested	NA
538	2202	9369316	Acid-available particulate trace metals associated with suspended sediment in the Humber rivers: a regional assessment	1999	14883326	https://sysrev.com/p/99278/article/14883326	FALSE	Not_North_Sea	NA	NA	NA	NA	NA	NA	NA	NA	NA	NA	NA	NA	Not_specified	NA	NA	NA	NA	Not_tested	NA
539	2205	9369319	Rivers and coastal research in the Land Ocean Interaction Study	1997	14885703	https://sysrev.com/p/99278/article/14885703	FALSE	Non_anthropogenic_driver	NA	NA	NA	NA	NA	NA	NA	NA	NA	NA	NA	NA	Not_specified	NA	NA	NA	NA	Not_tested	NA
540	2224	9369378	Changing storminess? An analysis of long-term sea level data sets	1999	14885138	https://sysrev.com/p/99278/article/14885138	FALSE	Non_anthropogenic_driver	NA	NA	NA	NA	NA	NA	NA	NA	NA	NA	NA	NA	Not_specified	NA	NA	NA	NA	Not_tested	NA
541	2227	9369395	The scope for research in practical fishery management	1998	14881990	https://sysrev.com/p/99278/article/14881990	FALSE	Governance_only	NA	NA	NA	NA	NA	NA	NA	NA	NA	NA	NA	NA	Not_specified	NA	NA	NA	NA	Not_tested	NA
542	2231	9369403	Seasonal variation in the occurrence of planktic bivalve larvae in the Schleswig-Holstein Wadden Sea	1997	14885110	https://sysrev.com/p/99278/article/14885110	FALSE	Non_anthropogenic_driver	NA	NA	NA	NA	NA	NA	NA	NA	NA	NA	NA	NA	Not_specified	NA	NA	NA	NA	Not_tested	NA
543	2242	9369427	Impact assessment on exploration drilling in the Wadden Sea, the Netherlands	1998	14883270	https://sysrev.com/p/99278/article/14883270	FALSE	Governance_only	NA	NA	NA	NA	NA	NA	NA	NA	NA	NA	NA	NA	Not_specified	NA	NA	NA	NA	Not_tested	NA
544	2246	9369437	Method for estimating variability due to sampling of catches on a trawl survey	1998	14881978	https://sysrev.com/p/99278/article/14881978	FALSE	population_not_eligible	NA	NA	NA	NA	NA	NA	NA	NA	NA	NA	NA	NA	NA	NA	NA	NA	NA	NA	NA
545	2248	9369455	Quality assurance in measuring the elemental composition of the alga Fucus vesiculosus	1999	14884561	https://sysrev.com/p/99278/article/14884561	FALSE	population_not_eligible	NA	NA	NA	NA	NA	NA	NA	NA	NA	NA	NA	NA	Not_specified	NA	NA	NA	NA	Not_tested	NA
546	2249	9369458	Maternal effects ‚Äö√Ñ√Æ a link between the past and the future	1997	14882700	https://sysrev.com/p/99278/article/14882700	FALSE	Non_anthropogenic_driver	NA	NA	NA	NA	NA	NA	NA	NA	NA	NA	NA	NA	Not_specified	NA	NA	NA	NA	Not_tested	NA
547	2259	9369479	Content of 8-oxodG in chromosomal DNA of Sparus aurata fish as biomarker of oxidative stress and environmental pollution	1999	14886131	https://sysrev.com/p/99278/article/14886131	FALSE	Not_North_Sea	NA	NA	NA	NA	NA	NA	NA	NA	NA	NA	NA	NA	Not_specified	NA	NA	NA	NA	Not_tested	NA
548	2264	9369504	Are changes in N:P ratios in coastal waters the key to increased red tide blooms?	1997	14883879	https://sysrev.com/p/99278/article/14883879	FALSE	Not_North_Sea	NA	NA	NA	NA	NA	NA	NA	NA	NA	NA	NA	NA	Not_specified	NA	NA	NA	NA	Not_tested	focus on Hong Kong
549	2269	9369521	Responses of hepatic biotransformation and antioxidant enzymes to CYP1A-inducers (3-methylcholanthrene, ≈í‚â§-naphthoflavone) in sea bass (Dicentrarchus labrax), dab (Limanda limanda) and rainbow trout (Oncorhynchus mykiss)	1996	14886627	https://sysrev.com/p/99278/article/14886627	FALSE	Not_North_Sea	NA	NA	NA	NA	NA	NA	NA	NA	NA	NA	NA	NA	Not_specified	NA	NA	NA	NA	Not_tested	species are not from our study area
550	2283	9369542	Short Communication: The anchovy returns to the Wadden Sea	1996	14886459	https://sysrev.com/p/99278/article/14886459	FALSE	Non_anthropogenic_driver	NA	NA	NA	NA	NA	NA	NA	NA	NA	NA	NA	NA	Not_specified	NA	NA	NA	NA	Not_tested	NA
551	2284	9369544	Heavy metal uptake, physiological response and survival of the blue mussel (Mytilus edulis) from marine and brackish waters in relation to the induction of heat-shock protein 70	1999	14881436	https://sysrev.com/p/99278/article/14881436	FALSE	Not_North_Sea	NA	NA	NA	NA	NA	NA	NA	NA	NA	NA	NA	NA	Not_specified	NA	NA	NA	NA	Not_tested	NA
552	2286	9369548	Laboratory investigations on larval development, motility and settlement of white weed (Sertularia cupressina L.) - in view of ist assumed decrease in the Wadden Sea	1999	14886170	https://sysrev.com/p/99278/article/14886170	FALSE	Non_anthropogenic_driver	NA	NA	NA	NA	NA	NA	NA	NA	NA	NA	NA	NA	Not_specified	NA	NA	NA	NA	Not_tested	NA
553	2291	9369559	Discharges from hydroelectric power schemes as a trigger for marine algal blooms	1997	14884428	https://sysrev.com/p/99278/article/14884428	FALSE	Not_North_Sea	NA	NA	NA	NA	NA	NA	NA	NA	NA	NA	NA	NA	Not_specified	NA	NA	NA	NA	Not_tested	NA
554	2292	9369561	Demersal fishing disturbance increases predation risk for whelks (Buccinum undatum L.)	1998	14886314	https://sysrev.com/p/99278/article/14886314	FALSE	Not_North_Sea	NA	NA	NA	NA	NA	NA	NA	NA	NA	NA	NA	NA	Not_specified	NA	NA	NA	NA	Not_tested	NA
555	2295	9369567	Modelling the Spread of Phocine Distemper Virus among Harbour Seals	1998	14881926	https://sysrev.com/p/99278/article/14881926	FALSE	Non_anthropogenic_driver	NA	NA	NA	NA	NA	NA	NA	NA	NA	NA	NA	NA	Not_specified	NA	NA	NA	NA	Not_tested	NA
556	2298	9369579	Factors affecting the annual abundance and regional distribution of English inshore demersal fish populations: 1973 to 1995	1996	14885516	https://sysrev.com/p/99278/article/14885516	FALSE	Non_anthropogenic_driver	NA	NA	NA	NA	NA	NA	NA	NA	NA	NA	NA	NA	Not_specified	NA	NA	NA	NA	Not_tested	NA
557	2300	9369583	Long-term fluctuations in fish recruit abundance in the western Wadden Sea in relation to variation in the marine environment	1996	14886557	https://sysrev.com/p/99278/article/14886557	FALSE	Non_anthropogenic_driver	NA	NA	NA	NA	NA	NA	NA	NA	NA	NA	NA	NA	Not_specified	NA	NA	NA	NA	Not_tested	NA
558	2310	9369598	The Density of Redshank Tringa totanus Breeding on the Salt-Marshes of the Wash in Relation to Habitat and Its Grazing Management	1997	14884387	https://sysrev.com/p/99278/article/14884387	FALSE	Non_anthropogenic_driver	NA	NA	NA	NA	NA	NA	NA	NA	NA	NA	NA	NA	Not_specified	NA	NA	NA	NA	Not_tested	NA
559	2314	9369607	The application of the 32P-postlabelling assay to aquatic biomonitoring	1997	14886576	https://sysrev.com/p/99278/article/14886576	FALSE	Not_North_Sea	NA	NA	NA	NA	NA	NA	NA	NA	NA	NA	NA	NA	NA	NA	NA	NA	NA	NA	NA
560	2319	9369623	Systematic application of United Kingdom river flow and quality databases for estimating annual river mass loads (1975‚Äö√Ñ√¨1994)	1998	14881955	https://sysrev.com/p/99278/article/14881955	FALSE	Not_North_Sea	NA	NA	NA	NA	NA	NA	NA	NA	NA	NA	NA	NA	Not_specified	NA	NA	NA	NA	Not_tested	NA
561	2322	9369628	The significance of dissolved carbon dioxide in major lowland rivers entering the North Sea	1998	14884138	https://sysrev.com/p/99278/article/14884138	FALSE	Non_anthropogenic_driver	NA	NA	NA	NA	NA	NA	NA	NA	NA	NA	NA	NA	Not_specified	NA	NA	NA	NA	Not_tested	NA
562	2323	9369631	Conclusions to special issue: Water quality and biology of United Kingdom rivers entering the North Sea: The Land Ocean Interaction Study (LOIS) and associated work	1998	14883386	https://sysrev.com/p/99278/article/14883386	FALSE	Not_North_Sea	NA	NA	NA	NA	NA	NA	NA	NA	NA	NA	NA	NA	NA	NA	NA	NA	NA	NA	NA
563	2325	9369638	Dissolved carbon dioxide in Dutch coastal waters	1996	14882664	https://sysrev.com/p/99278/article/14882664	FALSE	Non_anthropogenic_driver	NA	NA	NA	NA	NA	NA	NA	NA	NA	NA	NA	NA	Not_specified	NA	NA	NA	NA	Not_tested	NA
564	2326	9369640	Arylesters of alkylsulfonic acids in sediments	1998	14885089	https://sysrev.com/p/99278/article/14885089	FALSE	Not_North_Sea	NA	NA	NA	NA	NA	NA	NA	NA	NA	NA	NA	NA	Not_specified	NA	NA	NA	NA	Not_tested	NA
565	2342	9369675	Phosphorus sorption capacities and saturation of soils in two regions with different livestock densities in northwest Germany	1997	14881681	https://sysrev.com/p/99278/article/14881681	FALSE	Not_North_Sea	NA	NA	NA	NA	NA	NA	NA	NA	NA	NA	NA	NA	Not_specified	NA	NA	NA	NA	Not_tested	NA
566	2343	9369676	Airborne concentrations and deposition fluxes of major and trace species at marine stations in Southern Scandinavia	1996	14884930	https://sysrev.com/p/99278/article/14884930	FALSE	Not_North_Sea	NA	NA	NA	NA	NA	NA	NA	NA	NA	NA	NA	NA	NA	NA	NA	NA	NA	NA	NA
567	2344	9369678	The specification of mixing in random walk models for dispersion in the sea	1998	14881998	https://sysrev.com/p/99278/article/14881998	FALSE	population_not_eligible	NA	NA	NA	NA	NA	NA	NA	NA	NA	NA	NA	NA	Not_specified	NA	NA	NA	NA	Not_tested	NA
568	2346	9369685	Characterization of the microsomal epoxide hydrolase of hepatic microsomes of the common dab,Limanda limanda	1996	14885802	https://sysrev.com/p/99278/article/14885802	FALSE	Non_anthropogenic_driver	NA	NA	NA	NA	NA	NA	NA	NA	NA	NA	NA	NA	Not_specified	NA	NA	NA	NA	Not_tested	NA
569	2347	9369688	Relevance of the Behaviour of Seabirds to the Conservation of Marine Environments	1996	14886124	https://sysrev.com/p/99278/article/14886124	FALSE	Non_anthropogenic_driver	NA	NA	NA	NA	NA	NA	NA	NA	NA	NA	NA	NA	Not_specified	NA	NA	NA	NA	Not_tested	NA
570	2357	9369712	Long-term changes of four macrobenthic assemblages from 1978 to 1992	1997	14885390	https://sysrev.com/p/99278/article/14885390	FALSE	Not_North_Sea	NA	NA	NA	NA	NA	NA	NA	NA	NA	NA	NA	NA	Not_specified	NA	NA	NA	NA	Not_tested	NA
571	2363	9369728	An invasion of the North Sea by blue-mouth,Helicolenus dactylopterus(Pisces, Scorpaenidae)	1996	14884593	https://sysrev.com/p/99278/article/14884593	FALSE	Non_anthropogenic_driver	NA	NA	NA	NA	NA	NA	NA	NA	NA	NA	NA	NA	Not_specified	NA	NA	NA	NA	Not_tested	NA
572	2369	9369738	Critical appraisal of the evidence for tributyltin‚Äö√Ñ√™mediated endocrine disruption in mollusks	1998	14883281	https://sysrev.com/p/99278/article/14883281	FALSE	Not_North_Sea	NA	NA	NA	NA	NA	NA	NA	NA	NA	NA	NA	NA	Not_specified	NA	NA	NA	NA	Not_tested	NA
573	2371	9369741	Macrofauna on flood delta shoals in the Wadden Sea with an underground association between the lugwormArenicola marina and the amphipodUrothoe poseidonis	1998	14885645	https://sysrev.com/p/99278/article/14885645	FALSE	Non_anthropogenic_driver	NA	NA	NA	NA	NA	NA	NA	NA	NA	NA	NA	NA	Not_specified	NA	NA	NA	NA	Not_tested	NA
574	2385	9369793	Diversity, biomass and production of decapod crustacean larvae in a changing environment	1998	14883564	https://sysrev.com/p/99278/article/14883564	FALSE	Non_anthropogenic_driver	NA	NA	NA	NA	NA	NA	NA	NA	NA	NA	NA	NA	Not_specified	NA	NA	NA	NA	Not_tested	NA
575	2389	9369811	Underwater acoustics in marine fisheries and fisheries research	1997	14882102	https://sysrev.com/p/99278/article/14882102	FALSE	population_not_eligible	NA	NA	NA	NA	NA	NA	NA	NA	NA	NA	NA	NA	Not_specified	NA	NA	NA	NA	Not_tested	NA
576	2394	9369824	Seasonal Variability and Biogeochemistry of Phosphorus in the Scheldt Estuary, South-west Netherlands	1994	14886360	https://sysrev.com/p/99278/article/14886360	FALSE	Non_anthropogenic_driver	NA	NA	NA	NA	NA	NA	NA	NA	NA	NA	NA	NA	Not_specified	NA	NA	NA	NA	Not_tested	NA
577	2411	9369881	Cleaning of excavated soil contaminated with hazardous organic compounds by washing	1994	14885768	https://sysrev.com/p/99278/article/14885768	FALSE	Not_North_Sea	NA	NA	NA	NA	NA	NA	NA	NA	NA	NA	NA	NA	Not_specified	NA	NA	NA	NA	Not_tested	NA
578	2423	9369903	Temporal aspects of induction of hepatic cytochrome P450 1A and conjugating enzymes in the viviparous blenny (Zoarces viviparus) treated with petroleum hydrocarbons	1994	14885771	https://sysrev.com/p/99278/article/14885771	FALSE	Not_North_Sea	NA	NA	NA	NA	NA	NA	NA	NA	NA	NA	NA	NA	Not_specified	NA	NA	NA	NA	Not_tested	NA
579	2442	9369957	Population Consequences of Winter Habitat Loss in a Migratory Shorebird. I. Estimating Model Parameters	1995	14885252	https://sysrev.com/p/99278/article/14885252	FALSE	Non_anthropogenic_driver	NA	NA	NA	NA	NA	NA	NA	NA	NA	NA	NA	NA	Not_specified	NA	NA	NA	NA	Not_tested	NA
580	2446	9369965	A Multicohort Stock Production Model	1996	14880951	https://sysrev.com/p/99278/article/14880951	FALSE	Not_North_Sea	NA	NA	NA	NA	NA	NA	NA	NA	NA	NA	NA	NA	Not_specified	NA	NA	NA	NA	Not_tested	NA
581	2451	9369976	Development of a catch mortality model	1996	14881055	https://sysrev.com/p/99278/article/14881055	FALSE	Not_North_Sea	NA	NA	NA	NA	NA	NA	NA	NA	NA	NA	NA	NA	Not_specified	NA	NA	NA	NA	Not_tested	NA
582	2458	9369993	Changes in the Zooplankton community off the coast of Northumberland between 1969 and 1988, with notes on changes in the phytoplankton and benthos	1993	14882605	https://sysrev.com/p/99278/article/14882605	FALSE	Non_anthropogenic_driver	NA	NA	NA	NA	NA	NA	NA	NA	NA	NA	NA	NA	Not_specified	NA	NA	NA	NA	Not_tested	NA
583	2461	9370004	Comparative tolerance of small juvenile palourdes (Tapes decussatus L.) and Manila clams (Tapes philippinarum Adams &amp; Reeve) to low temperature	1996	14882158	https://sysrev.com/p/99278/article/14882158	FALSE	Non_anthropogenic_driver	NA	NA	NA	NA	NA	NA	NA	NA	NA	NA	NA	NA	Not_specified	NA	NA	NA	NA	Not_tested	NA
584	2465	9370008	Burial, crawling and drifting behaviour of the bivalve Macomona liliana in response to common sediment contaminants	1995	14886044	https://sysrev.com/p/99278/article/14886044	FALSE	Not_North_Sea	NA	NA	NA	NA	NA	NA	NA	NA	NA	NA	NA	NA	Not_specified	NA	NA	NA	NA	Not_tested	NA
585	2471	9370025	HISTOLOGICAL INVESTIGATIONS ON THE THYROID GLANDS OF MARINE MAMMALS (PHOCA VITULINA, PHOCOENA PHOCOENA) AND THE POSSIBLE IMPLICATIONS OF MARINE POLLUTION	1993	14884747	https://sysrev.com/p/99278/article/14884747	FALSE	Non_anthropogenic_driver	NA	NA	NA	NA	NA	NA	NA	NA	NA	NA	NA	NA	Not_specified	NA	NA	NA	NA	Not_tested	NA
586	2476	9370045	Eutrophication and Zoobenthos dynamics	1995	14881826	https://sysrev.com/p/99278/article/14881826	FALSE	Non_anthropogenic_driver	NA	NA	NA	NA	NA	NA	NA	NA	NA	NA	NA	NA	Not_specified	NA	NA	NA	NA	Not_tested	NA
587	2477	9370047	Coastal eutrophication in relation to atmospheric nitrogen deposition: Current perspectives	1995	14882592	https://sysrev.com/p/99278/article/14882592	FALSE	Not_North_Sea	NA	NA	NA	NA	NA	NA	NA	NA	NA	NA	NA	NA	Not_specified	NA	NA	NA	NA	Not_tested	NA
588	2481	9370068	On Precaution, Clean Production &amp; Paradigm Shifts	1993	14885614	https://sysrev.com/p/99278/article/14885614	FALSE	Governance_only	NA	NA	NA	NA	NA	NA	NA	NA	NA	NA	NA	NA	Not_specified	NA	NA	NA	NA	Not_tested	NA
589	2482	9370069	Integrated environmental management: The Dutch Governmental view	1994	14881542	https://sysrev.com/p/99278/article/14881542	FALSE	Governance_only	NA	NA	NA	NA	NA	NA	NA	NA	NA	NA	NA	NA	Not_specified	NA	NA	NA	NA	Not_tested	NA
590	2484	9370072	Dealing with contaminated dredged materials with reference to the Oslo Convention 1972 and the new Paris Convention 1992	1994	14882794	https://sysrev.com/p/99278/article/14882794	FALSE	Governance_only	NA	NA	NA	NA	NA	NA	NA	NA	NA	NA	NA	NA	Not_specified	NA	NA	NA	NA	Not_tested	NA
591	2487	9370086	An analysis of proposed U.S. Navy Shipborne waste handling practices to address MARPOL Annex V provisions	1996	14882530	https://sysrev.com/p/99278/article/14882530	FALSE	Not_North_Sea	NA	NA	NA	NA	NA	NA	NA	NA	NA	NA	NA	NA	Not_specified	NA	NA	NA	NA	Not_tested	NA
592	2488	9370089	Safeguarding the future marine environment of Europe	1994	14881390	https://sysrev.com/p/99278/article/14881390	FALSE	Governance_only	NA	NA	NA	NA	NA	NA	NA	NA	NA	NA	NA	NA	Not_specified	NA	NA	NA	NA	Not_tested	NA
593	2489	9370090	Radar satellites: A new tool for pollution monitoring in coastal waters	1996	14883118	https://sysrev.com/p/99278/article/14883118	FALSE	Other	Method paper|||method paper	NA	NA	NA	NA	NA	NA	NA	NA	NA	NA	NA	Not_specified	NA	NA	NA	NA	Not_tested	NA
594	2491	9370100	International dimensions of coastal zone management	1994	14882843	https://sysrev.com/p/99278/article/14882843	FALSE	Governance_only	NA	NA	NA	NA	NA	NA	NA	NA	NA	NA	NA	NA	Not_specified	NA	NA	NA	NA	Not_tested	NA
595	2503	9370149	High atmospheric nitrogen deposition events over the North Sea	1993	14883323	https://sysrev.com/p/99278/article/14883323	FALSE	Non_anthropogenic_driver	NA	NA	NA	NA	NA	NA	NA	NA	NA	NA	NA	NA	Not_specified	NA	NA	NA	NA	Not_tested	NA
596	2508	9370173	Influence of temperature on cytochrome P450 1A in dab (Limanda limanda) from the Southern North Sea: Results from field surveys and a laboratory study	1995	14886268	https://sysrev.com/p/99278/article/14886268	FALSE	Non_anthropogenic_driver	NA	NA	NA	NA	NA	NA	NA	NA	NA	NA	NA	NA	Not_specified	NA	NA	NA	NA	Not_tested	NA
597	2522	9370205	In situ experiments on recolonization of intertidal mudflat fauna to sediment contaminated with different concentrations of oil	1995	14883285	https://sysrev.com/p/99278/article/14883285	FALSE	Not_North_Sea	NA	NA	NA	NA	NA	NA	NA	NA	NA	NA	NA	NA	Not_specified	NA	NA	NA	NA	Not_tested	study area outside NS
598	2524	9370212	MULTICRITERIA EVALUATION IN A POLICY ANALYSIS OF A RHINE ESTUARY1	1992	14881525	https://sysrev.com/p/99278/article/14881525	FALSE	Governance_only	NA	NA	NA	NA	NA	NA	NA	NA	NA	NA	NA	NA	Not_specified	NA	NA	NA	NA	Not_tested	NA
599	2525	9370216	Environmental impact of nutrients from nordic fish farming	1995	14882885	https://sysrev.com/p/99278/article/14882885	FALSE	Not_North_Sea	NA	NA	NA	NA	NA	NA	NA	NA	NA	NA	NA	NA	Not_specified	NA	NA	NA	NA	Not_tested	There is a mention of some North Sea areas, but not as subject of the study but as additional info
600	2532	9370225	Acute and chronic toxicity of tributyltin (TBT) to pediveliger larvae of the bivalve Scrobicularia plana	1995	14886700	https://sysrev.com/p/99278/article/14886700	FALSE	Not_North_Sea	NA	NA	NA	NA	NA	NA	NA	NA	NA	NA	NA	NA	Not_specified	NA	NA	NA	NA	Not_tested	Specimens' origin not found
601	2540	9370253	Monitoring biological effects of contamination in marine fish along French coasts by measurement of ethoxyresorufin-O-deethylase activity	1994	14886249	https://sysrev.com/p/99278/article/14886249	FALSE	Not_North_Sea	NA	NA	NA	NA	NA	NA	NA	NA	NA	NA	NA	NA	Not_specified	NA	NA	NA	NA	Not_tested	NA
602	2547	9370272	On the factors influencing juvenile flatfish abundance in the lower Severn Estuary, England	1994	14884120	https://sysrev.com/p/99278/article/14884120	FALSE	Not_North_Sea	NA	NA	NA	NA	NA	NA	NA	NA	NA	NA	NA	NA	Not_specified	NA	NA	NA	NA	Not_tested	NA
603	2554	9370291	Pro-oxidant, antioxidant and 7-ethoxyresorufin O-deethylase (EROD) activity responses in liver of Dab (Limanda limanda) exposed to sediment contaminated with hydrocarbons and other chemicals	1993	14884262	https://sysrev.com/p/99278/article/14884262	FALSE	Not_North_Sea	NA	NA	NA	NA	NA	NA	NA	NA	NA	NA	NA	NA	Not_specified	NA	NA	NA	NA	Not_tested	NA
604	2582	9370357	A 5-year scientific research programme for managing coastal seas	1991	14884113	https://sysrev.com/p/99278/article/14884113	FALSE	Governance_only	NA	NA	NA	NA	NA	NA	NA	NA	NA	NA	NA	NA	Not_specified	NA	NA	NA	NA	Not_tested	NA
605	2585	9370361	Influence of the arrival of radioactive industrially contaminated North Sea water upon the radiation conditions in the Baltic Sea	1987	14885735	https://sysrev.com/p/99278/article/14885735	FALSE	Not_North_Sea	NA	NA	NA	NA	NA	NA	NA	NA	NA	NA	NA	NA	Not_specified	NA	NA	NA	NA	Not_tested	NA
606	2586	9370362	The Situation and the Problems of Hazardous Waste Treatment in Germany	1992	14884370	https://sysrev.com/p/99278/article/14884370	FALSE	Not_North_Sea	NA	NA	NA	NA	NA	NA	NA	NA	NA	NA	NA	NA	Not_specified	NA	Field_observations_measurement	NA	NA	Not_tested	NA
607	2591	9370370	Full scale tests on the interaction between bottom fishing gear and an 18-inch marine gas pipeline in the North Sea	1986	14885085	https://sysrev.com/p/99278/article/14885085	FALSE	population_not_eligible	NA	NA	NA	NA	NA	NA	NA	NA	NA	NA	NA	NA	Not_specified	NA	NA	NA	NA	Not_tested	NA
608	2603	9370406	The significance of a possible EC EEZ for the law relating to artificial islands, installations, and structures, and to cables and pipelines, in the exclusive economic zone	1992	14881090	https://sysrev.com/p/99278/article/14881090	FALSE	Governance_only	NA	NA	NA	NA	NA	NA	NA	NA	NA	NA	NA	NA	Not_specified	NA	NA	NA	NA	Not_tested	NA
609	2605	9370411	A healthy north sea ecosystem and a healthy north sea fishery: Two sides of the same regulation?	1992	14882614	https://sysrev.com/p/99278/article/14882614	FALSE	Governance_only	NA	NA	NA	NA	NA	NA	NA	NA	NA	NA	NA	NA	Not_specified	NA	NA	NA	NA	Not_tested	NA
610	2611	9370419	Safe Systems for Exploiting the Petroleum Resources of the North Sea	1984	14882939	https://sysrev.com/p/99278/article/14882939	FALSE	Governance_only	NA	NA	NA	NA	NA	NA	NA	NA	NA	NA	NA	NA	Not_specified	NA	NA	NA	NA	Not_tested	NA
611	2612	9370423	The zooplankton of the north sea	1991	14886701	https://sysrev.com/p/99278/article/14886701	FALSE	Non_anthropogenic_driver	NA	NA	NA	NA	NA	NA	NA	NA	NA	NA	NA	NA	Not_specified	NA	NA	NA	NA	Not_tested	NA
612	2617	9370436	Trends in biomass, density and diversity of North Sea macrofauna	1992	14885241	https://sysrev.com/p/99278/article/14885241	FALSE	Non_anthropogenic_driver	NA	NA	NA	NA	NA	NA	NA	NA	NA	NA	NA	NA	Not_specified	NA	NA	NA	NA	Not_tested	NA
613	2618	9370437	The meiobenthos of the North Sea: density, biomass trends and distribution of copepod communities	1992	14884133	https://sysrev.com/p/99278/article/14884133	FALSE	Non_anthropogenic_driver	NA	NA	NA	NA	NA	NA	NA	NA	NA	NA	NA	NA	Not_specified	NA	NA	NA	NA	Not_tested	NA
614	2627	9370455	The impact of laying and maintenance of offshore pipelines on the marine environment and the North Sea fisheries	1982	14884306	https://sysrev.com/p/99278/article/14884306	FALSE	population_not_eligible	NA	NA	NA	NA	NA	NA	NA	NA	NA	NA	NA	NA	Not_specified	NA	NA	NA	NA	Not_tested	NA
615	2629	9370458	Water Quality Aspects of North Sea Injection Water	1981	14883450	https://sysrev.com/p/99278/article/14883450	FALSE	Non_anthropogenic_driver	NA	NA	NA	NA	NA	NA	NA	NA	NA	NA	NA	NA	Not_specified	NA	NA	NA	NA	Not_tested	NA
616	2634	9370463	The North Sea Task Force	1991	14884630	https://sysrev.com/p/99278/article/14884630	FALSE	Governance_only	NA	NA	NA	NA	NA	NA	NA	NA	NA	NA	NA	NA	Not_specified	NA	NA	NA	NA	Not_tested	NA
617	2635	9370467	Mussels as biological indicators of pollution	1991	14886128	https://sysrev.com/p/99278/article/14886128	FALSE	Not_North_Sea	NA	NA	NA	NA	NA	NA	NA	NA	NA	NA	NA	NA	Not_specified	NA	NA	NA	NA	Not_tested	NA
618	2640	9370475	Liability for North Sea oil pollution	1978	14880923	https://sysrev.com/p/99278/article/14880923	FALSE	Governance_only	NA	NA	NA	NA	NA	NA	NA	NA	NA	NA	NA	NA	Not_specified	NA	NA	NA	NA	Not_tested	NA
619	2641	9370476	Legal control of pollution from North Sea petroleum development	1978	14883298	https://sysrev.com/p/99278/article/14883298	FALSE	Governance_only	NA	NA	NA	NA	NA	NA	NA	NA	NA	NA	NA	NA	Not_specified	NA	NA	NA	NA	Not_tested	NA
620	2644	9370481	The conflict between the fishing and the oil industries in the North Sea A case study	1978	14881581	https://sysrev.com/p/99278/article/14881581	FALSE	Governance_only	NA	NA	NA	NA	NA	NA	NA	NA	NA	NA	NA	NA	Not_specified	NA	NA	NA	NA	Not_tested	NA
621	2651	9370496	The transport of atmospheric pollutants across the North Sea and English Channel	1977	14881607	https://sysrev.com/p/99278/article/14881607	FALSE	population_not_eligible	NA	NA	NA	NA	NA	NA	NA	NA	NA	NA	NA	NA	Not_specified	NA	NA	NA	NA	Not_tested	NA
622	2653	9370499	Mussel fishery in the international Wadden Sea, consistent with ‚Äö√Ñ√∫wise use‚Äö√Ñ√π?	1991	14882035	https://sysrev.com/p/99278/article/14882035	FALSE	Governance_only	NA	NA	NA	NA	NA	NA	NA	NA	NA	NA	NA	NA	Not_specified	NA	NA	NA	NA	Not_tested	NA
623	2660	9370512	The Smacksmen of the North Sea: Labour Recruitment and Exploitation in British Deep-Sea Fishing, 1850‚Äö√Ñ√¨90	1976	14886244	https://sysrev.com/p/99278/article/14886244	FALSE	Not_right_time_period	NA	NA	NA	NA	NA	NA	NA	NA	NA	NA	NA	NA	Not_specified	NA	NA	NA	NA	Not_tested	NA
624	2675	9370544	Levels of steroids, including cortisol and 17≈í¬±,20≈í‚â§-dihydroxy-4-pregnen-3-one, in plasma, seminal fluid, and urine of Pacific herring (Clupea hareng us pallasi) and North Sea plaice (Pleuronectes platessa L.)	1991	14882674	https://sysrev.com/p/99278/article/14882674	FALSE	Non_anthropogenic_driver	NA	NA	NA	NA	NA	NA	NA	NA	NA	NA	NA	NA	Not_specified	NA	NA	NA	NA	Not_tested	NA
625	2677	9370546	As use of natural gas gains in Europe, U.K. starts commercial deliveries from second offshore well	1968	14885239	https://sysrev.com/p/99278/article/14885239	FALSE	Governance_only	NA	NA	NA	NA	NA	NA	NA	NA	NA	NA	NA	NA	Not_specified	NA	NA	NA	NA	Not_tested	NA
626	2678	9370548	Invasion and Extinction: The Last Three Million Years of North Sea Pelecypod History	1989	14882391	https://sysrev.com/p/99278/article/14882391	FALSE	Not_right_time_period	NA	NA	NA	NA	NA	NA	NA	NA	NA	NA	NA	NA	Not_specified	NA	NA	NA	NA	Not_tested	NA
627	2680	9370551	(1) The north sea	1992	14881965	https://sysrev.com/p/99278/article/14881965	FALSE	Governance_only	NA	NA	NA	NA	NA	NA	NA	NA	NA	NA	NA	NA	Not_specified	NA	NA	NA	NA	Not_tested	NA
628	2683	9370555	Dirty deeds	1989	14881941	https://sysrev.com/p/99278/article/14881941	FALSE	Abstract_only	NA	NA	NA	NA	NA	NA	NA	NA	NA	NA	NA	NA	Not_specified	NA	NA	NA	NA	Not_tested	NA
629	2687	9370563	Application of a cytochrome P-450 IA1-ELISA in environmental monitoring and toxicological testing of fish	1991	14886356	https://sysrev.com/p/99278/article/14886356	FALSE	Not_North_Sea	NA	NA	NA	NA	NA	NA	NA	NA	NA	NA	NA	NA	Not_specified	NA	NA	NA	NA	Not_tested	NA
630	2691	10103967	Seasonal microplastics variation in nival and pluvial stretches of the Rhine River ‚Äö√Ñ√¨ From the Swiss catchment towards the North Sea	2020	14882300	https://sysrev.com/p/99278/article/14882300	FALSE	Not_North_Sea	NA	NA	NA	NA	NA	NA	NA	NA	NA	NA	NA	NA	Not_specified	NA	NA	NA	NA	Not_tested	NA
631	2702	10103995	Cumulative impact assessment for ecosystem-based marine spatial planning	2020	14886486	https://sysrev.com/p/99278/article/14886486	FALSE	Not_North_Sea	NA	NA	NA	NA	NA	NA	NA	NA	NA	NA	NA	NA	Not_specified	NA	NA	NA	NA	Not_tested	NA
632	2715	10104038	Early Twentieth-Century Ocean Science Diplomacy	2020	14886118	https://sysrev.com/p/99278/article/14886118	FALSE	Governance_only	NA	NA	NA	NA	NA	NA	NA	NA	NA	NA	NA	NA	Not_specified	NA	NA	NA	NA	Not_tested	NA
633	2721	10104055	Microplastics in aquatic environments: Toxicity to trigger ecological consequences	2020	14884267	https://sysrev.com/p/99278/article/14884267	FALSE	Not_North_Sea	NA	NA	NA	NA	NA	NA	NA	NA	NA	NA	NA	NA	Not_specified	NA	NA	NA	NA	Not_tested	could'nt find North Sea related key words
634	2729	10104082	Marine monitoring in Europe: is it adequate to address environmental threats and pressures?	2020	14886145	https://sysrev.com/p/99278/article/14886145	FALSE	Governance_only	NA	NA	NA	NA	NA	NA	NA	NA	NA	NA	NA	NA	Not_specified	NA	NA	NA	NA	Not_tested	Not sure, but North Sea is not explicitly studied
635	2734	10104101	Light in the Dark: Retrieving Underwater Irradiance in Shallow Eutrophic Waters From AC-S Measurements	2020	14882506	https://sysrev.com/p/99278/article/14882506	FALSE	population_not_eligible	NA	NA	NA	NA	NA	NA	NA	NA	NA	NA	NA	NA	Not_specified	NA	NA	NA	NA	Not_tested	NA
636	2739	10104115	Bioconcentration of Organotin Cations during Molting Inhibits Heterocypris incongruens Growth	2020	14886117	https://sysrev.com/p/99278/article/14886117	FALSE	Not_North_Sea	NA	NA	NA	NA	NA	NA	NA	NA	NA	NA	NA	NA	Not_specified	NA	NA	NA	NA	Not_tested	NA
637	2748	10104148	The ecology of infrastructure decommissioning in the North Sea: what we need to know and how to achieve it	2019	14884990	https://sysrev.com/p/99278/article/14884990	FALSE	Governance_only	NA	NA	NA	NA	NA	NA	NA	NA	NA	NA	NA	NA	Not_specified	NA	NA	NA	NA	Not_tested	NA
638	2750	10104151	Is It or Isn‚Äö√Ñ√¥t It: The Importance of Visual Classification in Microplastic Characterization	2020	14886698	https://sysrev.com/p/99278/article/14886698	FALSE	Not_North_Sea	NA	NA	NA	NA	NA	NA	NA	NA	NA	NA	NA	NA	Not_specified	NA	NA	NA	NA	Not_tested	NA
639	2761	10104192	Relative Dispersion of Surface Drifters in the North Sea: The Effect of Tides on Mesoscale Diffusivity	2020	14882683	https://sysrev.com/p/99278/article/14882683	FALSE	Non_anthropogenic_driver	NA	NA	NA	NA	NA	NA	NA	NA	NA	NA	NA	NA	Not_specified	NA	NA	NA	NA	Not_tested	NA
640	2763	10104196	Competing barnacle species with a time dependent reproduction rate	2020	14881795	https://sysrev.com/p/99278/article/14881795	FALSE	Not_North_Sea	NA	NA	NA	NA	NA	NA	NA	NA	NA	NA	NA	NA	Not_specified	NA	NA	NA	NA	Not_tested	NA
641	2773	10104215	The spatial ecology of Rajidae from mark-recapture tagging and its implications for assessing fishery interactions and efficacy of Marine Protected Areas	2020	14884661	https://sysrev.com/p/99278/article/14884661	FALSE	Not_North_Sea	NA	NA	NA	NA	NA	NA	NA	NA	NA	NA	NA	NA	Not_specified	NA	NA	NA	NA	Not_tested	NA
642	2780	10104241	Depletion of coastal predatory fish sub-stocks coincided with the largest sea urchin grazing event observed in the NE Atlantic	2020	14882110	https://sysrev.com/p/99278/article/14882110	FALSE	Not_North_Sea	NA	NA	NA	NA	NA	NA	NA	NA	NA	NA	NA	NA	Not_specified	NA	NA	NA	NA	Not_tested	NA
643	2783	10104254	Stakeholder Perspectives on Opportunities and Challenges in Achieving Sustainable Growth of the Blue Economy in a Changing Climate	2020	14882371	https://sysrev.com/p/99278/article/14882371	FALSE	Governance_only	NA	NA	NA	NA	NA	NA	NA	NA	NA	NA	NA	NA	Not_specified	NA	NA	NA	NA	Not_tested	NA
644	2797	10104303	Histological, enzymatic and chemical analyses of the potential effects of differently sized microplastic particles upon long-term ingestion in zebrafish (Danio rerio)	2020	14886335	https://sysrev.com/p/99278/article/14886335	FALSE	Not_North_Sea	NA	NA	NA	NA	NA	NA	NA	NA	NA	NA	NA	NA	Not_specified	NA	NA	NA	NA	Not_tested	NA
645	2798	10104308	Extinction risk and conservation of critically endangered angel sharks in the Eastern Atlantic and Mediterranean Sea	2019	14883211	https://sysrev.com/p/99278/article/14883211	FALSE	Not_North_Sea	NA	NA	NA	NA	NA	NA	NA	NA	NA	NA	NA	NA	Not_specified	NA	NA	NA	NA	Not_tested	NA
646	2801	10104321	Host plasticity supports spread of an aquaculture introduced virus to an ecosystem engineer	2020	14886407	https://sysrev.com/p/99278/article/14886407	FALSE	Not_North_Sea	NA	NA	NA	NA	NA	NA	NA	NA	NA	NA	NA	NA	Not_specified	NA	NA	NA	NA	Not_tested	NA
647	2812	10104351	Receptor-mediated estrogenicity of native and chemically dispersed crude oil determined using adapted microscale reporter gene assays	2020	14882441	https://sysrev.com/p/99278/article/14882441	FALSE	Not_North_Sea	NA	NA	NA	NA	NA	NA	NA	NA	NA	NA	NA	NA	Not_specified	NA	NA	NA	NA	Not_tested	NA
648	2814	10104357	Integration of in-situ and multi-sensor satellite observations for long-term water quality monitoring in coastal areas	2020	14884679	https://sysrev.com/p/99278/article/14884679	FALSE	Non_anthropogenic_driver	NA	NA	NA	NA	NA	NA	NA	NA	NA	NA	NA	NA	Not_specified	NA	NA	NA	NA	Not_tested	not sure about exclusion, they do not talk about anthro. impacts, just monitoring for eventualities
649	2817	10158041	The North Sea Fisheries Crisis and Good Governance	2008	14882291	https://sysrev.com/p/99278/article/14882291	FALSE	Governance_only	NA	NA	NA	NA	NA	NA	NA	NA	NA	NA	NA	NA	Not_specified	NA	NA	NA	NA	Not_tested	NA
650	2822	10158111	How Risky Were My Old Platforms?	2007	14881418	https://sysrev.com/p/99278/article/14881418	FALSE	population_not_eligible	NA	NA	NA	NA	NA	NA	NA	NA	NA	NA	NA	NA	Not_specified	NA	NA	NA	NA	Not_tested	NA
651	2824	10158124	A Contingent Valuation Study of an Accidental Oil Spill Along the Belgian Coast	2005	14881238	https://sysrev.com/p/99278/article/14881238	FALSE	Governance_only	NA	NA	NA	NA	NA	NA	NA	NA	NA	NA	NA	NA	Not_specified	NA	NA	NA	NA	Not_tested	NA
652	2830	10158147	On the biology of Pandalus borealis Kr‚àö‚àèyer, with reference to a population off the Northumberland coast	1959	14881888	https://sysrev.com/p/99278/article/14881888	FALSE	Non_anthropogenic_driver	NA	NA	NA	NA	NA	NA	NA	NA	NA	NA	NA	NA	NA	NA	NA	NA	NA	NA	NA
653	2832	10158150	The conservation of British North Sea estuaries	1990	14884164	https://sysrev.com/p/99278/article/14884164	FALSE	Governance_only	NA	NA	NA	NA	NA	NA	NA	NA	NA	NA	NA	NA	Not_specified	NA	NA	NA	NA	Not_tested	NA
654	2833	10158151	Comparative Efficiency of Differently Coloured Gill-Net in the North Sea Salmon Fishing	1958	14885992	https://sysrev.com/p/99278/article/14885992	FALSE	Other	japanese|||wrong language	NA	NA	NA	NA	NA	NA	NA	NA	NA	NA	NA	Not_specified	NA	NA	NA	NA	Not_tested	NA
655	2836	10158155	Parallel long-term trends across four marine trophic levels and weather	1990	14881371	https://sysrev.com/p/99278/article/14881371	FALSE	Non_anthropogenic_driver	NA	NA	NA	NA	NA	NA	NA	NA	NA	NA	NA	NA	Not_specified	NA	NA	NA	NA	Not_tested	NA
656	2838	10158179	Recent studies on long‚Äö√Ñ√™term changes in the sea	1990	14882937	https://sysrev.com/p/99278/article/14882937	FALSE	Non_anthropogenic_driver	NA	NA	NA	NA	NA	NA	NA	NA	NA	NA	NA	NA	Not_specified	NA	NA	NA	NA	Not_tested	NA
657	2846	10158230	The Third International North Sea Conference	1990	14881353	https://sysrev.com/p/99278/article/14881353	FALSE	Governance_only	NA	NA	NA	NA	NA	NA	NA	NA	NA	NA	NA	NA	Not_specified	NA	NA	NA	NA	Not_tested	NA
658	2848	10158235	Wet and dry depostion fluxes above the North Sea	1990	14884225	https://sysrev.com/p/99278/article/14884225	FALSE	Not_North_Sea	NA	NA	NA	NA	NA	NA	NA	NA	NA	NA	NA	NA	Not_specified	NA	NA	NA	NA	Not_tested	NA
659	2850	10158237	Natural fluorescence in the North Sea and its major estuaries	1990	14885544	https://sysrev.com/p/99278/article/14885544	FALSE	Non_anthropogenic_driver	NA	NA	NA	NA	NA	NA	NA	NA	NA	NA	NA	NA	Not_specified	NA	NA	NA	NA	Not_tested	NA
660	2868	10158311	Activity of detoxication enzymes in the marine macroalgae Fucus vesiculosus as a tool to distinguish between non-polluted and polluted sites	2000	14883020	https://sysrev.com/p/99278/article/14883020	FALSE	Abstract_only	relevant_abstract	NA	NA	NA	NA	NA	NA	NA	NA	NA	NA	NA	Not_specified	NA	NA	NA	NA	Not_tested	NA
661	2871	10158316	Kinetics and magnitude of metallothionein induction by Cd, Cu, Hg and Zn in European flounder ‚Äö√Ñ√Æ calibration for environmental monitoring	2000	14883411	https://sysrev.com/p/99278/article/14883411	FALSE	Abstract_only	NA	NA	NA	NA	NA	NA	NA	NA	NA	NA	NA	NA	Not_specified	NA	NA	NA	NA	Not_tested	NA
662	2872	10158318	Biological effects techniques for the North Sea	1990	14884583	https://sysrev.com/p/99278/article/14884583	FALSE	Abstract_only	NA	NA	NA	NA	NA	NA	NA	NA	NA	NA	NA	NA	Not_specified	NA	NA	NA	NA	Not_tested	NA
663	2874	10158322	Regional marine environmental management and the GPA-LBA: perspectives and the need for scientific support	2000	14882108	https://sysrev.com/p/99278/article/14882108	FALSE	Governance_only	NA	NA	NA	NA	NA	NA	NA	NA	NA	NA	NA	NA	Not_specified	NA	NA	NA	NA	Not_tested	NA
664	2877	10158328	The Danish fish fauna during the warm Atlantic period (ca. 7000‚Äö√Ñ√¨3900bc): Forerunner of future changes?	2007	14882069	https://sysrev.com/p/99278/article/14882069	FALSE	Not_right_time_period	NA	NA	NA	NA	NA	NA	NA	NA	NA	NA	NA	NA	Not_specified	NA	NA	NA	NA	Not_tested	NA
665	2880	10158345	Transport events within the Fair Isle current during the autumn circulation experiment (ACE)	1990	14885572	https://sysrev.com/p/99278/article/14885572	FALSE	Non_anthropogenic_driver	NA	NA	NA	NA	NA	NA	NA	NA	NA	NA	NA	NA	Not_specified	NA	NA	NA	NA	Not_tested	NA
666	2888	10158410	Long-term feeding ecology and habitat use in harbour porpoises Phocoena phocoena from Scandinavian waters inferred from trace elements and stable isotopes	2007	14884203	https://sysrev.com/p/99278/article/14884203	FALSE	Non_anthropogenic_driver	NA	NA	NA	NA	NA	NA	NA	NA	NA	NA	NA	NA	Not_specified	NA	NA	NA	NA	Not_tested	NA
667	2889	10158412	A test for a regime shift	2005	14885320	https://sysrev.com/p/99278/article/14885320	FALSE	Non_anthropogenic_driver	NA	NA	NA	NA	NA	NA	NA	NA	NA	NA	NA	NA	Not_specified	NA	NA	NA	NA	Not_tested	NA
668	2893	10158439	Silicon concentrations in UK surface waters	2005	14883439	https://sysrev.com/p/99278/article/14883439	FALSE	Not_North_Sea	NA	NA	NA	NA	NA	NA	NA	NA	NA	NA	NA	NA	Not_specified	NA	NA	NA	NA	Not_tested	NA
669	2903	10158483	Supercritical CO2 Extraction Applied to Oily Drilling Cuttings	2000	14884473	https://sysrev.com/p/99278/article/14884473	FALSE	population_not_eligible	NA	NA	NA	NA	NA	NA	NA	NA	NA	NA	NA	NA	Not_specified	NA	NA	NA	NA	Not_tested	NA
670	2906	10158489	Monitoring the Wadden Sea ‚Äö√Ñ√Æ an introduction	1989	14883032	https://sysrev.com/p/99278/article/14883032	FALSE	Governance_only	NA	NA	NA	NA	NA	NA	NA	NA	NA	NA	NA	NA	Not_specified	NA	NA	NA	NA	Not_tested	NA
671	2915	10158517	Drilling recovery ‚Äö√Ñ√Æ a cut above	2000	14884959	https://sysrev.com/p/99278/article/14884959	FALSE	population_not_eligible	NA	NA	NA	NA	NA	NA	NA	NA	NA	NA	NA	NA	Not_specified	NA	NA	NA	NA	Not_tested	NA
672	2917	10158520	Decommissioning the Balmoral Installation (U.K. North Sea)	2000	14884655	https://sysrev.com/p/99278/article/14884655	FALSE	Abstract_only	NA	NA	NA	NA	NA	NA	NA	NA	NA	NA	NA	NA	Not_specified	NA	NA	NA	NA	Not_tested	NA
673	2920	10158527	Monitoring activities in the Federal Republic of Germany pursuant to international conventions and national legislation	1989	14885311	https://sysrev.com/p/99278/article/14885311	FALSE	Governance_only	NA	NA	NA	NA	NA	NA	NA	NA	NA	NA	NA	NA	Not_specified	NA	NA	NA	NA	Not_tested	NA
674	2926	10158553	Macrophage responses in xenobiotic-induced liver injury and carcinogenesis of a marine flatfish	2000	14881601	https://sysrev.com/p/99278/article/14881601	FALSE	Abstract_only	NA	NA	NA	NA	NA	NA	NA	NA	NA	NA	NA	NA	Not_specified	NA	NA	NA	NA	Not_tested	NA
675	2932	10158583	LONG‚Äö√Ñ√™TERM CHANGES AND IMPACTS OF HYPOXIA IN DANISH COASTAL WATERS	2007	14881384	https://sysrev.com/p/99278/article/14881384	FALSE	Not_North_Sea	NA	NA	NA	NA	NA	NA	NA	NA	NA	NA	NA	NA	Not_specified	NA	NA	NA	NA	Not_tested	NA
676	2935	10158595	Estimating escapement of fish and invertebrates in a Danish anchor seine	2017	14885230	https://sysrev.com/p/99278/article/14885230	FALSE	Not_North_Sea	NA	NA	NA	NA	NA	NA	NA	NA	NA	NA	NA	NA	Not_specified	NA	NA	NA	NA	Not_tested	NA
677	2943	10158634	Variability of aerosol size distributions above the North Sea and its implication to dry deposition estimates	1989	14884049	https://sysrev.com/p/99278/article/14884049	FALSE	population_not_eligible	NA	NA	NA	NA	NA	NA	NA	NA	NA	NA	NA	NA	NA	NA	NA	NA	NA	NA	NA
678	2947	10158651	Trace metal and major ion composition of precipitation at a North Sea coastal site	1989	14883037	https://sysrev.com/p/99278/article/14883037	FALSE	Not_North_Sea	NA	NA	NA	NA	NA	NA	NA	NA	NA	NA	NA	NA	Not_specified	NA	NA	NA	NA	Not_tested	NA
679	2949	10158664	Iodine-129 in rainfall over Germany	1999	14884518	https://sysrev.com/p/99278/article/14884518	FALSE	Not_North_Sea	NA	NA	NA	NA	NA	NA	NA	NA	NA	NA	NA	NA	Not_specified	NA	NA	NA	NA	Not_tested	NA
680	2957	10158715	Protection, conservation and biological diversity in the North East Atlantic	1999	14883928	https://sysrev.com/p/99278/article/14883928	FALSE	Governance_only	NA	NA	NA	NA	NA	NA	NA	NA	NA	NA	NA	NA	Not_specified	NA	NA	NA	NA	Not_tested	NA
681	2958	10158717	WWF conservation yearbook 1987/88	1990	14882004	https://sysrev.com/p/99278/article/14882004	FALSE	Abstract_only	NA	NA	NA	NA	NA	NA	NA	NA	NA	NA	NA	NA	Not_specified	NA	NA	NA	NA	Not_tested	NA
682	2970	10158758	Trade Effluent Control: Prospects for the 1990s	1989	14883869	https://sysrev.com/p/99278/article/14883869	FALSE	Governance_only	NA	NA	NA	NA	NA	NA	NA	NA	NA	NA	NA	NA	Not_specified	NA	NA	NA	NA	Not_tested	NA
683	2976	10158787	Biodegradation of Chemicals in the Marine Environment: Towards Harmonised Protocols	1998	14885543	https://sysrev.com/p/99278/article/14885543	FALSE	Other	protocol_testing	NA	NA	NA	NA	NA	NA	NA	NA	NA	NA	NA	Not_specified	NA	NA	NA	NA	Not_tested	NA
684	2983	10158818	Atmospheric nitrogen inputs into the coastal ecosystem (ANICE): the Southern North Sea as a study area	1999	14885946	https://sysrev.com/p/99278/article/14885946	FALSE	Abstract_only	relevant_abstract	NA	NA	NA	NA	NA	NA	NA	NA	NA	NA	NA	Not_specified	NA	NA	NA	NA	Not_tested	NA
685	2984	10158820	Submarine lidar for seafloor inspection	1999	14881464	https://sysrev.com/p/99278/article/14881464	FALSE	Other	Methodological_only	NA	NA	NA	NA	NA	NA	NA	NA	NA	NA	NA	Not_specified	NA	NA	NA	NA	Not_tested	NA
686	2985	10158822	Vorkommen und Bestimmung von Okadas√î√∏Œ©ure in Muscheln der deutschen Nordseek√î√∏Œ©ste	1988	14885314	https://sysrev.com/p/99278/article/14885314	FALSE	Non_anthropogenic_driver	NA	NA	NA	NA	NA	NA	NA	NA	NA	NA	NA	NA	Not_specified	NA	NA	NA	NA	Not_tested	NA
687	2992	10158854	Sensitivity model study of regional mercury dispersion in the atmosphere	2017	14882033	https://sysrev.com/p/99278/article/14882033	FALSE	Not_North_Sea	NA	NA	NA	NA	NA	NA	NA	NA	NA	NA	NA	NA	Not_specified	NA	NA	NA	NA	Not_tested	NA
688	3013	10158929	‚Äö√Ñ√≤Coastal squeeze‚Äö√Ñ√¥ ‚Äö√Ñ√¨ an historical perspective	2004	14883748	https://sysrev.com/p/99278/article/14883748	FALSE	Governance_only	NA	NA	NA	NA	NA	NA	NA	NA	NA	NA	NA	NA	Not_specified	NA	NA	NA	NA	Not_tested	NA
689	3019	10158952	Euro Chlor Risk Assessment for the Marine Environment Osparcom Region: North Sea - Principles and Purposes	1998	14885924	https://sysrev.com/p/99278/article/14885924	FALSE	Governance_only	NA	NA	NA	NA	NA	NA	NA	NA	NA	NA	NA	NA	Not_specified	NA	NA	NA	NA	Not_tested	NA
690	3025	10158975	Seal epidemic still spreading	1988	14884963	https://sysrev.com/p/99278/article/14884963	FALSE	Abstract_only	NA	NA	NA	NA	NA	NA	NA	NA	NA	NA	NA	NA	Not_specified	NA	NA	NA	NA	Not_tested	NA
691	3026	10158978	Novel Synergistic Water Soluble Corrosion Inhibitors	2004	14885212	https://sysrev.com/p/99278/article/14885212	FALSE	population_not_eligible	NA	NA	NA	NA	NA	NA	NA	NA	NA	NA	NA	NA	Not_specified	NA	NA	NA	NA	Not_tested	NA
692	3028	10158984	Spectral solar photon irradiance in Central Europe and the adjacent North Sea	1988	14882722	https://sysrev.com/p/99278/article/14882722	FALSE	Non_anthropogenic_driver	NA	NA	NA	NA	NA	NA	NA	NA	NA	NA	NA	NA	Not_specified	NA	NA	NA	NA	Not_tested	NA
693	3032	10158995	Recovery from black spots: results of a loading experiment in the Wadden Sea	1998	14886415	https://sysrev.com/p/99278/article/14886415	FALSE	Non_anthropogenic_driver	NA	NA	NA	NA	NA	NA	NA	NA	NA	NA	NA	NA	Not_specified	NA	NA	NA	NA	Not_tested	NA
694	3033	10158998	Application of Water Based Drilling Fluid - Total Fluid Management	2004	14884889	https://sysrev.com/p/99278/article/14884889	FALSE	population_not_eligible	NA	NA	NA	NA	NA	NA	NA	NA	NA	NA	NA	NA	Not_specified	NA	NA	NA	NA	Not_tested	NA
695	3038	10159022	Hazardous Waste Incineration at Sea: EPA Decision Making on Risk	1988	14885941	https://sysrev.com/p/99278/article/14885941	FALSE	Not_North_Sea	NA	NA	NA	NA	NA	NA	NA	NA	NA	NA	NA	NA	Not_specified	NA	NA	NA	NA	Not_tested	NA
696	3045	10159050	The influence of the North Atlantic Oscillation on sea-level variability in the North Atlantic region	2003	14883834	https://sysrev.com/p/99278/article/14883834	FALSE	Non_anthropogenic_driver	NA	NA	NA	NA	NA	NA	NA	NA	NA	NA	NA	NA	Not_specified	NA	NA	NA	NA	Not_tested	NA
697	3050	10159078	Detection of P-glycoprotein mediated MDR/MXR in Caranus maenas hepatopancreas by immuno-gold-silver labeling	1998	14883474	https://sysrev.com/p/99278/article/14883474	FALSE	Non_anthropogenic_driver	NA	NA	NA	NA	NA	NA	NA	NA	NA	NA	NA	NA	Not_specified	NA	NA	NA	NA	Not_tested	NA
698	3074	10159153	The North Sea and Baltic Sea Land-Based Sources Regimes: Reducing Toxics or Rehashing Rhetoric?	1998	14885300	https://sysrev.com/p/99278/article/14885300	FALSE	Governance_only	NA	NA	NA	NA	NA	NA	NA	NA	NA	NA	NA	NA	Not_specified	NA	NA	NA	NA	Not_tested	NA
699	3083	10159181	Seabirds and north sea oil	1984	14884359	https://sysrev.com/p/99278/article/14884359	FALSE	Governance_only	NA	NA	NA	NA	NA	NA	NA	NA	NA	NA	NA	NA	Not_specified	NA	NA	NA	NA	Not_tested	NA
700	3084	10159195	The Contribution of Regional River Treaties to the Protection of the North Sea	1998	14885925	https://sysrev.com/p/99278/article/14885925	FALSE	Governance_only	NA	NA	NA	NA	NA	NA	NA	NA	NA	NA	NA	NA	Not_specified	NA	NA	NA	NA	Not_tested	NA
701	3086	10159198	Implementation of the International North Sea Conference Declarations by Belgium: The Case of Toxics Reduction Programmes	1998	14882299	https://sysrev.com/p/99278/article/14882299	FALSE	Governance_only	NA	NA	NA	NA	NA	NA	NA	NA	NA	NA	NA	NA	Not_specified	NA	NA	NA	NA	Not_tested	NA
702	3090	10159205	Mya arenaria ‚Äö√Ñ√Æ an ancient invader of the North Sea coast	1998	14885973	https://sysrev.com/p/99278/article/14885973	FALSE	Not_right_time_period	NA	NA	NA	NA	NA	NA	NA	NA	NA	NA	NA	NA	Not_specified	NA	NA	NA	NA	Not_tested	NA
703	3092	10159207	Amphiura filiformis (Ophiuroidea: Echinodermata) in the North Sea. Distribution, present and former abundance and size composition	1987	14885773	https://sysrev.com/p/99278/article/14885773	FALSE	Non_anthropogenic_driver	NA	NA	NA	NA	NA	NA	NA	NA	NA	NA	NA	NA	Not_specified	NA	NA	NA	NA	Not_tested	NA
704	3102	10159247	The North Sea: problems of de-commissioning	1987	14881727	https://sysrev.com/p/99278/article/14881727	FALSE	Governance_only	NA	NA	NA	NA	NA	NA	NA	NA	NA	NA	NA	NA	Not_specified	NA	NA	NA	NA	Not_tested	NA
705	3103	10159248	Trace Analysis of Fluorinated Aromatic Carboxylic Acids in Aqueous Reservoir Fluids by HPLC	1998	14881704	https://sysrev.com/p/99278/article/14881704	FALSE	Not_North_Sea	NA	NA	NA	NA	NA	NA	NA	NA	NA	NA	NA	NA	Not_specified	NA	NA	NA	NA	Not_tested	NA
706	3108	10159274	Chemical Monitoring of North Sea Oil Installations	1987	14884791	https://sysrev.com/p/99278/article/14884791	FALSE	Abstract_only	NA	NA	NA	NA	NA	NA	NA	NA	NA	NA	NA	NA	Not_specified	NA	NA	NA	NA	Not_tested	Potentially_relevant
707	3114	10159289	Coastal bird populations of the German Wadden Sea: Trends 1950‚Äö√Ñ√¨1979	1987	14882484	https://sysrev.com/p/99278/article/14882484	FALSE	Non_anthropogenic_driver	NA	NA	NA	NA	NA	NA	NA	NA	NA	NA	NA	NA	Not_specified	NA	NA	NA	NA	Not_tested	NA
708	3118	10159302	The Development and Current Status of Environmental Monitoring Programs in the North Sea	1987	14883761	https://sysrev.com/p/99278/article/14883761	FALSE	Abstract_only	NA	NA	NA	NA	NA	NA	NA	NA	NA	NA	NA	NA	Not_specified	NA	NA	NA	NA	Not_tested	NA
709	3119	10159304	Large-scale mitochondrial COI gene sequence variability reflects the complex colonization history of the invasive soft-shell clam, Mya arenaria (L.) (Bivalvia)	2016	14885019	https://sysrev.com/p/99278/article/14885019	FALSE	Not_right_time_period	NA	NA	NA	NA	NA	NA	NA	NA	NA	NA	NA	NA	Not_specified	NA	NA	NA	NA	Not_tested	NA
710	3124	10159326	An integrated data-model system to support monitoring and assessment of marine systems	1997	14883175	https://sysrev.com/p/99278/article/14883175	FALSE	Non_anthropogenic_driver	NA	NA	NA	NA	NA	NA	NA	NA	NA	NA	NA	NA	Not_specified	NA	NA	NA	NA	Not_tested	NA
711	3135	10159366	Rapid remobilisation of plutonium from estuarine sediments	1987	14882741	https://sysrev.com/p/99278/article/14882741	FALSE	Not_North_Sea	NA	NA	NA	NA	NA	NA	NA	NA	NA	NA	NA	NA	Not_specified	NA	NA	NA	NA	Not_tested	NA
712	3136	10159370	Chemical industry effluent impacts on reproduction and biochemistry in a North Sea population of viviparous blenny (Zoarces viviparus)	1997	14884011	https://sysrev.com/p/99278/article/14884011	FALSE	Not_North_Sea	NA	NA	NA	NA	NA	NA	NA	NA	NA	NA	NA	NA	Not_specified	NA	NA	NA	NA	Not_tested	NA
713	3140	10159391	Colonisation patterns of adult macrobenthos in a polluted north sea estuary	1997	14885363	https://sysrev.com/p/99278/article/14885363	FALSE	Non_anthropogenic_driver	NA	NA	NA	NA	NA	NA	NA	NA	NA	NA	NA	NA	Not_specified	NA	NA	NA	NA	Not_tested	NA
714	3146	10159414	Miniature flow injection analyser for laboratory, shipboard and in situ monitoring of nitrate in estuarine and coastal waters	2002	14885169	https://sysrev.com/p/99278/article/14885169	FALSE	population_not_eligible	NA	NA	NA	NA	NA	NA	NA	NA	NA	NA	NA	NA	Not_specified	NA	NA	NA	NA	Not_tested	NA
715	3148	10159419	The use of SeaWiFS for operational monitoring of water quality in the North Sea	2002	14886354	https://sysrev.com/p/99278/article/14886354	FALSE	Non_anthropogenic_driver	NA	NA	NA	NA	NA	NA	NA	NA	NA	NA	NA	NA	Not_specified	NA	NA	NA	NA	Not_tested	NA
716	3149	10159425	2 Interregional biological responses in the North Atlantic to hydrometeorological forcing	2002	14882037	https://sysrev.com/p/99278/article/14882037	FALSE	Non_anthropogenic_driver	NA	NA	NA	NA	NA	NA	NA	NA	NA	NA	NA	NA	Not_specified	NA	NA	NA	NA	Not_tested	NA
717	3156	10159461	Common patterns in the fluctuations of macrozoobenthic species living at different places on tidal flats in the Wadden Sea	1986	14883819	https://sysrev.com/p/99278/article/14883819	FALSE	Non_anthropogenic_driver	NA	NA	NA	NA	NA	NA	NA	NA	NA	NA	NA	NA	Not_specified	NA	NA	NA	NA	Not_tested	NA
718	3157	10159463	Preliminary conclusions of an investigation of the macrobenthic fauna in a discharge area for TiO2 waste acid in the North Sea	1986	14882742	https://sysrev.com/p/99278/article/14882742	FALSE	Non_anthropogenic_driver	NA	NA	NA	NA	NA	NA	NA	NA	NA	NA	NA	NA	Not_specified	NA	NA	NA	NA	Not_tested	NA
719	3158	10159464	1 North Atlantic climatic signals and the plankton of the European Continental Shelf	2002	14883531	https://sysrev.com/p/99278/article/14883531	FALSE	Non_anthropogenic_driver	NA	NA	NA	NA	NA	NA	NA	NA	NA	NA	NA	NA	Not_specified	NA	NA	NA	NA	Not_tested	NA
720	3159	10159467	Evaluation of Bioremediation Treatments in a Shoreline-Simulating Microcosm	2002	14885263	https://sysrev.com/p/99278/article/14885263	FALSE	Not_North_Sea	NA	NA	NA	NA	NA	NA	NA	NA	NA	NA	NA	NA	Not_specified	NA	NA	NA	NA	Not_tested	NA
721	3164	10159475	Determination of Atmospheric Mercury During the North Sea Experiment	1997	14882723	https://sysrev.com/p/99278/article/14882723	FALSE	population_not_eligible	NA	NA	NA	NA	NA	NA	NA	NA	NA	NA	NA	NA	Not_specified	NA	NA	NA	NA	Not_tested	NA
722	3173	10159516	Land, sea and human effort: technical achievement and territorial engagement	1997	14882636	https://sysrev.com/p/99278/article/14882636	FALSE	Governance_only	NA	NA	NA	NA	NA	NA	NA	NA	NA	NA	NA	NA	Not_specified	NA	NA	NA	NA	Not_tested	NA
723	3178	10159532	The North Sea Conference: Bremen 1984-London 1987	1986	14883377	https://sysrev.com/p/99278/article/14883377	FALSE	Governance_only	NA	NA	NA	NA	NA	NA	NA	NA	NA	NA	NA	NA	Not_specified	NA	NA	NA	NA	Not_tested	NA
724	3179	10159533	Protection of the North Sea: Balance and prospects	1986	14885400	https://sysrev.com/p/99278/article/14885400	FALSE	Governance_only	NA	NA	NA	NA	NA	NA	NA	NA	NA	NA	NA	NA	Not_specified	NA	NA	NA	NA	Not_tested	NA
725	3185	10159543	Rhizamoeba schnepfii sp. nov., a naked amoeba feeding on marine diatoms (North Sea, German Bight)	1997	14883533	https://sysrev.com/p/99278/article/14883533	FALSE	Non_anthropogenic_driver	NA	NA	NA	NA	NA	NA	NA	NA	NA	NA	NA	NA	Not_specified	NA	NA	NA	NA	Not_tested	NA
726	3186	10159544	Drilling in the Company of Herrings, Lobsters, Minke Whales, Bottlenose Dolphins, Protected Birds and Fishermen	1997	14881914	https://sysrev.com/p/99278/article/14881914	FALSE	Other	Methodological_only	NA	NA	NA	NA	NA	NA	NA	NA	NA	NA	NA	Not_specified	NA	NA	NA	NA	Not_tested	NA
727	3188	10159549	The northwest european shelf temperature and salinity variability	1997	14882280	https://sysrev.com/p/99278/article/14882280	FALSE	Non_anthropogenic_driver	NA	NA	NA	NA	NA	NA	NA	NA	NA	NA	NA	NA	Not_specified	NA	NA	NA	NA	Not_tested	NA
728	3193	10159572	Breeding success, diet, and brood neglect in the kittiwake (Rissa tridactyla) over an eleven-year period	1997	14882935	https://sysrev.com/p/99278/article/14882935	FALSE	Non_anthropogenic_driver	NA	NA	NA	NA	NA	NA	NA	NA	NA	NA	NA	NA	Not_specified	NA	NA	NA	NA	Not_tested	NA
729	3195	10159582	On the identity and distribution of two species of Marenzelleria (Polychaeta, Spionidae) in Europe and North America	1997	14883685	https://sysrev.com/p/99278/article/14883685	FALSE	Non_anthropogenic_driver	NA	NA	NA	NA	NA	NA	NA	NA	NA	NA	NA	NA	Not_specified	NA	NA	NA	NA	Not_tested	NA
730	3200	10159598	Environmental Regulatory Framework in the North Sea: an Update of the Existing and Foreseeable Constraints	2002	14883328	https://sysrev.com/p/99278/article/14883328	FALSE	Governance_only	NA	NA	NA	NA	NA	NA	NA	NA	NA	NA	NA	NA	Not_specified	NA	NA	NA	NA	Not_tested	NA
731	3205	10159609	Processing and Application of Phosphoric Gypsum	1997	14882427	https://sysrev.com/p/99278/article/14882427	FALSE	population_not_eligible	NA	NA	NA	NA	NA	NA	NA	NA	NA	NA	NA	NA	Not_specified	NA	NA	NA	NA	Not_tested	NA
732	3208	10159628	Harmonising sediment criteria of North sea and Rhine river Basin	2002	14886016	https://sysrev.com/p/99278/article/14886016	FALSE	Not_North_Sea	NA	NA	NA	NA	NA	NA	NA	NA	NA	NA	NA	NA	Not_specified	NA	NA	NA	NA	Not_tested	NA
733	3211	10159650	Performance of a New Biodegradable Ester Based Lubricant for Improving Drilling Operations with Water Based Muds	1997	14881189	https://sysrev.com/p/99278/article/14881189	FALSE	population_not_eligible	NA	NA	NA	NA	NA	NA	NA	NA	NA	NA	NA	NA	Not_specified	NA	NA	NA	NA	Not_tested	NA
734	3212	10159653	New Method for Prioritizing Between Emissions and Discharges from the Offshore Industry	2002	14884833	https://sysrev.com/p/99278/article/14884833	FALSE	Governance_only	NA	NA	NA	NA	NA	NA	NA	NA	NA	NA	NA	NA	Not_specified	NA	NA	NA	NA	Not_tested	NA
735	3213	10159654	Emulsion-Based Fluid Used to Optimize Casing-Cleaning Operations	2002	14883131	https://sysrev.com/p/99278/article/14883131	FALSE	population_not_eligible	NA	NA	NA	NA	NA	NA	NA	NA	NA	NA	NA	NA	Not_specified	NA	NA	NA	NA	Not_tested	NA
736	3214	10159664	Fluctuation and mass occurrence ofPhoronis m‚àö¬∫lleri (Phoronidea) in the South-Eastern North Sea during 1983‚Äö√Ñ√¨1988	1996	14886472	https://sysrev.com/p/99278/article/14886472	FALSE	Non_anthropogenic_driver	NA	NA	NA	NA	NA	NA	NA	NA	NA	NA	NA	NA	Not_specified	NA	NA	NA	NA	Not_tested	NA
737	3217	10159683	Radioactive Marker Technique Applications to Evaluate Compaction in Environmentally Sensitive Areas	2002	14883186	https://sysrev.com/p/99278/article/14883186	FALSE	Not_North_Sea	NA	NA	NA	NA	NA	NA	NA	NA	NA	NA	NA	NA	Not_specified	NA	NA	NA	NA	Not_tested	NA
738	3218	10159687	Zero Discharge Philosophy: A Joint Project Between Norwegian Authorities and Industry	2002	14884991	https://sysrev.com/p/99278/article/14884991	FALSE	Governance_only	NA	NA	NA	NA	NA	NA	NA	NA	NA	NA	NA	NA	Not_specified	NA	NA	NA	NA	Not_tested	NA
739	3219	10159688	Chiral Pesticides in Soil and Water and Exchange with the Atmosphere	2002	14881528	https://sysrev.com/p/99278/article/14881528	FALSE	Not_North_Sea	NA	NA	NA	NA	NA	NA	NA	NA	NA	NA	NA	NA	Not_specified	NA	NA	NA	NA	Not_tested	NA
740	3241	10159739	Implementation of international environmental commitments: the case of the Northern Seas	1996	14883824	https://sysrev.com/p/99278/article/14883824	FALSE	Governance_only	NA	NA	NA	NA	NA	NA	NA	NA	NA	NA	NA	NA	Not_specified	NA	NA	NA	NA	Not_tested	NA
741	3243	10159755	Seasonal changes in the feeding ecology of guillemots (Uria aalge) off north and east Scotland	1985	14882383	https://sysrev.com/p/99278/article/14882383	FALSE	Non_anthropogenic_driver	NA	NA	NA	NA	NA	NA	NA	NA	NA	NA	NA	NA	Not_specified	NA	NA	NA	NA	Not_tested	NA
742	3247	10159765	Sea surface temperature changes in the North Sea and their causes	1996	14881549	https://sysrev.com/p/99278/article/14881549	FALSE	Non_anthropogenic_driver	NA	NA	NA	NA	NA	NA	NA	NA	NA	NA	NA	NA	Not_specified	NA	NA	NA	NA	Not_tested	NA
743	3255	10159785	The North Sea: co-ordinated sea use management	1996	14884770	https://sysrev.com/p/99278/article/14884770	FALSE	Governance_only	NA	NA	NA	NA	NA	NA	NA	NA	NA	NA	NA	NA	Not_specified	NA	NA	NA	NA	Not_tested	NA
744	3261	10159809	Thiols in Coastal Waters of the Western North Sea and English Channel	2001	14884834	https://sysrev.com/p/99278/article/14884834	FALSE	Non_anthropogenic_driver	NA	NA	NA	NA	NA	NA	NA	NA	NA	NA	NA	NA	Not_specified	NA	NA	NA	NA	Not_tested	NA
745	3267	10159833	Northern distribution of North Sea herring as a response to high water temperatures and/or low food abundance	2001	14884567	https://sysrev.com/p/99278/article/14884567	FALSE	Non_anthropogenic_driver	NA	NA	NA	NA	NA	NA	NA	NA	NA	NA	NA	NA	NA	NA	NA	NA	NA	NA	NA
746	3269	10159841	Distributions of chlorinated biphenyls in mussels and sediments from Great Britain and the Irish Sea Coast	1996	14884820	https://sysrev.com/p/99278/article/14884820	FALSE	Not_North_Sea	NA	NA	NA	NA	NA	NA	NA	NA	NA	NA	NA	NA	Not_specified	NA	NA	NA	NA	Not_tested	NA
747	3271	10159844	Long-term trends in the central-west North Sea	2001	14884527	https://sysrev.com/p/99278/article/14884527	FALSE	Non_anthropogenic_driver	NA	NA	NA	NA	NA	NA	NA	NA	NA	NA	NA	NA	Not_specified	NA	NA	NA	NA	Not_tested	NA
748	3273	10159848	Ecological quality objectives for the Dutch sector of the North Sea, an outline of a policy under development	2001	14885211	https://sysrev.com/p/99278/article/14885211	FALSE	Governance_only	NA	NA	NA	NA	NA	NA	NA	NA	NA	NA	NA	NA	Not_specified	NA	NA	NA	NA	Not_tested	NA
749	3274	10159850	Local variations of outdoor radon concentrations in the Netherlands and physical properties of sand with enhanced natural radioactivity	1985	14885391	https://sysrev.com/p/99278/article/14885391	FALSE	Non_anthropogenic_driver	NA	NA	NA	NA	NA	NA	NA	NA	NA	NA	NA	NA	Not_specified	NA	NA	NA	NA	Not_tested	NA
750	3279	10159878	Methodology for Assessing Environmental Impacts of Offshore Installation Abandonment and Disposal	1996	14886592	https://sysrev.com/p/99278/article/14886592	FALSE	Governance_only	NA	NA	NA	NA	NA	NA	NA	NA	NA	NA	NA	NA	NA	NA	NA	NA	NA	NA	NA
751	3280	10159880	North Sea pollution: West Germany calls for action	1984	14883637	https://sysrev.com/p/99278/article/14883637	FALSE	Governance_only	NA	NA	NA	NA	NA	NA	NA	NA	NA	NA	NA	NA	Not_specified	NA	NA	NA	NA	Not_tested	NA
752	3293	10159921	North Sea Research ‚Äö√Ñ√Æ State of the Art Synthesis	2001	14883693	https://sysrev.com/p/99278/article/14883693	FALSE	Governance_only	NA	NA	NA	NA	NA	NA	NA	NA	NA	NA	NA	NA	Not_specified	NA	NA	NA	NA	Not_tested	NA
753	3294	10159922	The management of European estuaries: A comparison of the features, controls and management framework of the Tagus (Portugal) and Humber (England)	1995	14884597	https://sysrev.com/p/99278/article/14884597	FALSE	Governance_only	NA	NA	NA	NA	NA	NA	NA	NA	NA	NA	NA	NA	Not_specified	NA	NA	NA	NA	Not_tested	NA
754	3296	10159933	The Development of a Novel Environmentally Friendly Dual Function Corrosion and Scale Inhibitor	2001	14886404	https://sysrev.com/p/99278/article/14886404	FALSE	population_not_eligible	NA	NA	NA	NA	NA	NA	NA	NA	NA	NA	NA	NA	Not_specified	NA	NA	NA	NA	Not_tested	NA
755	3304	10159960	An overview of the multispecies VPA‚Äö√Ñ√ò? theory and applications	1995	14882193	https://sysrev.com/p/99278/article/14882193	FALSE	population_not_eligible	NA	NA	NA	NA	NA	NA	NA	NA	NA	NA	NA	NA	Not_specified	NA	NA	NA	NA	Not_tested	NA
756	3305	10159961	Macrofauna distribution and bioturbation on tidal confluences of the dutch Wadden Sea	1995	14881928	https://sysrev.com/p/99278/article/14881928	FALSE	Non_anthropogenic_driver	NA	NA	NA	NA	NA	NA	NA	NA	NA	NA	NA	NA	Not_specified	NA	NA	NA	NA	Not_tested	NA
757	3307	10159967	Move to Environmentally Acceptable Products: How the OSPARCOM legislation affects the Introduction of New Products	2001	14881984	https://sysrev.com/p/99278/article/14881984	FALSE	Governance_only	NA	NA	NA	NA	NA	NA	NA	NA	NA	NA	NA	NA	Not_specified	NA	NA	NA	NA	Not_tested	NA
758	3310	10159986	The Effects of Climate Change on Harp Seals (Pagophilus groenlandicus)	2012	14886328	https://sysrev.com/p/99278/article/14886328	FALSE	Not_North_Sea	NA	NA	NA	NA	NA	NA	NA	NA	NA	NA	NA	NA	Not_specified	NA	NA	NA	NA	Not_tested	NA
759	3311	10159987	The 1984 North Sea conference	1984	14886526	https://sysrev.com/p/99278/article/14886526	FALSE	Governance_only	NA	NA	NA	NA	NA	NA	NA	NA	NA	NA	NA	NA	Not_specified	NA	NA	NA	NA	Not_tested	NA
760	3312	10159988	Discussion on the NRP assessment report ‚Äö√Ñ√∫Impact of climate change on the Wadden Sea‚Äö√Ñ√π	1995	14885711	https://sysrev.com/p/99278/article/14885711	FALSE	Abstract_only	NA	NA	NA	NA	NA	NA	NA	NA	NA	NA	NA	NA	Not_specified	NA	NA	NA	NA	Not_tested	NA
761	3316	10160003	Determination of the Reaction Quantum Yield for the Photochemical Degradation of Fe(III)-EDTA: Implications for the Environmental Fate of EDTA in Surface Waters	1995	14886252	https://sysrev.com/p/99278/article/14886252	FALSE	Not_North_Sea	NA	NA	NA	NA	NA	NA	NA	NA	NA	NA	NA	NA	Not_specified	NA	NA	NA	NA	Not_tested	NA
762	3317	10160005	Weather and climate induced spatial variability of surface suspended particulate matter concentration in the North Sea and the English Channel	2012	14881516	https://sysrev.com/p/99278/article/14881516	FALSE	Non_anthropogenic_driver	NA	NA	NA	NA	NA	NA	NA	NA	NA	NA	NA	NA	Not_specified	NA	NA	NA	NA	Not_tested	NA
763	3319	10160019	Atmospheric deposition of triazine herbicides in Northern Germany and the German Bight (North Sea)	1995	14883745	https://sysrev.com/p/99278/article/14883745	FALSE	NA	NA	Primary_research_article	Pollution	Chemical_hazardous_substances	NA	Change_chemical_water_properties	NA	Chemical	NA	Not_applicable	IVb	6	Not_specified	NA	Field_observations_measurement	TRUE	TRUE	Not_tested	NA
764	3322	10160047	Offshore Abandonment Activities: The Energy and Environmental Impacts	1995	14885172	https://sysrev.com/p/99278/article/14885172	FALSE	Governance_only	NA	NA	NA	NA	NA	NA	NA	NA	NA	NA	NA	NA	Not_specified	NA	NA	NA	NA	Not_tested	NA
765	3324	10160058	Phytoplankton primary production in Brackish Lake Grevelingen (SW Netherlands) during 1976‚Äö√Ñ√¨1981	1984	14885710	https://sysrev.com/p/99278/article/14885710	FALSE	Non_anthropogenic_driver	NA	NA	NA	NA	NA	NA	NA	NA	NA	NA	NA	NA	Not_specified	NA	NA	NA	NA	Not_tested	NA
766	3329	10160079	The Brent Spar saga	1995	14881966	https://sysrev.com/p/99278/article/14881966	FALSE	Other	Perspective|||Story telling, not research	NA	NA	NA	NA	NA	NA	NA	NA	NA	NA	NA	Not_specified	NA	NA	NA	NA	Not_tested	NA
767	3335	10160103	Role of a dense bed of Ophiothrix fragilis (Abildgaard) in the transfer of heavy metals at the water-sediment interface	1995	14881127	https://sysrev.com/p/99278/article/14881127	FALSE	Not_North_Sea	NA	NA	NA	NA	NA	NA	NA	NA	NA	NA	NA	NA	Not_specified	NA	NA	NA	NA	Not_tested	NA
768	3349	10160174	Climate induced changes in benthic macrofauna‚Äö√Ñ√ÆA non-linear model approach	2012	14883952	https://sysrev.com/p/99278/article/14883952	FALSE	Non_anthropogenic_driver	NA	NA	NA	NA	NA	NA	NA	NA	NA	NA	NA	NA	NA	NA	NA	NA	NA	NA	NA
769	3353	10160194	Birds, fish and offal in the North Sea	1983	14883103	https://sysrev.com/p/99278/article/14883103	FALSE	Non_anthropogenic_driver	NA	NA	NA	NA	NA	NA	NA	NA	NA	NA	NA	NA	Not_specified	NA	NA	NA	NA	Not_tested	NA
770	3354	10160195	Climatic variability in the Skagerrak and coastal waters of Norway	2011	14885874	https://sysrev.com/p/99278/article/14885874	FALSE	Non_anthropogenic_driver	NA	NA	NA	NA	NA	NA	NA	NA	NA	NA	NA	NA	Not_specified	NA	NA	NA	NA	Not_tested	NA
771	3365	10160250	Environmental crisis management: The role of a scientific organization in relation to the North Sea from 1987 to 1993	1994	14886535	https://sysrev.com/p/99278/article/14886535	FALSE	Governance_only	NA	NA	NA	NA	NA	NA	NA	NA	NA	NA	NA	NA	NA	NA	NA	NA	NA	NA	NA
772	3366	10160257	Integration of Ecological and Engineering Investigation over Recent Years in England and Wales and the Far East	1984	14882446	https://sysrev.com/p/99278/article/14882446	FALSE	Governance_only	NA	NA	NA	NA	NA	NA	NA	NA	NA	NA	NA	NA	Not_specified	NA	NA	NA	NA	Not_tested	NA
773	3368	10160267	OSPAR‚Äö√Ñ√¥s exclusion of rigs-to-reefs in the North Sea	2012	14885514	https://sysrev.com/p/99278/article/14885514	FALSE	Governance_only	NA	NA	NA	NA	NA	NA	NA	NA	NA	NA	NA	NA	Not_specified	NA	NA	NA	NA	Not_tested	NA
774	3374	10160294	Variation of the Microwave Brightness Temperature of Sea Surfaces Covered with Mineral And Monomolecular Oil Films	1983	14886545	https://sysrev.com/p/99278/article/14886545	FALSE	Not_North_Sea	NA	NA	NA	NA	NA	NA	NA	NA	NA	NA	NA	NA	NA	NA	NA	NA	NA	NA	NA
775	3376	10160311	Monitoring response of XAD-concentrated water in the rhine delta: A major part of the toxic compounds remains unidentified	1994	14886154	https://sysrev.com/p/99278/article/14886154	FALSE	Not_North_Sea	NA	NA	NA	NA	NA	NA	NA	NA	NA	NA	NA	NA	Not_specified	NA	NA	NA	NA	Not_tested	NA
776	3382	10160343	Mercury transport in waters of the strait of dover	1994	14882250	https://sysrev.com/p/99278/article/14882250	FALSE	Not_North_Sea	NA	NA	NA	NA	NA	NA	NA	NA	NA	NA	NA	NA	Not_specified	NA	NA	NA	NA	Not_tested	NA
777	3384	10160356	Impaired osmoregulation in the shrimp Palaemon adspersus exposed to crude oil extract	1982	14886564	https://sysrev.com/p/99278/article/14886564	FALSE	Not_North_Sea	NA	NA	NA	NA	NA	NA	NA	NA	NA	NA	NA	NA	Not_specified	NA	NA	NA	NA	Not_tested	NA
778	3386	10160358	Epidemiology of pseudobranchial tumours in Atlantic cod(Gadus morhua) from the North Sea and the Baltic Sea	1982	14882111	https://sysrev.com/p/99278/article/14882111	FALSE	Non_anthropogenic_driver	NA	NA	NA	NA	NA	NA	NA	NA	NA	NA	NA	NA	Not_specified	NA	NA	NA	NA	Not_tested	NA
779	3389	10160370	International Environmental Agreements	2012	14881445	https://sysrev.com/p/99278/article/14881445	FALSE	Governance_only	NA	NA	NA	NA	NA	NA	NA	NA	NA	NA	NA	NA	Not_specified	NA	NA	NA	NA	Not_tested	NA
780	3392	10160375	Research interests in the North Sea	1982	14882475	https://sysrev.com/p/99278/article/14882475	FALSE	Governance_only	NA	NA	NA	NA	NA	NA	NA	NA	NA	NA	NA	NA	Not_specified	NA	NA	NA	NA	Not_tested	NA
781	3394	10160379	The OSPAR Convention: 25 years of North Sea protection	1994	14886378	https://sysrev.com/p/99278/article/14886378	FALSE	Governance_only	NA	NA	NA	NA	NA	NA	NA	NA	NA	NA	NA	NA	Not_specified	NA	NA	NA	NA	Not_tested	NA
782	3402	10160398	Health status of seabirds and coastal birds found at the German North Sea coast	2012	14882040	https://sysrev.com/p/99278/article/14882040	FALSE	Non_anthropogenic_driver	NA	NA	NA	NA	NA	NA	NA	NA	NA	NA	NA	NA	Not_specified	NA	NA	NA	NA	Not_tested	NA
783	3406	10160427	Marine Geographic Information Systems	2011	14884796	https://sysrev.com/p/99278/article/14884796	FALSE	population_not_eligible	NA	NA	NA	NA	NA	NA	NA	NA	NA	NA	NA	NA	Not_specified	NA	NA	NA	NA	Not_tested	NA
784	3410	10160457	Congruent shifts in sand eel abundance in western and eastern North Atlantic ecosystems	1981	14883519	https://sysrev.com/p/99278/article/14883519	FALSE	Non_anthropogenic_driver	NA	NA	NA	NA	NA	NA	NA	NA	NA	NA	NA	NA	Not_specified	NA	NA	NA	NA	Not_tested	NA
785	3411	10160459	Strategy for Environmental Studies in North Sea Oil Development	1981	14884818	https://sysrev.com/p/99278/article/14884818	FALSE	Other	NA	NA	NA	NA	NA	NA	NA	NA	NA	NA	NA	NA	Not_specified	NA	NA	NA	NA	Not_tested	NA
786	3412	10160464	Nanoemulsion-Enhanced Treatment of Oil-Contaminated Oil-Based Drill Solids	2012	14884090	https://sysrev.com/p/99278/article/14884090	FALSE	population_not_eligible	NA	NA	NA	NA	NA	NA	NA	NA	NA	NA	NA	NA	Not_specified	NA	NA	NA	NA	Not_tested	NA
787	3421	10160508	The mobile epibenthic fauna of soft bottoms in the Dutch Delta (south-west Netherlands): Spatial structure	1993	14881092	https://sysrev.com/p/99278/article/14881092	FALSE	Non_anthropogenic_driver	NA	NA	NA	NA	NA	NA	NA	NA	NA	NA	NA	NA	Not_specified	NA	NA	NA	NA	Not_tested	NA
788	3426	10160533	A Report from The Netherlands: Wastewater Treatment Developments	1993	14882859	https://sysrev.com/p/99278/article/14882859	FALSE	Governance_only	NA	NA	NA	NA	NA	NA	NA	NA	NA	NA	NA	NA	Not_specified	NA	NA	NA	NA	Not_tested	NA
789	3429	10160554	Atmospheric dry deposition flux of metallic species to the North Sea	1993	14882130	https://sysrev.com/p/99278/article/14882130	FALSE	population_not_eligible	NA	NA	NA	NA	NA	NA	NA	NA	NA	NA	NA	NA	Not_specified	NA	NA	NA	NA	Not_tested	NA
790	3434	10160574	Effets, en culture, de deux p‚àö¬©troles bruts et d‚Äö√Ñ√¥un dispersant p‚àö¬©trolier sur les zygotes et les plantules de Fucus serratus Linnaeus (Fucales, Phaeophyceae). Effects in Culture of Two Crude Oils and One Oil Dispersant on Zygotes and Germlings of Fucus serratus Linnaeus (Fucales, Phaeophyceae)	1981	14883365	https://sysrev.com/p/99278/article/14883365	FALSE	Not_North_Sea	NA	NA	NA	NA	NA	NA	NA	NA	NA	NA	NA	NA	Not_specified	NA	NA	NA	NA	Not_tested	NA
791	3437	10160588	Exclusive economic zones in the North Sea	1993	14882233	https://sysrev.com/p/99278/article/14882233	FALSE	Governance_only	NA	NA	NA	NA	NA	NA	NA	NA	NA	NA	NA	NA	Not_specified	NA	NA	NA	NA	Not_tested	NA
792	3439	10160597	Effects of oil on digestive cells in mussels: Quantitative alterations in cellular and lysosomal structure	1981	14885798	https://sysrev.com/p/99278/article/14885798	FALSE	Not_North_Sea	NA	NA	NA	NA	NA	NA	NA	NA	NA	NA	NA	NA	Not_specified	NA	NA	NA	NA	Not_tested	NA
793	3442	10160605	Management of the Wadden Sea	1980	14881392	https://sysrev.com/p/99278/article/14881392	FALSE	Governance_only	NA	NA	NA	NA	NA	NA	NA	NA	NA	NA	NA	NA	Not_specified	NA	NA	NA	NA	Not_tested	NA
794	3446	10160620	North Sea pollution	1993	14886610	https://sysrev.com/p/99278/article/14886610	FALSE	Governance_only	NA	NA	NA	NA	NA	NA	NA	NA	NA	NA	NA	NA	Not_specified	NA	NA	NA	NA	Not_tested	NA
795	3455	10160651	Decommissioning Concrete Structures - Environmental and Safety Challenges	2011	14881214	https://sysrev.com/p/99278/article/14881214	FALSE	population_not_eligible	NA	NA	NA	NA	NA	NA	NA	NA	NA	NA	NA	NA	Not_specified	NA	NA	NA	NA	Not_tested	NA
796	3461	10160691	Changes in the Ultrastructure of the Gill Epithelium of Patella Vulgata after Exposure to North Sea Crude Oil and Dispersants	1980	14883998	https://sysrev.com/p/99278/article/14883998	FALSE	Not_North_Sea	NA	NA	NA	NA	NA	NA	NA	NA	NA	NA	NA	NA	Not_specified	NA	NA	NA	NA	Not_tested	specimens from Firth of Clyde
797	3462	10160696	Quality assurance of information in marine monitoring: A holistic approach	1993	14884307	https://sysrev.com/p/99278/article/14884307	FALSE	Governance_only	NA	NA	NA	NA	NA	NA	NA	NA	NA	NA	NA	NA	Not_specified	NA	NA	NA	NA	Not_tested	NA
798	3468	10160736	Science-Policy Interactions in MPA Site Selection in the Dutch Part of the North Sea	2010	14883178	https://sysrev.com/p/99278/article/14883178	FALSE	Governance_only	NA	NA	NA	NA	NA	NA	NA	NA	NA	NA	NA	NA	Not_specified	NA	NA	NA	NA	Not_tested	NA
799	3483	10160798	FISHERIES ‚Äö√Ñ√¨ Monitoring fisheries effects of marine protected areas: current approaches and the need for integrated assessments	2011	14883927	https://sysrev.com/p/99278/article/14883927	FALSE	Governance_only	NA	NA	NA	NA	NA	NA	NA	NA	NA	NA	NA	NA	Not_specified	NA	NA	NA	NA	Not_tested	NA
800	3490	10160837	Chlorinated terpenes and chlordane components found in fish, guillemot and seal from Swedish waters	1979	14883264	https://sysrev.com/p/99278/article/14883264	FALSE	Not_North_Sea	NA	NA	NA	NA	NA	NA	NA	NA	NA	NA	NA	NA	Not_specified	NA	NA	NA	NA	Not_tested	North Sea not part of Swedish waters in our analysis
801	3491	10160839	Behaviour of manganese in the Rhine and Scheldt estuaries	1979	14883072	https://sysrev.com/p/99278/article/14883072	FALSE	Non_anthropogenic_driver	NA	NA	NA	NA	NA	NA	NA	NA	NA	NA	NA	NA	Not_specified	NA	NA	NA	NA	Not_tested	NA
802	3493	10160845	Ecological developments in the Wadden Sea until 1990	1993	14882977	https://sysrev.com/p/99278/article/14882977	FALSE	Abstract_only	NA	NA	NA	NA	NA	NA	NA	NA	NA	NA	NA	NA	Not_specified	NA	NA	NA	NA	Not_tested	NA
803	3494	10160848	Control of Industrial Wastewater Discharges in the North West of England	1992	14883182	https://sysrev.com/p/99278/article/14883182	FALSE	Governance_only	NA	NA	NA	NA	NA	NA	NA	NA	NA	NA	NA	NA	Not_specified	NA	NA	NA	NA	Not_tested	NA
804	3500	10160901	The Danish Wadden Sea ‚Äö√Ñ√Æ 25 years or protection	1993	14885642	https://sysrev.com/p/99278/article/14885642	FALSE	Abstract_only	relevant_abstract	NA	NA	NA	NA	NA	NA	NA	NA	NA	NA	NA	Not_specified	NA	NA	NA	NA	Not_tested	NA
805	3501	10160902	New Departures in the North Sea	1978	14885195	https://sysrev.com/p/99278/article/14885195	FALSE	Governance_only	NA	NA	NA	NA	NA	NA	NA	NA	NA	NA	NA	NA	Not_specified	NA	NA	NA	NA	Not_tested	NA
806	3502	10160903	Role of tide, light and fisheries in the decline of Zostera marina L. in the Dutch Wadden Sea	1993	14883135	https://sysrev.com/p/99278/article/14883135	FALSE	Abstract_only	NA	NA	NA	NA	NA	NA	NA	NA	NA	NA	NA	NA	Not_specified	NA	NA	NA	NA	Not_tested	NA
807	3507	10160918	Residual flows and elevations in the southern North Sea	1978	14881636	https://sysrev.com/p/99278/article/14881636	FALSE	Non_anthropogenic_driver	NA	NA	NA	NA	NA	NA	NA	NA	NA	NA	NA	NA	Not_specified	NA	NA	NA	NA	Not_tested	NA
808	3510	10160938	The Wadden Sea in maximum, sustainable use	1993	14885002	https://sysrev.com/p/99278/article/14885002	FALSE	Abstract_only	NA	NA	NA	NA	NA	NA	NA	NA	NA	NA	NA	NA	Not_specified	NA	NA	NA	NA	Not_tested	Potentially_relevant
809	3512	10160955	The importance of predator‚Äö√Ñ√¨prey overlap: predicting North Sea cod recovery with a multispecies assessment model	2010	14885523	https://sysrev.com/p/99278/article/14885523	FALSE	Non_anthropogenic_driver	NA	NA	NA	NA	NA	NA	NA	NA	NA	NA	NA	NA	Not_specified	NA	NA	NA	NA	Not_tested	NA
810	3515	10160964	Pollution Control for Countries of the Baltic and North Seas	1992	14885065	https://sysrev.com/p/99278/article/14885065	FALSE	Governance_only	NA	NA	NA	NA	NA	NA	NA	NA	NA	NA	NA	NA	Not_specified	NA	NA	NA	NA	Not_tested	NA
811	3519	10160985	Development of Atlantic cod (Gadus morhua) exposed to produced water during early life stages: Effects on embryos, larvae, and juvenile fish	2010	14886326	https://sysrev.com/p/99278/article/14886326	FALSE	Not_North_Sea	NA	NA	NA	NA	NA	NA	NA	NA	NA	NA	NA	NA	Not_specified	NA	NA	NA	NA	Not_tested	Cod are from outside the NS
812	3524	10161020	Inter-annual variability of North Sea plaice spawning habitat	2010	14885029	https://sysrev.com/p/99278/article/14885029	FALSE	Non_anthropogenic_driver	NA	NA	NA	NA	NA	NA	NA	NA	NA	NA	NA	NA	NA	NA	NA	NA	NA	NA	NA
813	3525	10161023	PAH/lead relationships A possible tool for the assessment of anthropogenic influence on marine aerosols	1992	14885286	https://sysrev.com/p/99278/article/14885286	FALSE	Not_North_Sea	NA	NA	NA	NA	NA	NA	NA	NA	NA	NA	NA	NA	Not_specified	NA	NA	NA	NA	Not_tested	air_samples
814	3527	10161033	Development of north sea coastal plankton communities in separate plastic bags under identical conditions	1977	14881076	https://sysrev.com/p/99278/article/14881076	FALSE	Non_anthropogenic_driver	NA	NA	NA	NA	NA	NA	NA	NA	NA	NA	NA	NA	Not_specified	NA	NA	NA	NA	Not_tested	NA
815	3532	10161043	Tainting of Atlantic salmon (Salmo salar) by petroleum hydrocarbons during a short-term exposure	1992	14881973	https://sysrev.com/p/99278/article/14881973	FALSE	Not_North_Sea	NA	NA	NA	NA	NA	NA	NA	NA	NA	NA	NA	NA	NA	NA	NA	NA	NA	NA	NA
816	3550	10161104	TUVAS: Schadstoffstrukturen und Monitoring in der Deutschen Bucht	1991	14885680	https://sysrev.com/p/99278/article/14885680	FALSE	Abstract_only	relevant_abstract	NA	NA	NA	NA	NA	NA	NA	NA	NA	NA	NA	Not_specified	NA	NA	NA	NA	Not_tested	NA
817	3551	10161106	Automatische Messungen und Probennahme von Schadstoffen in ‚àö√ëstuarien und K‚àö¬∫stengew‚àö¬ßssern	1991	14883511	https://sysrev.com/p/99278/article/14883511	FALSE	Abstract_only	NA	NA	NA	NA	NA	NA	NA	NA	NA	NA	NA	NA	Not_specified	NA	NA	NA	NA	Not_tested	NA
818	3552	10161110	Between-year variability in the mixing of North Sea herring spawning components leads to pronounced variation in the composition of the catch	2010	14883678	https://sysrev.com/p/99278/article/14883678	FALSE	Non_anthropogenic_driver	NA	NA	NA	NA	NA	NA	NA	NA	NA	NA	NA	NA	Not_specified	NA	NA	NA	NA	Not_tested	NA
819	3553	10161112	Qualit‚àö¬ßtsziele f‚àö¬∫r die Nordsee?- Pro und Kontra-Pro	1991	14883822	https://sysrev.com/p/99278/article/14883822	FALSE	Governance_only	NA	NA	NA	NA	NA	NA	NA	NA	NA	NA	NA	NA	Not_specified	NA	NA	NA	NA	Not_tested	NA
820	3554	10161114	Problematik und Ergebnisse von PCB-Analysen in Nord- und Ostsee	1991	14885620	https://sysrev.com/p/99278/article/14885620	FALSE	Abstract_only	NA	NA	NA	NA	NA	NA	NA	NA	NA	NA	NA	NA	Not_specified	NA	NA	NA	NA	Not_tested	NA
821	3556	10161121	Dispersion of active pollutants in a shallow sea	1977	14881153	https://sysrev.com/p/99278/article/14881153	FALSE	population_not_eligible	NA	NA	NA	NA	NA	NA	NA	NA	NA	NA	NA	NA	Not_specified	NA	NA	NA	NA	Not_tested	NA
822	3565	10161140	Impact of Arenicola marina (Polychaeta) on the microbial assemblages and meiobenthos in a marine intertidal flat	2010	14881316	https://sysrev.com/p/99278/article/14881316	FALSE	Non_anthropogenic_driver	NA	NA	NA	NA	NA	NA	NA	NA	NA	NA	NA	NA	Not_specified	NA	NA	NA	NA	Not_tested	NA
823	3567	10161143	Re‚Äö√Ñ√™establishment of the North Sea houting in the River Rhine	2010	14885847	https://sysrev.com/p/99278/article/14885847	FALSE	Not_North_Sea	NA	NA	NA	NA	NA	NA	NA	NA	NA	NA	NA	NA	Not_specified	NA	NA	NA	NA	Not_tested	NA
824	3568	10161144	Integral Risk Analysis as a Supporting Framework for Water Quality Management	1991	14884256	https://sysrev.com/p/99278/article/14884256	FALSE	Abstract_only	NA	NA	NA	NA	NA	NA	NA	NA	NA	NA	NA	NA	Not_specified	NA	NA	NA	NA	Not_tested	NA
825	3574	10161174	Produced Water Management	1991	14884158	https://sysrev.com/p/99278/article/14884158	FALSE	population_not_eligible	NA	NA	NA	NA	NA	NA	NA	NA	NA	NA	NA	NA	Not_specified	NA	NA	NA	NA	Not_tested	NA
826	3581	10161206	Protecting the North Sea Environment: Trends and Issues	1991	14883914	https://sysrev.com/p/99278/article/14883914	FALSE	Governance_only	NA	NA	NA	NA	NA	NA	NA	NA	NA	NA	NA	NA	Not_specified	NA	NA	NA	NA	NA	NA
827	3582	10161213	Produced water extracts from North Sea oil production platforms result in cellular oxidative stress in a rainbow trout in vitro bioassay	2010	14885428	https://sysrev.com/p/99278/article/14885428	FALSE	Not_North_Sea	NA	NA	NA	NA	NA	NA	NA	NA	NA	NA	NA	NA	Not_specified	NA	NA	NA	NA	Not_tested	NA
828	3584	10161218	Global Aquatic Passive Sampling (AQUA-GAPS): Using Passive Samplers to Monitor POPs in the Waters of the World	2010	14883040	https://sysrev.com/p/99278/article/14883040	FALSE	Non_anthropogenic_driver	NA	NA	NA	NA	NA	NA	NA	NA	NA	NA	NA	NA	Not_specified	NA	NA	NA	NA	Not_tested	NA
829	3591	10161231	Fishing for trouble	2004	14883023	https://sysrev.com/p/99278/article/14883023	FALSE	Not_North_Sea	NA	NA	NA	NA	NA	NA	NA	NA	NA	NA	NA	NA	Not_specified	NA	NA	NA	NA	Not_tested	NA
830	3592	10161237	Diffusion of Turbidity by Shear Effect and Turbulence in the Southern Bight of the North Sea	1975	14884187	https://sysrev.com/p/99278/article/14884187	FALSE	Non_anthropogenic_driver	NA	NA	NA	NA	NA	NA	NA	NA	NA	NA	NA	NA	Not_specified	NA	NA	NA	NA	Not_tested	NA
831	3595	10161248	Particulate trace metals above the southern bight of the north sea ‚Äö√Ñ√ÆI. Analytical procedures and average aerosol concentrations	1991	14881252	https://sysrev.com/p/99278/article/14881252	FALSE	Not_North_Sea	NA	NA	NA	NA	NA	NA	NA	NA	NA	Not_applicable	NA	NA	Not_specified	NA	NA	NA	NA	Not_tested	not in North Sea, above North Sea
832	3596	10161251	Sinks and sources of CO2 in coastal seas: the North Sea	1991	14882174	https://sysrev.com/p/99278/article/14882174	FALSE	Non_anthropogenic_driver	NA	NA	NA	NA	NA	NA	NA	NA	NA	NA	NA	NA	Not_specified	NA	NA	NA	NA	Not_tested	NA
833	3598	10161257	On the quality of North Sea cod stock forecasts	1991	14886272	https://sysrev.com/p/99278/article/14886272	FALSE	Non_anthropogenic_driver	NA	NA	NA	NA	NA	NA	NA	NA	NA	NA	NA	NA	Not_specified	NA	NA	NA	NA	Not_tested	NA
834	3601	10161277	Offshore oil and gas	1991	14883682	https://sysrev.com/p/99278/article/14883682	FALSE	population_not_eligible	NA	NA	NA	NA	NA	NA	NA	NA	NA	NA	NA	NA	Not_specified	NA	NA	NA	NA	Not_tested	NA
835	3602	10161283	North Sea Task Force Biological Effects Monitoring Programme	1991	14881484	https://sysrev.com/p/99278/article/14881484	FALSE	Governance_only	NA	NA	NA	NA	NA	NA	NA	NA	NA	NA	NA	NA	Not_specified	NA	NA	NA	NA	Not_tested	NA
836	3607	10161311	Legislation and the control of dyehouse pollution	1991	14883199	https://sysrev.com/p/99278/article/14883199	FALSE	Not_North_Sea	NA	NA	NA	NA	NA	NA	NA	NA	NA	NA	NA	NA	NA	NA	NA	NA	NA	Not_tested	NA
837	3608	10161316	Influence of macrofauna long-term natural variability on benthic indices used in ecological quality assessment	2010	14880921	https://sysrev.com/p/99278/article/14880921	FALSE	Non_anthropogenic_driver	NA	NA	NA	NA	NA	NA	NA	NA	NA	NA	NA	NA	Not_specified	NA	NA	NA	NA	Not_tested	NA
838	3609	10161333	The Third International Conference on the Protection of the North Sea - Review and Challenges	1991	14880958	https://sysrev.com/p/99278/article/14880958	FALSE	Governance_only	NA	NA	NA	NA	NA	NA	NA	NA	NA	NA	NA	NA	Not_specified	NA	NA	NA	NA	Not_tested	NA
839	3611	10161347	Anisakis sp. Larvae in the stomachs of herring (Clupea harengus L.)	1974	14885864	https://sysrev.com/p/99278/article/14885864	FALSE	Non_anthropogenic_driver	NA	NA	NA	NA	NA	NA	NA	NA	NA	NA	NA	NA	Not_specified	NA	NA	NA	NA	Not_tested	NA
840	3623	10161406	The Biology, Movements and Population Dynamics of Bass,Dicentrarchus Labrax, in English Waters	1974	14881122	https://sysrev.com/p/99278/article/14881122	FALSE	Not_North_Sea	NA	NA	NA	NA	NA	NA	NA	NA	NA	NA	NA	NA	Not_specified	NA	NA	NA	NA	Not_tested	NA
841	3625	10161424	Temporal variability in southern North Sea epifauna communities after the cold winter of 1995/1996	2009	14880955	https://sysrev.com/p/99278/article/14880955	FALSE	Non_anthropogenic_driver	NA	NA	NA	NA	NA	NA	NA	NA	NA	NA	NA	NA	Not_specified	NA	NA	NA	NA	Not_tested	NA
842	3626	10161433	The quaternary geology of the dutch part of the north sea and the exploration of sand and gravel	1974	14881792	https://sysrev.com/p/99278/article/14881792	FALSE	population_not_eligible	NA	NA	NA	NA	NA	NA	NA	NA	NA	NA	NA	NA	Not_specified	NA	NA	NA	NA	Not_tested	NA
843	3629	10161454	Organochlorine Fingerprinting to Determine Foraging Areas of Sea‚Äö√Ñ√™Ranched Atlantic Salmon: A Case Study from Denmark	2009	14885664	https://sysrev.com/p/99278/article/14885664	FALSE	Non_anthropogenic_driver	NA	NA	NA	NA	NA	NA	NA	NA	NA	NA	NA	NA	Not_specified	NA	NA	NA	NA	Not_tested	NA
844	3631	10161462	How Not to Exploit North Sea Petroleum	1973	14886047	https://sysrev.com/p/99278/article/14886047	FALSE	Governance_only	NA	NA	NA	NA	NA	NA	NA	NA	NA	NA	NA	NA	Not_specified	NA	NA	NA	NA	Not_tested	NA
845	3632	10161463	The distribution of the radio nuclide Caesium 137 as an indicator for North Sea watermass transport: With plates 4‚Äö√Ñ√¨9	1973	14880925	https://sysrev.com/p/99278/article/14880925	FALSE	Non_anthropogenic_driver	NA	NA	NA	NA	NA	NA	NA	NA	NA	NA	NA	NA	Not_specified	NA	NA	NA	NA	Not_tested	NA
846	3638	10161486	Pollution and the offshore oil industry	1973	14885242	https://sysrev.com/p/99278/article/14885242	FALSE	Not_North_Sea	NA	NA	NA	NA	NA	NA	NA	NA	NA	NA	NA	NA	Not_specified	NA	NA	NA	NA	Not_tested	NA
847	3639	10161497	Pollution of the North Sea	1984	14881910	https://sysrev.com/p/99278/article/14881910	FALSE	Abstract_only	NA	NA	NA	NA	NA	NA	NA	NA	NA	NA	NA	NA	Not_specified	NA	NA	NA	NA	Not_tested	NA
848	3646	10161553	International conventions for marine nature conservation and marine protected areas relevant to the North Sea and the Baltic Sea	2006	14886155	https://sysrev.com/p/99278/article/14886155	FALSE	Governance_only	NA	NA	NA	NA	NA	NA	NA	NA	NA	NA	NA	NA	Not_specified	NA	NA	NA	NA	Not_tested	NA
849	3647	10161556	Development of a laboratory exposure system using marine fish to carry out realistic effect studies with produced water discharged from offshore oil production	2009	14883517	https://sysrev.com/p/99278/article/14883517	FALSE	Not_North_Sea	NA	NA	NA	NA	NA	NA	NA	NA	NA	NA	NA	NA	Not_specified	NA	NA	NA	NA	Not_tested	NA
850	3648	10161561	Editorial: Late Holocene oceanographic and climate change from the western European margin: the results of the HOLSMEER project	2006	14884767	https://sysrev.com/p/99278/article/14884767	FALSE	Non_anthropogenic_driver	NA	NA	NA	NA	NA	NA	NA	NA	NA	NA	NA	NA	Not_specified	NA	NA	NA	NA	Not_tested	NA
851	3653	10161592	Time Series of 129I and 127I Speciation in Precipitation from Denmark	2009	14883917	https://sysrev.com/p/99278/article/14883917	FALSE	Not_North_Sea	NA	NA	NA	NA	NA	NA	NA	NA	NA	NA	NA	NA	Not_specified	NA	NA	NA	NA	Not_tested	NA
852	3657	10161616	Abstracts from Thirteenth International Symposium on Pollutant Responses in Marine Organisms (PRIMO 13) - Biomarkers of pollution: Molecular, cellular, histopathological, immunological and organism responses	2006	14886600	https://sysrev.com/p/99278/article/14886600	FALSE	Abstract_only	relevant_abstract	NA	NA	NA	NA	NA	NA	NA	NA	NA	NA	NA	Not_specified	NA	NA	NA	NA	Not_tested	NA
853	3658	10161617	Abstracts from Thirteenth International Symposium on Pollutant Responses in Marine Organisms (PRIMO 13) ‚Äö√Ñ√¨ Endocrine disruption	2006	14882351	https://sysrev.com/p/99278/article/14882351	FALSE	Abstract_only	NA	NA	NA	NA	NA	NA	NA	NA	NA	NA	NA	NA	Not_specified	NA	NA	NA	NA	Not_tested	collection of abstracts
854	3659	10161618	Abstracts from Thirteenth International Symposium on Pollutant Responses in Marine Organisms (PRIMO 13) ‚Äö√Ñ√¨ Environmental Genomics and Proteomics	2006	14886614	https://sysrev.com/p/99278/article/14886614	FALSE	Abstract_only	NA	NA	NA	NA	NA	NA	NA	NA	NA	NA	NA	NA	Not_specified	NA	NA	NA	NA	Not_tested	NA
855	3662	10161625	On the hydrographical structure of the German bight in regard to the pollution in the zone of convergency	1968	14885201	https://sysrev.com/p/99278/article/14885201	FALSE	Non_anthropogenic_driver	NA	NA	NA	NA	NA	NA	NA	NA	NA	NA	NA	NA	Not_specified	NA	NA	NA	NA	Not_tested	NA
856	3666	10161633	Die Hydrographie der Nordsee. Ein ‚àö√∫berblick ‚àö¬∫ber unsere Kenntnisse in Beziehung zu Problemen der Gew‚àö¬ßsserverunreinigung	1968	14881852	https://sysrev.com/p/99278/article/14881852	FALSE	population_not_eligible	NA	NA	NA	NA	NA	NA	NA	NA	NA	NA	NA	NA	Not_specified	NA	NA	NA	NA	Not_tested	NA
857	3670	10161641	Investigation of motion processes in the sea and in estuaries for the study of the transport of pollutants	1968	14881649	https://sysrev.com/p/99278/article/14881649	FALSE	population_not_eligible	NA	NA	NA	NA	NA	NA	NA	NA	NA	NA	NA	NA	Not_specified	NA	NA	NA	NA	Not_tested	NA
858	3672	10161646	A remote sensing ocean portal for GMES Ocean	2008	14881225	https://sysrev.com/p/99278/article/14881225	FALSE	population_not_eligible	NA	NA	NA	NA	NA	NA	NA	NA	NA	NA	NA	NA	Not_specified	NA	NA	NA	NA	Not_tested	NA
859	3674	10161651	Plasma Proteome Analysis Reveals the Geographical Origin and Liver Tumor Status of Dab (Limanda limanda) from UK Marine Waters	2006	14881653	https://sysrev.com/p/99278/article/14881653	FALSE	Non_anthropogenic_driver	NA	NA	NA	NA	NA	NA	NA	NA	NA	NA	NA	NA	Not_specified	NA	NA	NA	NA	Not_tested	NA
860	3675	10161652	Der Einflu‚àö√º der Elbe auf die Verunreinigung der Nordsee	1968	14884143	https://sysrev.com/p/99278/article/14884143	FALSE	Non_anthropogenic_driver	NA	NA	NA	NA	NA	NA	NA	NA	NA	NA	NA	NA	Not_specified	NA	NA	NA	NA	Not_tested	NA
861	3677	10161657	Effects of sulfuric water pollutants on fertilization, embryonic development and larvae of the herring, Clupea harengus	1967	14883471	https://sysrev.com/p/99278/article/14883471	FALSE	Not_North_Sea	NA	NA	NA	NA	NA	NA	NA	NA	NA	NA	NA	NA	Not_specified	NA	NA	NA	NA	Not_tested	NA
862	3679	10161662	Bioaccumulation and lack of oxidative stress response in the ragworm H. diversicolor following exposure to 226Ra in sediment	2009	14885133	https://sysrev.com/p/99278/article/14885133	FALSE	Not_North_Sea	NA	NA	NA	NA	NA	NA	NA	NA	NA	NA	NA	NA	NA	NA	NA	NA	NA	Not_tested	NA
863	3682	10161678	Multi‚Äö√Ñ√™indices analysis of southern Scandinavian storminess 1780‚Äö√Ñ√¨2005 and links to interdecadal variations in the NW Europe‚Äö√Ñ√¨North Sea region	2009	14884112	https://sysrev.com/p/99278/article/14884112	FALSE	Non_anthropogenic_driver	NA	NA	NA	NA	NA	NA	NA	NA	NA	NA	NA	NA	Not_specified	NA	NA	NA	NA	Not_tested	NA
864	3688	10161694	Characterizing and contrasting instream and riparian coarse wood in western Montana basins	2006	14883316	https://sysrev.com/p/99278/article/14883316	FALSE	Not_North_Sea	NA	NA	NA	NA	NA	NA	NA	NA	NA	NA	NA	NA	Not_specified	NA	NA	NA	NA	Not_tested	NA
865	3691	10161711	Interannual variability in abundance and length of young coastal cod in the subtidal zone	2006	14885583	https://sysrev.com/p/99278/article/14885583	FALSE	Not_North_Sea	NA	NA	NA	NA	NA	NA	NA	NA	NA	NA	NA	NA	Not_specified	NA	NA	NA	NA	Not_tested	NA
866	3695	10161728	Bromophenols, both present in marine organisms and in industrial flame retardants, disturb cellular Ca2+ signaling in neuroendocrine cells (PC12)	2006	14882224	https://sysrev.com/p/99278/article/14882224	FALSE	population_not_eligible	NA	NA	NA	NA	NA	NA	NA	NA	NA	NA	NA	NA	NA	NA	NA	NA	NA	NA	NA
867	3699	10161760	Modeling Fallout of Anthropogenic 129I	2008	14884092	https://sysrev.com/p/99278/article/14884092	FALSE	Not_North_Sea	NA	NA	NA	NA	NA	NA	NA	NA	NA	NA	NA	NA	Not_specified	NA	NA	NA	NA	Not_tested	NA
868	3701	10161775	Certified reference material for radionuclides in fish flesh sample IAEA-414 (mixed fish from the Irish Sea and North Sea)	2006	14886425	https://sysrev.com/p/99278/article/14886425	FALSE	Not_North_Sea	NA	NA	NA	NA	NA	NA	NA	NA	NA	NA	NA	NA	Not_specified	NA	NA	NA	NA	Not_tested	NA
869	3702	10161785	Seatrack Web, forecasts of oil spills, a new version	2006	14881497	https://sysrev.com/p/99278/article/14881497	FALSE	Other	Methodological_only	NA	NA	NA	NA	NA	NA	NA	NA	NA	NA	NA	Not_specified	NA	NA	NA	NA	Not_tested	NA
870	3705	10161799	Environmental Genotoxicity Studies in Mussels and Fish from the G‚àö‚àÇteborg Area of the North Sea	2008	14886215	https://sysrev.com/p/99278/article/14886215	FALSE	Not_North_Sea	NA	NA	NA	NA	NA	NA	NA	NA	NA	NA	NA	NA	Not_specified	NA	NA	NA	NA	Not_tested	NA
871	3706	10161809	Seatrack Web forecasts and backtracking of oil spills - an efficient tool to find illegal spills using AIS	2008	14885483	https://sysrev.com/p/99278/article/14885483	FALSE	Not_North_Sea	NA	NA	NA	NA	NA	NA	NA	NA	NA	NA	NA	NA	Not_specified	NA	NA	NA	NA	Not_tested	NA
872	3707	10161810	Biodiversity of North Sea fish: why do the politicians care but marine scientists appear oblivious to this issue?	2008	14886206	https://sysrev.com/p/99278/article/14886206	FALSE	Governance_only	NA	NA	NA	NA	NA	NA	NA	NA	NA	NA	NA	NA	Not_specified	NA	NA	NA	NA	Not_tested	NA
873	3709	10161823	Treatment of Nonaqueous-Fluid-Contaminated Drill Cuttings‚Äö√Ñ√ÆRaising Environmental and Safety Standards	2008	14881374	https://sysrev.com/p/99278/article/14881374	FALSE	Not_North_Sea	NA	NA	NA	NA	NA	NA	NA	NA	NA	NA	NA	NA	Not_specified	NA	NA	NA	NA	Not_tested	NA
874	3713	10161838	Abstracts from Fourteenth International Symposium on Pollutant Responses in Marine Organisms (PRIMO 14) ‚Äö√Ñ√¨ Transporters and multixenobiotic resistance	2008	14883170	https://sysrev.com/p/99278/article/14883170	FALSE	Abstract_only	NA	NA	NA	NA	NA	NA	NA	NA	NA	NA	NA	NA	Not_specified	NA	NA	NA	NA	Not_tested	NA
875	3714	10161842	The impact of climate warming on water temperature, timing of hatching and young-of-the-year growth of fish in shallow lakes in the Netherlands	2008	14881128	https://sysrev.com/p/99278/article/14881128	FALSE	Not_North_Sea	NA	NA	NA	NA	NA	NA	NA	NA	NA	NA	NA	NA	Not_specified	NA	NA	NA	NA	Not_tested	NA
876	3719	10161853	Complex interplays among population dynamics, environmental forcing, and exploitation in fisheries	2008	14884901	https://sysrev.com/p/99278/article/14884901	FALSE	Not_North_Sea	NA	NA	NA	NA	NA	NA	NA	NA	NA	NA	NA	NA	Not_specified	NA	NA	NA	NA	Not_tested	NA
877	3720	10161855	Nahrung aus dem Meer: Unser Umgang mit den lebenden Meeressch‚àö¬ßtzen	2008	14883929	https://sysrev.com/p/99278/article/14883929	FALSE	Not_North_Sea	NA	NA	NA	NA	NA	NA	NA	NA	NA	NA	NA	NA	Not_specified	NA	NA	NA	NA	Not_tested	NA
878	3722	10161860	Ranking of agricultural pesticides in the rhine‚Äö√Ñ√™meuse‚Äö√Ñ√™scheldt basin based on toxic pressure in marine ecosystems	2008	14882384	https://sysrev.com/p/99278/article/14882384	FALSE	population_not_eligible	NA	NA	NA	NA	NA	NA	NA	NA	NA	NA	NA	NA	NA	NA	NA	NA	NA	NA	NA
879	3731	10161904	Produced Water Management ‚Äö√Ñ√¨ The Challenges Faced	2016	14885401	https://sysrev.com/p/99278/article/14885401	FALSE	population_not_eligible	NA	NA	NA	NA	NA	NA	NA	NA	NA	NA	NA	NA	Not_specified	NA	NA	NA	NA	Not_tested	NA
880	3736	10161925	European Maritime Safety Agency CleanSeaNet Activities in the North Sea	2015	14884214	https://sysrev.com/p/99278/article/14884214	FALSE	Governance_only	NA	NA	NA	NA	NA	NA	NA	NA	NA	NA	NA	NA	Not_specified	NA	NA	NA	NA	Not_tested	NA
881	3737	10161926	Wireless Noise Surveillance - Development of Dynamic Noise Maps	2016	14884180	https://sysrev.com/p/99278/article/14884180	FALSE	Not_North_Sea	NA	NA	NA	NA	NA	NA	NA	NA	NA	NA	NA	NA	Not_specified	NA	NA	NA	NA	Not_tested	NA
882	3742	10161972	Adhesive bonding of measurement equipment on impact-driven offshore monopile foundations	2015	14884062	https://sysrev.com/p/99278/article/14884062	FALSE	population_not_eligible	NA	NA	NA	NA	NA	NA	NA	NA	NA	NA	NA	NA	Not_specified	NA	NA	NA	NA	Not_tested	NA
883	3745	10161988	Feeding and starvation in the native ctenophoreBolinopsis infundibulumand the introducedMnemiopsis leidyiin the North Sea: implications for ctenophore transport in ships‚Äö√Ñ√¥ ballast water	2015	14885939	https://sysrev.com/p/99278/article/14885939	FALSE	Non_anthropogenic_driver	NA	NA	NA	NA	NA	NA	NA	NA	NA	NA	NA	NA	Not_specified	NA	NA	NA	NA	Not_tested	NA
884	3747	10162000	Thermocline mixing and vertical oxygen fluxes in the stratified central North Sea	2016	14884847	https://sysrev.com/p/99278/article/14884847	FALSE	Non_anthropogenic_driver	NA	NA	NA	NA	NA	NA	NA	NA	NA	NA	NA	NA	NA	NA	NA	NA	NA	NA	NA
885	3749	10162009	Climatic variations in the Arctic, North Atlantic, and the Northern Sea Route	2015	14881038	https://sysrev.com/p/99278/article/14881038	FALSE	Not_North_Sea	NA	NA	NA	NA	NA	NA	NA	NA	NA	NA	NA	NA	Not_specified	NA	NA	NA	NA	Not_tested	NA
886	3753	10162025	Produced Water Injection - The Challenges Faced	2015	14883393	https://sysrev.com/p/99278/article/14883393	FALSE	Governance_only	NA	NA	NA	NA	NA	NA	NA	NA	NA	NA	NA	NA	Not_specified	NA	NA	NA	NA	Not_tested	NA
887	3756	10162036	Response of the Baltic and North Seas to river runoff from the Baltic watershed ‚Äö√Ñ√¨ Physical and biological changes	2015	14882468	https://sysrev.com/p/99278/article/14882468	FALSE	Non_anthropogenic_driver	NA	NA	NA	NA	NA	NA	NA	NA	NA	NA	NA	NA	Not_specified	NA	NA	NA	NA	Not_tested	NA
888	3757	10162040	Historical occurrence and extinction of Atlantic salmon in the River Elbe from the fourteenth to the twentieth centuries	2015	14882630	https://sysrev.com/p/99278/article/14882630	FALSE	Not_North_Sea	NA	NA	NA	NA	NA	NA	NA	NA	NA	NA	NA	NA	Not_specified	NA	NA	NA	NA	Not_tested	NA
889	3766	10162099	Real time observation system for monitoring environmental impact on marine ecosystems from oil drilling operations	2014	14883288	https://sysrev.com/p/99278/article/14883288	FALSE	Not_North_Sea	NA	NA	NA	NA	NA	NA	NA	NA	NA	NA	NA	NA	Not_specified	NA	NA	NA	NA	Not_tested	NA
890	3767	10162101	Endocrine and AhR-CYP1A Pathway Responses to the Water-Soluble Fraction of Oil in Zebrafish (Danio rerioHamilton)	2014	14885077	https://sysrev.com/p/99278/article/14885077	FALSE	Not_North_Sea	NA	NA	NA	NA	NA	NA	NA	NA	NA	NA	NA	NA	Not_specified	NA	NA	NA	NA	Not_tested	NA
891	3768	10162102	In Vivo Effects of Environmental Concentrations of Produced Water on the Reproductive Function of Polar Cod (Boreogadus saida)	2014	14882874	https://sysrev.com/p/99278/article/14882874	FALSE	Not_North_Sea	NA	NA	NA	NA	NA	NA	NA	NA	NA	NA	NA	NA	Not_specified	NA	NA	NA	NA	Not_tested	NA
892	3774	10162135	Marine biological valuation of the shallow Belgian coastal zone: A space-use conflict example within the context of marine spatial planning	2014	14882761	https://sysrev.com/p/99278/article/14882761	FALSE	Non_anthropogenic_driver	NA	NA	NA	NA	NA	NA	NA	NA	NA	NA	NA	NA	Not_specified	NA	NA	NA	NA	Not_tested	NA
893	3776	10162142	Environmental policy constraints for acidic exhaust gas scrubber discharges from ships	2014	14881116	https://sysrev.com/p/99278/article/14881116	FALSE	Not_North_Sea	NA	NA	NA	NA	NA	NA	NA	NA	NA	NA	NA	NA	Not_specified	NA	NA	NA	NA	Not_tested	NA
894	3780	10162155	Trait‚Äö√Ñ√™based representation of diatom functional diversity in a plankton functional type model of the eutrophied southern North Sea	2014	14884291	https://sysrev.com/p/99278/article/14884291	FALSE	Non_anthropogenic_driver	NA	NA	NA	NA	NA	NA	NA	NA	NA	NA	NA	NA	Not_specified	NA	NA	NA	NA	Not_tested	NA
895	3782	10162188	Ultra trace determination of fluorobenzoic acids in reservoir and ground water using isotope dilution gas chromatography mass spectrometry	2014	14884810	https://sysrev.com/p/99278/article/14884810	FALSE	Non_anthropogenic_driver	NA	NA	NA	NA	NA	NA	NA	NA	NA	NA	NA	NA	Not_specified	NA	NA	NA	NA	Not_tested	NA
896	3785	10162201	Seatrack Web: The HELCOM Tool for Oil Spill Prediction and Identification of Illegal Polluters	2011	14886432	https://sysrev.com/p/99278/article/14886432	FALSE	Not_North_Sea	NA	NA	NA	NA	NA	NA	NA	NA	NA	NA	NA	NA	Not_specified	NA	NA	NA	NA	Not_tested	NA
897	3788	10162246	Centennial changes in water clarity of the Baltic Sea and the North Sea	2013	14885043	https://sysrev.com/p/99278/article/14885043	FALSE	Non_anthropogenic_driver	NA	NA	NA	NA	NA	NA	NA	NA	NA	NA	NA	NA	Not_specified	NA	NA	NA	NA	Not_tested	NA
898	3790	10162265	New Generation of ‚Äö√Ñ√∫Green‚Äö√Ñ√π Defoamers for Challenging Drilling and Cementing Applications	2013	14881441	https://sysrev.com/p/99278/article/14881441	FALSE	Not_North_Sea	NA	NA	NA	NA	NA	NA	NA	NA	NA	NA	NA	NA	Not_specified	NA	NA	NA	NA	Not_tested	NA
899	3795	10162287	Sea spray and the atmospheric transport of nonylphenol ethoxylates. A combined laboratory, field and modeling study	2013	14882373	https://sysrev.com/p/99278/article/14882373	FALSE	Not_North_Sea	NA	NA	NA	NA	NA	NA	NA	NA	NA	NA	NA	NA	Not_specified	NA	NA	NA	NA	Not_tested	NA
900	3796	10162291	Lobster and cod benefit from small-scale northern marine protected areas: inference from an empirical before‚Äö√Ñ√¨after control-impact study	2013	14883797	https://sysrev.com/p/99278/article/14883797	FALSE	Not_North_Sea	NA	NA	NA	NA	NA	NA	NA	NA	NA	NA	NA	NA	Not_specified	NA	NA	NA	NA	Not_tested	NA
901	3797	10162294	Analysing migrations of Atlantic cod Gadus morhua in the north‚Äö√Ñ√™east Atlantic Ocean: then, now and the future	2013	14883112	https://sysrev.com/p/99278/article/14883112	FALSE	Non_anthropogenic_driver	NA	NA	NA	NA	NA	NA	NA	NA	NA	NA	NA	NA	Not_specified	NA	NA	NA	NA	Not_tested	NA
902	3804	10162353	Formulating Sag-Resistant, Low-Gravity Solids-Free Invert Emulsion Fluids	2013	14883129	https://sysrev.com/p/99278/article/14883129	FALSE	population_not_eligible	NA	NA	NA	NA	NA	NA	NA	NA	NA	NA	NA	NA	Not_specified	NA	NA	NA	NA	Not_tested	NA
903	3809	10162396	The past, present, and future of the regulation of offshore chemicals in the North Sea‚Äö√Ñ√Æa United Kingdom perspective	2019	14885412	https://sysrev.com/p/99278/article/14885412	FALSE	Governance_only	NA	NA	NA	NA	NA	NA	NA	NA	NA	NA	NA	NA	Not_specified	NA	NA	NA	NA	Not_tested	NA
904	3811	10162401	A 40-year marine record of 137Cs and 99Tc transported into the Danish Straits: Significance for oceanic tracer studies	2020	14882076	https://sysrev.com/p/99278/article/14882076	FALSE	Not_North_Sea	NA	NA	NA	NA	NA	NA	NA	NA	NA	NA	NA	NA	Not_specified	NA	NA	NA	NA	Not_tested	NA
905	3814	10162421	Simulating future salinity dynamics in a coastal marshland under different climate scenarios	2020	14886637	https://sysrev.com/p/99278/article/14886637	FALSE	Not_North_Sea	NA	NA	NA	NA	NA	NA	NA	NA	NA	NA	NA	NA	Not_specified	NA	NA	NA	NA	Not_tested	NA
906	3816	10162432	Beam Trawls and Bones: A Reflection on Dutch Fisheries	2020	14883337	https://sysrev.com/p/99278/article/14883337	FALSE	Non_anthropogenic_driver	NA	NA	NA	NA	NA	NA	NA	NA	NA	NA	NA	NA	Not_specified	NA	NA	NA	NA	Not_tested	NA
907	3821	10162508	Benthic foraminifera provide a promising tool for ecological quality assessment of marine waters	2012	14881291	https://sysrev.com/p/99278/article/14881291	FALSE	Not_North_Sea	NA	NA	NA	NA	NA	NA	NA	NA	NA	NA	NA	NA	Not_specified	NA	NA	NA	NA	Not_tested	NA
908	3822	10162513	A simulation of the Southern North Sea in comparison with measurements from the North Sea Project. Part 1: Temperature	1999	14886028	https://sysrev.com/p/99278/article/14886028	FALSE	Non_anthropogenic_driver	NA	NA	NA	NA	NA	NA	NA	NA	NA	NA	NA	NA	Not_specified	NA	NA	NA	NA	Not_tested	NA
909	3825	10162543	Diet of cormorants and the impact of cormorant predation on juvenile flatfish in the Dutch Wadden Sea	1998	14886537	https://sysrev.com/p/99278/article/14886537	FALSE	Non_anthropogenic_driver	NA	NA	NA	NA	NA	NA	NA	NA	NA	NA	NA	NA	Not_specified	NA	NA	NA	NA	Not_tested	NA
910	3826	10162545	Recent changes in the surface salinity of the North Atlantic subpolar gyre	2002	14886703	https://sysrev.com/p/99278/article/14886703	FALSE	Non_anthropogenic_driver	NA	NA	NA	NA	NA	NA	NA	NA	NA	NA	NA	NA	Not_specified	NA	NA	NA	NA	Not_tested	NA
911	3828	10162587	Recent decreases in observed atmospheric concentrations of SO2 in the Netherlands in line with emission reductions	2011	14886629	https://sysrev.com/p/99278/article/14886629	FALSE	population_not_eligible	NA	NA	NA	NA	NA	NA	NA	NA	NA	NA	NA	NA	Not_specified	NA	NA	NA	NA	Not_tested	NA
912	3829	10162600	Analysis of grid alternatives for North Sea offshore wind farms using a flow-based market model	2010	14882149	https://sysrev.com/p/99278/article/14882149	FALSE	population_not_eligible	NA	NA	NA	NA	NA	NA	NA	NA	NA	NA	NA	NA	Not_specified	NA	NA	NA	NA	Not_tested	NA
913	3832	10162632	On the potential impact of harbour seal predation on the cod population in the eastern North Sea	2006	14885527	https://sysrev.com/p/99278/article/14885527	FALSE	Not_North_Sea	NA	NA	NA	NA	NA	NA	NA	NA	NA	NA	NA	NA	Not_specified	NA	NA	NA	NA	Not_tested	NA
914	3833	10162635	Occurrence of microplastics in commercial fish from a natural estuarine environment	2018	14886030	https://sysrev.com/p/99278/article/14886030	FALSE	Not_North_Sea	NA	NA	NA	NA	NA	NA	NA	NA	NA	NA	NA	NA	Not_specified	NA	NA	NA	NA	Not_tested	NA
915	3834	10162650	The sedimentology of Middle Holocene tsunami facies in northern Sutherland, Scotland, UK	2000	14882421	https://sysrev.com/p/99278/article/14882421	FALSE	Non_anthropogenic_driver	NA	NA	NA	NA	NA	NA	NA	NA	NA	NA	NA	NA	Not_specified	NA	NA	NA	NA	Not_tested	NA
916	3835	10162670	The Continuous Plankton Recorder: concepts and history, from Plankton Indicator to undulating recorders	2003	14882536	https://sysrev.com/p/99278/article/14882536	FALSE	Non_anthropogenic_driver	NA	NA	NA	NA	NA	NA	NA	NA	NA	NA	NA	NA	Not_specified	NA	NA	NA	NA	Not_tested	NA
917	3836	10162689	Water Stressors in Europe: New Threats in the Old World	2019	14883191	https://sysrev.com/p/99278/article/14883191	FALSE	Not_North_Sea	NA	NA	NA	NA	NA	NA	NA	NA	NA	NA	NA	NA	Not_specified	NA	NA	NA	NA	Not_tested	fresh_water
918	3837	10163674	DOGGER BANK ITCH	1963	14881934	https://sysrev.com/p/99278/article/14881934	FALSE	population_not_eligible	NA	NA	NA	NA	NA	NA	NA	NA	NA	NA	NA	NA	Not_specified	NA	NA	NA	NA	Not_tested	NA
919	3839	10163678	Scientists Recommend Ban on North Sea Cod	2002	14881181	https://sysrev.com/p/99278/article/14881181	FALSE	Governance_only	NA	NA	NA	NA	NA	NA	NA	NA	NA	NA	NA	NA	Not_specified	NA	NA	NA	NA	Not_tested	NA
920	3840	10163679	Carbon dioxide storage is secure	2014	14883185	https://sysrev.com/p/99278/article/14883185	FALSE	Abstract_only	NA	NA	NA	NA	NA	NA	NA	NA	NA	NA	NA	NA	Not_specified	NA	NA	NA	NA	Not_tested	NA
921	3841	10163681	The water quality of UK rivers entering the North Sea	2000	14884975	https://sysrev.com/p/99278/article/14884975	FALSE	Other	Foreword	NA	NA	NA	NA	NA	NA	NA	NA	NA	NA	NA	Not_specified	NA	NA	NA	NA	Not_tested	NA
922	3844	10685419	Climate change: impact, adaptation and integrated groundwater management in the North Sea and Baltic Sea regions	2009	14884641	https://sysrev.com/p/99278/article/14884641	FALSE	Abstract_only	NA	NA	NA	NA	NA	NA	NA	NA	NA	NA	NA	NA	Not_specified	NA	NA	NA	NA	Not_tested	Potentially_relevant
923	3847	10685494	Observing change in a North Sea benthic system: A 33¬¨‚Ä†year time series	2009	14881654	https://sysrev.com/p/99278/article/14881654	FALSE	Non_anthropogenic_driver	NA	NA	NA	NA	NA	NA	NA	NA	NA	NA	NA	NA	Not_specified	NA	NA	NA	NA	Not_tested	NA
924	3853	10685575	Integrating regional perceptions into climate change adaptation: a transdisciplinary case study from Germany‚Äö√Ñ√¥s North Sea Coast	2012	14883500	https://sysrev.com/p/99278/article/14883500	FALSE	population_not_eligible	NA	NA	NA	NA	NA	NA	NA	NA	NA	NA	NA	NA	Not_specified	NA	NA	NA	NA	Not_tested	NA
925	3854	10685593	Book Review: Holocene land-ocean interaction and environmental change around the North Sea	2001	14881626	https://sysrev.com/p/99278/article/14881626	FALSE	Abstract_only	NA	NA	NA	NA	NA	NA	NA	NA	NA	NA	NA	NA	Not_specified	NA	NA	NA	NA	Not_tested	NA
926	3855	10685607	An introduction to Holocene land-ocean interaction and environmental change around the western North Sea	2000	14885050	https://sysrev.com/p/99278/article/14885050	FALSE	Other	introduction_special_issue	NA	NA	NA	NA	NA	NA	NA	NA	NA	NA	NA	Not_specified	NA	NA	NA	NA	Not_tested	NA
927	3859	10685665	Anisakis simplex (s.l.) in Grey gurnard (Eutrigla gurnardus) from the North Sea: Food safety considerations in relation to fishing ground and distribution in the flesh	2014	14882314	https://sysrev.com/p/99278/article/14882314	FALSE	Non_anthropogenic_driver	NA	NA	NA	NA	NA	NA	NA	NA	NA	NA	NA	NA	Not_specified	NA	NA	NA	NA	Not_tested	NA
928	3861	10685693	Salt-marsh reconstructions of relative sea-level change in the North Atlantic during the last 2000 years	2014	14883601	https://sysrev.com/p/99278/article/14883601	FALSE	Non_anthropogenic_driver	NA	NA	NA	NA	NA	NA	NA	NA	NA	NA	NA	NA	Not_specified	NA	NA	NA	NA	Not_tested	NA
929	3862	10685694	Patterns of Holocene relative sea level change in the North of Britain and Ireland	2012	14882268	https://sysrev.com/p/99278/article/14882268	FALSE	Not_right_time_period	NA	NA	NA	NA	NA	NA	NA	NA	NA	NA	NA	NA	Not_specified	NA	NA	NA	NA	Not_tested	NA
930	3863	10685698	Effects of climate change on hypoxia in the North Sea ‚Äö√Ñ√¨ Baltic Sea transition zone	2009	14882555	https://sysrev.com/p/99278/article/14882555	FALSE	Abstract_only	NA	NA	NA	NA	NA	NA	NA	NA	NA	NA	NA	NA	Not_specified	NA	NA	NA	NA	Not_tested	NA
931	3865	10685723	Book Review: Fishing on Common Grounds: The Consequences of Unregulated Fisheries of North Sea Herring in the Postwar Period	2006	14885462	https://sysrev.com/p/99278/article/14885462	FALSE	Abstract_only	NA	NA	NA	NA	NA	NA	NA	NA	NA	NA	NA	NA	Not_specified	NA	NA	NA	NA	Not_tested	NA
932	3867	10685741	Oil Pollution in the Waters of the United Kingdom North Sea	2014	14885382	https://sysrev.com/p/99278/article/14885382	FALSE	Governance_only	NA	NA	NA	NA	NA	NA	NA	NA	NA	NA	NA	NA	Not_specified	NA	NA	NA	NA	Not_tested	NA
933	3871	10685780	Warren springs laboratory cause first North Sea oil pollution incident	1975	14886174	https://sysrev.com/p/99278/article/14886174	FALSE	Abstract_only	NA	NA	NA	NA	NA	NA	NA	NA	NA	NA	NA	NA	Not_specified	NA	NA	NA	NA	Not_tested	NA
934	3873	10685807	Soviet Fishing in the Barents Sea and the North Atlantic	1964	14881149	https://sysrev.com/p/99278/article/14881149	FALSE	Not_North_Sea	NA	NA	NA	NA	NA	NA	NA	NA	NA	NA	NA	NA	Not_specified	NA	NA	NA	NA	Not_tested	NA
935	3875	10685870	Oil pollution: North Sea still suffering	1983	14883890	https://sysrev.com/p/99278/article/14883890	FALSE	population_not_eligible	NA	NA	NA	NA	NA	NA	NA	NA	NA	NA	NA	NA	Not_specified	NA	NA	NA	NA	Not_tested	NA
936	3881	10767884	North Sea pollution ‚Äö√Ñ√≤chaos‚Äö√Ñ√¥	1984	14885021	https://sysrev.com/p/99278/article/14885021	FALSE	Abstract_only	releavant_abstract	NA	NA	NA	NA	NA	NA	NA	NA	NA	NA	NA	Not_specified	NA	NA	NA	NA	Not_tested	NA
937	3882	10767888	First North Sea oil pollution	1977	14885445	https://sysrev.com/p/99278/article/14885445	FALSE	Abstract_only	relevant_abstract	NA	NA	NA	NA	NA	NA	NA	NA	NA	NA	NA	Not_specified	NA	NA	NA	NA	Not_tested	NA
938	3883	10767891	Temporal change of the Baltic Sea‚Äö√Ñ√¨North Sea blue mussel hybrid zone over two decades	2017	14885712	https://sysrev.com/p/99278/article/14885712	FALSE	Not_North_Sea	NA	NA	NA	NA	NA	NA	NA	NA	NA	NA	NA	NA	Not_specified	NA	NA	NA	NA	Not_tested	NA
939	3884	10767892	North Sea oil pollution‚Äö√Ñ√ÆLatest figures	1987	14883394	https://sysrev.com/p/99278/article/14883394	FALSE	Abstract_only	NA	NA	NA	NA	NA	NA	NA	NA	NA	NA	NA	NA	Not_specified	NA	NA	NA	NA	Not_tested	NA
940	3885	10767899	Dispersion of pollutants and pollution in the North Sea‚Äö√Ñ√Æa model study	1988	14882681	https://sysrev.com/p/99278/article/14882681	FALSE	Abstract_only	NA	NA	NA	NA	NA	NA	NA	NA	NA	NA	NA	NA	Not_specified	NA	NA	NA	NA	Not_tested	NA
941	3888	10767919	Pollution of the north sea: An assessment	1990	14883099	https://sysrev.com/p/99278/article/14883099	FALSE	Abstract_only	NA	NA	NA	NA	NA	NA	NA	NA	NA	NA	NA	NA	Not_specified	NA	NA	NA	NA	Not_tested	NA
942	3890	10767925	Pollution ‚Äö√Ñ√≤in store‚Äö√Ñ√¥ for North Sea	1981	14883966	https://sysrev.com/p/99278/article/14883966	FALSE	Abstract_only	NA	NA	NA	NA	NA	NA	NA	NA	NA	NA	NA	NA	Not_specified	NA	NA	NA	NA	Not_tested	NA
943	3891	10767927	Talks on reducing North Sea pollution	1988	14882064	https://sysrev.com/p/99278/article/14882064	FALSE	Other	NA	NA	NA	NA	NA	NA	NA	NA	NA	NA	NA	NA	Not_specified	NA	NA	NA	NA	Not_tested	NA
944	3892	10767928	Pollution of the North Sea: an assessment	1989	14881301	https://sysrev.com/p/99278/article/14881301	FALSE	Abstract_only	NA	NA	NA	NA	NA	NA	NA	NA	NA	NA	NA	NA	Not_specified	NA	NA	NA	NA	Not_tested	NA
945	3893	10767929	More measures to curb North Sea pollution	1989	14883542	https://sysrev.com/p/99278/article/14883542	FALSE	Abstract_only	NA	NA	NA	NA	NA	NA	NA	NA	NA	NA	NA	NA	Not_specified	NA	NA	NA	NA	Not_tested	NA
946	3894	10767931	Pollution of the North Sea, an assessment	1991	14882378	https://sysrev.com/p/99278/article/14882378	FALSE	Other	book review	NA	NA	NA	NA	NA	NA	NA	NA	NA	NA	NA	Not_specified	NA	NA	NA	NA	Not_tested	NA
947	3898	10767945	Second International Conference on the Protection of the North Sea: Ministerial Declaration Calling for Reduction of pollution	1988	14884903	https://sysrev.com/p/99278/article/14884903	FALSE	Governance_only	NA	NA	NA	NA	NA	NA	NA	NA	NA	NA	NA	NA	Not_specified	NA	NA	NA	NA	Not_tested	NA
948	3901	10767965	Agreement Concerning Pollution of the North Sea by Oil	1970	14881174	https://sysrev.com/p/99278/article/14881174	FALSE	Governance_only	NA	NA	NA	NA	NA	NA	NA	NA	NA	NA	NA	NA	Not_specified	NA	NA	NA	NA	Not_tested	NA
949	3909	10768057	Reviews: Accuracy of Spatial Data Bases, Environmental Threats: Perception, Analysis and Management, Coastal Waters Number 1. Water Quality Management Plan North Sea: Framework for Analysis, Coastal Waters Number 2. Management of Toxic Materials in an International Setting: A Case Study of Cadmium in the North Sea, the Experience of Nature: A Psychological Perspective, Back to the Future: Moderni…	1990	14884257	https://sysrev.com/p/99278/article/14884257	FALSE	Other	Reviews of book chapters	NA	NA	NA	NA	NA	NA	NA	NA	NA	NA	NA	Not_specified	NA	NA	NA	NA	Not_tested	NA
950	3910	10768064	Pollution of the North Sea. An Assessment. Eds. W. Salomons, B. L. Bayne, E. K. Duursma and U. F‚àö‚àÇrstner. ‚Äö√Ñ√¨ 687 pp., 238 figs., 94 tabs. Berlin‚Äö√Ñ√¨Heidelberg‚Äö√Ñ√¨New York: Springer‚Äö√Ñ√™Verlag 1988. ISBN 3‚Äö√Ñ√™540‚Äö√Ñ√™19288‚Äö√Ñ√™3 and 0‚Äö√Ñ√™387‚Äö√Ñ√™19288‚Äö√Ñ√™3. DM 198,00	1990	14881414	https://sysrev.com/p/99278/article/14881414	FALSE	Abstract_only	NA	NA	NA	NA	NA	NA	NA	NA	NA	NA	NA	NA	Not_specified	NA	NA	NA	NA	Not_tested	NA
951	3915	10865413	Redundancy in metrics describing the composition, structure, and functioning of the North Sea demersal fish community	2012	14886284	https://sysrev.com/p/99278/article/14886284	FALSE	Non_anthropogenic_driver	NA	NA	NA	NA	NA	NA	NA	NA	NA	NA	NA	NA	Not_specified	NA	NA	NA	NA	Not_tested	NA
952	3916	10865415	Temporal changes in plankton of the North Sea: community shifts and environmental drivers	2012	14886185	https://sysrev.com/p/99278/article/14886185	FALSE	Other	Only_supplement|||only supplement of an article	NA	NA	NA	NA	NA	NA	NA	NA	NA	NA	NA	Not_specified	NA	NA	NA	NA	Not_tested	NA
953	3917	10865418	Effects of environmental conditions on the seasonal distribution of phytoplankton biomass in the North Sea	2009	14884881	https://sysrev.com/p/99278/article/14884881	FALSE	Non_anthropogenic_driver	NA	NA	NA	NA	NA	NA	NA	NA	NA	NA	NA	NA	NA	NA	NA	NA	NA	NA	NA
954	3919	10865447	Testing the long-term stability of marine isoscapes in shelf seas using jellyfish tissues	2014	14881971	https://sysrev.com/p/99278/article/14881971	FALSE	Non_anthropogenic_driver	NA	NA	NA	NA	NA	NA	NA	NA	NA	NA	NA	NA	Not_specified	NA	NA	NA	NA	Not_tested	NA
955	3920	10865460	Sea surface height variability in the North East Atlantic from satellite altimetry	2015	14886133	https://sysrev.com/p/99278/article/14886133	FALSE	Non_anthropogenic_driver	NA	NA	NA	NA	NA	NA	NA	NA	NA	NA	NA	NA	Not_specified	NA	NA	NA	NA	Not_tested	don't see if sea surface level is related to climate change due to humans
956	3923	10865472	Trends in Sandeel Growth and Abundance off the East Coast of Scotland	2019	14886074	https://sysrev.com/p/99278/article/14886074	FALSE	Non_anthropogenic_driver	NA	NA	NA	NA	NA	NA	NA	NA	NA	NA	NA	NA	Not_specified	NA	NA	NA	NA	Not_tested	NA
957	3928	10865510	A comparative study of Calanus finmarchicus mortality patterns at five localities in the North Atlantic	2004	14885132	https://sysrev.com/p/99278/article/14885132	FALSE	Non_anthropogenic_driver	NA	NA	NA	NA	NA	NA	NA	NA	NA	NA	NA	NA	Not_specified	NA	NA	NA	NA	Not_tested	NA
958	3933	10865561	Influence of nutrients, temperature, light and salinity on the occurrence of Paralia sulcata at Helgoland Roads, North Sea	2009	14882608	https://sysrev.com/p/99278/article/14882608	FALSE	Non_anthropogenic_driver	NA	NA	NA	NA	NA	NA	NA	NA	NA	NA	NA	NA	Not_specified	NA	NA	NA	NA	Not_tested	NA
959	3934	10865563	Stoichiometry, polarity, and organometallics in solid-phase extracted dissolved organic matter of the Elbe-Weser estuary	2018	14884281	https://sysrev.com/p/99278/article/14884281	FALSE	Non_anthropogenic_driver	NA	NA	NA	NA	NA	NA	NA	NA	NA	NA	NA	NA	Not_specified	NA	NA	NA	NA	Not_tested	NA
960	3935	10865584	ECSA - Workshop on Intertidal Seagrass Beds and Algal Mats: Organisms and Fluxes at the Ecosystem Level	2000	14881911	https://sysrev.com/p/99278/article/14881911	FALSE	Abstract_only	NA	NA	NA	NA	NA	NA	NA	NA	NA	NA	NA	NA	Not_specified	NA	NA	NA	NA	Not_tested	NA
961	3938	10865595	Top‚Äö√Ñ√™down control of carbon sequestration: grazing affects microbial structure and function in salt marsh soils	2017	14883081	https://sysrev.com/p/99278/article/14883081	FALSE	Not_North_Sea	NA	NA	NA	NA	NA	NA	NA	NA	NA	NA	NA	NA	Not_specified	NA	NA	NA	NA	Not_tested	NA
962	3939	10865606	The marine macroalgae of Helgoland (North Sea): an annotated list of records between 1845 and 1999	2000	14885102	https://sysrev.com/p/99278/article/14885102	FALSE	Non_anthropogenic_driver	NA	NA	NA	NA	NA	NA	NA	NA	NA	NA	NA	NA	Not_specified	NA	NA	NA	NA	Not_tested	NA
963	3940	10865627	Decadal basin-scale changes in diatoms, dinoflagellates, and phytoplankton color across the North Atlantic	2005	14884515	https://sysrev.com/p/99278/article/14884515	FALSE	Non_anthropogenic_driver	NA	NA	NA	NA	NA	NA	NA	NA	NA	NA	NA	NA	NA	NA	NA	NA	NA	NA	NA
964	3941	10865637	Using sparse survey data to investigate the declining abundance of British harbour seals	2007	14883292	https://sysrev.com/p/99278/article/14883292	FALSE	Non_anthropogenic_driver	NA	NA	NA	NA	NA	NA	NA	NA	NA	NA	NA	NA	Not_specified	NA	NA	NA	NA	Not_tested	NA
965	3944	10865645	How to reconstruct trends of late Holocene relative sea level: A new approach using tidal flat clastic sediments and optical dating	2007	14882360	https://sysrev.com/p/99278/article/14882360	FALSE	Non_anthropogenic_driver	NA	NA	NA	NA	NA	NA	NA	NA	NA	NA	NA	NA	Not_specified	NA	NA	NA	NA	Not_tested	NA
966	3946	10865666	Population dynamics in lesser black-backed gulls in the Netherlands reveal no response to North Sea regime shift: comment on Luczak et al. 2012""	2013	14883223	https://sysrev.com/p/99278/article/14883223	FALSE	Non_anthropogenic_driver	NA	NA	NA	NA	NA	NA	NA	NA	NA	NA	NA	NA	Not_specified	NA	NA	NA	NA	Not_tested	NA
967	3947	10865672	Timing of Sandeel Spawning and Hatching Off the East Coast of Scotland	2019	14881288	https://sysrev.com/p/99278/article/14881288	FALSE	Non_anthropogenic_driver	NA	NA	NA	NA	NA	NA	NA	NA	NA	NA	NA	NA	Not_specified	NA	NA	NA	NA	Not_tested	NA
968	3949	10865688	The Seasonal Mean Sea Level Cycle in the Southeastern North Sea	2013	14881046	https://sysrev.com/p/99278/article/14881046	FALSE	Non_anthropogenic_driver	NA	NA	NA	NA	NA	NA	NA	NA	NA	NA	NA	NA	Not_specified	NA	NA	NA	NA	Not_tested	NA
969	3951	10865691	The effect of changes in temperature and food on the development of Calanus finmarchicus and Calanus helgolandicus populations	2012	14880999	https://sysrev.com/p/99278/article/14880999	FALSE	Not_North_Sea	NA	NA	NA	NA	NA	NA	NA	NA	NA	NA	NA	NA	Not_specified	NA	NA	NA	NA	Not_tested	NA
970	3958	10865779	Closing the sea level budget on a regional scale: Trends and variability on the Northwestern European continental shelf	2016	14885431	https://sysrev.com/p/99278/article/14885431	FALSE	Non_anthropogenic_driver	NA	NA	NA	NA	NA	NA	NA	NA	NA	NA	NA	NA	Not_specified	NA	NA	NA	NA	Not_tested	NA
971	3964	10865830	The earlier bird: Climate change	2003	14885096	https://sysrev.com/p/99278/article/14885096	FALSE	Abstract_only	NA	NA	NA	NA	NA	NA	NA	NA	NA	NA	NA	NA	Not_specified	NA	NA	NA	NA	Not_tested	NA
972	3965	10865832	Species assemblages of pelagic fish embryos in the southern North Sea between 1984 and 2000	2002	14883580	https://sysrev.com/p/99278/article/14883580	FALSE	Non_anthropogenic_driver	NA	NA	NA	NA	NA	NA	NA	NA	NA	NA	NA	NA	Not_specified	NA	NA	NA	NA	Not_tested	NA
973	3968	10962233	Plastic ingestion by juvenile polar cod (Boreogadus saida) in the Arctic Ocean	2018	14883090	https://sysrev.com/p/99278/article/14883090	FALSE	Not_North_Sea	NA	NA	NA	NA	NA	NA	NA	NA	NA	NA	NA	NA	Not_specified	NA	NA	NA	NA	Not_tested	NA
974	3969	10962235	Dogger Bank Itch and cyclosporin	2001	14883100	https://sysrev.com/p/99278/article/14883100	FALSE	population_not_eligible	NA	NA	NA	NA	NA	NA	NA	NA	NA	NA	NA	NA	Not_specified	NA	NA	NA	NA	Not_tested	NA
975	3970	10962240	Improving benthic monitoring by combining trawl and grab surveys	2011	14884302	https://sysrev.com/p/99278/article/14884302	FALSE	Non_anthropogenic_driver	NA	NA	NA	NA	NA	NA	NA	NA	NA	NA	NA	NA	Not_specified	NA	NA	NA	NA	Not_tested	NA
976	3973	10962272	Marine feeding of anadromousSalmo truttaduring winter	2004	14884570	https://sysrev.com/p/99278/article/14884570	FALSE	Non_anthropogenic_driver	NA	NA	NA	NA	NA	NA	NA	NA	NA	NA	NA	NA	Not_specified	NA	NA	NA	NA	Not_tested	NA
977	3976	10962301	Assessment approaches to logistics for offshore wind energy installation	2016	14883984	https://sysrev.com/p/99278/article/14883984	FALSE	population_not_eligible	NA	NA	NA	NA	NA	NA	NA	NA	NA	NA	NA	NA	Not_specified	NA	NA	NA	NA	Not_tested	NA
978	3977	10962305	A comprehensive inventory of ship traffic exhaust emissions in the European sea areas in 2011	2016	14883710	https://sysrev.com/p/99278/article/14883710	FALSE	population_not_eligible	NA	NA	NA	NA	NA	NA	NA	NA	NA	NA	NA	NA	Not_specified	NA	NA	NA	NA	Not_tested	air_compartment
979	3978	10962315	Scallop dredging has profound, long-term impacts on maerl habitats	2000	14886113	https://sysrev.com/p/99278/article/14886113	FALSE	Not_North_Sea	NA	NA	NA	NA	NA	NA	NA	NA	NA	NA	NA	NA	Not_specified	NA	NA	NA	NA	Not_tested	NA
980	3980	10962324	Attenuation of seismic water-column noise, tested on seismic data from the Grane field	2007	14886368	https://sysrev.com/p/99278/article/14886368	FALSE	Non_anthropogenic_driver	NA	NA	NA	NA	NA	NA	NA	NA	NA	NA	NA	NA	Not_specified	NA	NA	NA	NA	Not_tested	NA
981	3981	10962326	Petersen‚Äö√Ñ√¥s benthic macrofauna stations revisited in the ‚àö√±resund area (southern Sweden) and species composition in the 1990s - signs of decreased biological variation	2002	14884714	https://sysrev.com/p/99278/article/14884714	FALSE	Not_North_Sea	NA	NA	NA	NA	NA	NA	NA	NA	NA	NA	NA	NA	Not_specified	NA	NA	NA	NA	Not_tested	NA
982	3982	10962328	Storage Potentials in the Deeper Subsurface of the Central German North Sea	2017	14881098	https://sysrev.com/p/99278/article/14881098	FALSE	Non_anthropogenic_driver	NA	NA	NA	NA	NA	NA	NA	NA	NA	NA	NA	NA	Not_specified	NA	NA	NA	NA	Not_tested	NA
983	3983	10962330	Clean-coast index‚Äö√Ñ√ÆA new approach for beach cleanliness assessment	2007	14883425	https://sysrev.com/p/99278/article/14883425	FALSE	Not_North_Sea	NA	NA	NA	NA	NA	NA	NA	NA	NA	NA	NA	NA	Not_specified	NA	NA	NA	NA	Not_tested	NA
984	3985	10962333	Interactions between precipitation and Scots pine canopies along a heavy-metal pollution gradient	1999	14884287	https://sysrev.com/p/99278/article/14884287	FALSE	Not_North_Sea	NA	NA	NA	NA	NA	NA	NA	NA	NA	NA	NA	NA	Not_specified	NA	NA	NA	NA	Not_tested	NA
985	3986	10962337	Population structure of the thornback ray (Raja clavata L.) in British waters	2006	14885295	https://sysrev.com/p/99278/article/14885295	FALSE	Non_anthropogenic_driver	NA	NA	NA	NA	NA	NA	NA	NA	NA	NA	NA	NA	Not_specified	NA	NA	NA	NA	Not_tested	NA
986	3987	10962345	Partial decoupling from the temperature size rule by North Sea copepods	2019	14886180	https://sysrev.com/p/99278/article/14886180	FALSE	Non_anthropogenic_driver	NA	NA	NA	NA	NA	NA	NA	NA	NA	NA	NA	NA	Not_specified	NA	NA	NA	NA	Not_tested	NA
987	3989	10962359	Current knowledge on harbour porpoises (Phocoena phocoena) in the Baltic Sea	2001	14885533	https://sysrev.com/p/99278/article/14885533	FALSE	Not_North_Sea	NA	NA	NA	NA	NA	NA	NA	NA	NA	NA	NA	NA	Not_specified	NA	NA	NA	NA	Not_tested	NA
988	3991	10962362	Radionuclide content of Las Vegas Wash sediments	1997	14884676	https://sysrev.com/p/99278/article/14884676	FALSE	Not_North_Sea	NA	NA	NA	NA	NA	NA	NA	NA	NA	NA	NA	NA	Not_specified	NA	NA	NA	NA	Not_tested	NA
989	3994	10962365	Fecundity of haddock (Melanogrammus aeglefinus) off southern Newfoundland	2019	14886153	https://sysrev.com/p/99278/article/14886153	FALSE	Not_North_Sea	NA	NA	NA	NA	NA	NA	NA	NA	NA	NA	NA	NA	Not_specified	NA	NA	NA	NA	Not_tested	NA
990	3995	10962366	High Accuracy Positioning for Submarine Pipelines	1976	14885309	https://sysrev.com/p/99278/article/14885309	FALSE	population_not_eligible	NA	NA	NA	NA	NA	NA	NA	NA	NA	NA	NA	NA	Not_specified	NA	NA	NA	NA	Not_tested	NA
991	3996	10962369	Assessment of the contribution from wood burning to the PM10 aerosol in Flanders, Belgium	2012	14885106	https://sysrev.com/p/99278/article/14885106	FALSE	Not_North_Sea	NA	NA	NA	NA	NA	NA	NA	NA	NA	NA	NA	NA	Not_specified	NA	NA	NA	NA	Not_tested	NA
992	3997	10962370	100¬¨‚Ä†years of atmospheric and marine observations at the Finnish Ut‚àö‚àÇ Island in the Baltic Sea	2018	14881692	https://sysrev.com/p/99278/article/14881692	FALSE	Not_North_Sea	NA	NA	NA	NA	NA	NA	NA	NA	NA	NA	NA	NA	Not_specified	NA	NA	NA	NA	Not_tested	NA
993	3998	10962381	Bioenergetics of sulphate-reducing bacteria in relation to their environmental impact	1998	14881018	https://sysrev.com/p/99278/article/14881018	FALSE	Non_anthropogenic_driver|||Not_North_Sea	NA	NA	NA	NA	NA	NA	NA	NA	NA	NA	NA	NA	Not_specified	NA	NA	NA	NA	Not_tested	NA
994	3999	10962383	Ecological Engineering for the Optimisation of the Land-Based Marine Aquaculture of Coastal Shellfish	2020	14882841	https://sysrev.com/p/99278/article/14882841	FALSE	Non_anthropogenic_driver	NA	NA	NA	NA	NA	NA	NA	NA	NA	NA	NA	NA	Not_specified	NA	NA	NA	NA	Not_tested	NA
995	4002	10962390	Atmospheric deposition of nitrogen emitted in the Metropolitan Area of Buenos Aires to coastal waters of de la Plata River	2009	14881514	https://sysrev.com/p/99278/article/14881514	FALSE	Not_North_Sea	NA	NA	NA	NA	NA	NA	NA	NA	NA	NA	NA	NA	Not_specified	NA	NA	NA	NA	Not_tested	NA
996	4005	10962400	Using continuous plankton recorder data	2006	14881284	https://sysrev.com/p/99278/article/14881284	FALSE	Non_anthropogenic_driver	NA	NA	NA	NA	NA	NA	NA	NA	NA	NA	NA	NA	Not_specified	NA	NA	NA	NA	Not_tested	NA
997	4006	10962405	Seasonality of floc strength in the southern North Sea	2014	14885705	https://sysrev.com/p/99278/article/14885705	FALSE	Non_anthropogenic_driver	NA	NA	NA	NA	NA	NA	NA	NA	NA	NA	NA	NA	Not_specified	NA	NA	NA	NA	Not_tested	NA
998	4011	10962438	Land drainage strategies to cope with climate change in the Netherlands	2015	14884805	https://sysrev.com/p/99278/article/14884805	FALSE	Not_North_Sea	NA	NA	NA	NA	NA	NA	NA	NA	NA	NA	NA	NA	Not_specified	NA	NA	NA	NA	Not_tested	NA
999	4012	10962449	Sea trout migration in the Rhine delta	2003	14882998	https://sysrev.com/p/99278/article/14882998	FALSE	Non_anthropogenic_driver	NA	NA	NA	NA	NA	NA	NA	NA	NA	NA	NA	NA	Not_specified	NA	NA	NA	NA	Not_tested	NA
1000	4013	10962451	Effect of wind blows on the transport and settlement of brown sole (Pleuronectes herzensteini) larvae in a shelf region of the Sea of Japan: numerical experiments with an Euler‚Äö√Ñ√¨Lagrangian model	2000	14885691	https://sysrev.com/p/99278/article/14885691	FALSE	Not_North_Sea	NA	NA	NA	NA	NA	NA	NA	NA	NA	NA	NA	NA	Not_specified	NA	NA	NA	NA	Not_tested	NA
1001	4014	10962454	A high‚Äö√Ñ√™resolution record of Lateglacial and early Holocene marine sediments from southwestern Sweden; with special emphasis on environmental changes close to the Pleistocene‚Äö√Ñ√™Holocene transition and the influence of fresh water from the Baltic basin	1994	14883577	https://sysrev.com/p/99278/article/14883577	FALSE	Not_right_time_period	NA	NA	NA	NA	NA	NA	NA	NA	NA	NA	NA	NA	Not_specified	NA	NA	FALSE	NA	Not_tested	NA
1002	4015	10962458	The Corrosiveness of Nitrite in a Produced Water System	2009	14882443	https://sysrev.com/p/99278/article/14882443	FALSE	population_not_eligible	NA	NA	NA	NA	NA	NA	NA	NA	NA	NA	NA	NA	Not_specified	NA	NA	NA	NA	Not_tested	NA
1003	4018	10962469	Biodiversity baseline for large marine ecosystems: an example from the Barents Sea	2015	14884992	https://sysrev.com/p/99278/article/14884992	FALSE	Not_North_Sea	NA	NA	NA	NA	NA	NA	NA	NA	NA	NA	NA	NA	Not_specified	NA	NA	NA	NA	Not_tested	NA
1004	4019	10962472	A new approach to separate seismic time-lapse time shifts in the reservoir and overburden	2017	14883951	https://sysrev.com/p/99278/article/14883951	FALSE	Non_anthropogenic_driver	NA	NA	NA	NA	NA	NA	NA	NA	NA	NA	NA	NA	Not_specified	NA	NA	NA	NA	Not_tested	NA
1005	4020	10962475	Evaluation of membrane processes to reduce the salinity of reclaimed wastewater	2001	14881983	https://sysrev.com/p/99278/article/14881983	FALSE	Not_North_Sea	NA	NA	NA	NA	NA	NA	NA	NA	NA	NA	NA	NA	Not_specified	NA	NA	NA	NA	Not_tested	NA
1006	4021	10962477	Genetic analysis redraws the management boundaries for the European sprat	2020	14884067	https://sysrev.com/p/99278/article/14884067	FALSE	Non_anthropogenic_driver	NA	NA	NA	NA	NA	NA	NA	NA	NA	NA	NA	NA	Not_specified	NA	NA	NA	NA	Not_tested	NA
1007	4022	10962478	Trace elements in tissues of sperm whales stranded along the Italian coast	2013	14884615	https://sysrev.com/p/99278/article/14884615	FALSE	Not_North_Sea	NA	NA	NA	NA	NA	NA	NA	NA	NA	NA	NA	NA	Not_specified	NA	NA	NA	NA	Not_tested	NA
1008	4024	11571813	Some problems associated with determining iron in plants	1957	14885793	https://sysrev.com/p/99278/article/14885793	FALSE	Not_North_Sea	NA	NA	NA	NA	NA	NA	NA	NA	NA	NA	NA	NA	Not_specified	NA	NA	NA	NA	Not_tested	NA
1009	4025	11571815	Single particle and inorganic characterization of rainwater collected above the North Sea	2000	14884427	https://sysrev.com/p/99278/article/14884427	FALSE	Not_North_Sea	NA	NA	NA	NA	NA	NA	NA	NA	NA	NA	NA	NA	Not_specified	NA	NA	NA	NA	Not_tested	NA
1010	4026	11571823	Ecosystem protection by effluent bioremediation: silver nanoparticles impregnation in a textile fabrics process	2009	14882161	https://sysrev.com/p/99278/article/14882161	FALSE	Not_North_Sea	NA	NA	NA	NA	NA	NA	NA	NA	NA	NA	NA	NA	Not_specified	NA	NA	NA	NA	Not_tested	NA
1011	4028	11571865	Regional distribution and temporal trends of some contaminants in the water of the Baltic Sea	1991	14882488	https://sysrev.com/p/99278/article/14882488	FALSE	Not_North_Sea	NA	NA	NA	NA	NA	NA	NA	NA	NA	NA	NA	NA	Not_specified	NA	NA	NA	NA	Not_tested	NA
1012	4030	11571882	Comparative sclerochronology of modern and mid-Pliocene (c. 3.5Ma) Aequipecten opercularis (Mollusca, Bivalvia): an insight into past and future climate change in the north-east Atlantic region	2009	14885676	https://sysrev.com/p/99278/article/14885676	FALSE	Non_anthropogenic_driver	NA	NA	NA	NA	NA	NA	NA	NA	NA	NA	NA	NA	Not_specified	NA	NA	NA	NA	Not_tested	NA
1013	4031	11571937	The effects of environmental factors on daytime sandeel distribution and abundance on the Dogger Bank	2008	14883082	https://sysrev.com/p/99278/article/14883082	FALSE	Non_anthropogenic_driver	NA	NA	NA	NA	NA	NA	NA	NA	NA	NA	NA	NA	Not_specified	NA	NA	NA	NA	Not_tested	NA
1014	4034	11572032	Organochlorine compounds in fish off the Antarctic Peninsula	1996	14883245	https://sysrev.com/p/99278/article/14883245	FALSE	Not_North_Sea	NA	NA	NA	NA	NA	NA	NA	NA	NA	NA	NA	NA	Not_specified	NA	NA	NA	NA	Not_tested	NA
1015	4036	11572054	Female Baltic herring Clupea harengus allocate resources from growth to reproduction in poor feeding conditions	2015	14882179	https://sysrev.com/p/99278/article/14882179	FALSE	Non_anthropogenic_driver	NA	NA	NA	NA	NA	NA	NA	NA	NA	NA	NA	NA	Not_specified	NA	NA	NA	NA	Not_tested	NA
1016	4039	11572099	Characterization of North Sea aerosols by individual particle analyses	1988	14886484	https://sysrev.com/p/99278/article/14886484	FALSE	population_not_eligible	NA	NA	NA	NA	NA	NA	NA	NA	NA	NA	NA	NA	NA	NA	NA	NA	NA	NA	NA
1017	4040	11572142	A European Melting Pot of Harbour Porpoise in the French Atlantic Coasts Inferred from Mitochondrial and Nuclear Data	2012	14883830	https://sysrev.com/p/99278/article/14883830	FALSE	Not_North_Sea	NA	NA	NA	NA	NA	NA	NA	NA	NA	NA	NA	NA	Not_specified	NA	NA	NA	NA	Not_tested	NA
1018	4042	11572166	Nematode response to metal, PAHs and organic enrichment in tourist marinas of the mediterranean sea	2009	14882832	https://sysrev.com/p/99278/article/14882832	FALSE	Not_North_Sea	NA	NA	NA	NA	NA	NA	NA	NA	NA	NA	NA	NA	Not_specified	NA	NA	NA	NA	Not_tested	NA
1019	4043	11572167	The consequences of changes in abundance of Callianassa subterranea and Amphiura filiformis on sediment erosion at the Frisian Front (south-eastern North Sea)	2007	14885581	https://sysrev.com/p/99278/article/14885581	FALSE	Non_anthropogenic_driver	NA	NA	NA	NA	NA	NA	NA	NA	NA	NA	NA	NA	Not_specified	NA	NA	NA	NA	Not_tested	NA
1020	4045	11572177	200 years of marine research at Senckenberg: selected highlights	2017	14885935	https://sysrev.com/p/99278/article/14885935	FALSE	Non_anthropogenic_driver	NA	NA	NA	NA	NA	NA	NA	NA	NA	NA	NA	NA	Not_specified	NA	NA	NA	NA	Not_tested	NA
1021	4047	11572207	Comparison of covalently-bound aliphatic biomarkers released via hydropyrolysis with their solvent-extractable counterparts for a suite of Kimmeridge clays	1998	14881817	https://sysrev.com/p/99278/article/14881817	FALSE	Not_North_Sea	NA	NA	NA	NA	NA	NA	NA	NA	NA	NA	NA	NA	Not_specified	NA	NA	NA	NA	Not_tested	NA
1022	4050	11572270	Child-Sensitive WASH Composite Score and the Nutritional Status in Cambodian Children	2019	14886231	https://sysrev.com/p/99278/article/14886231	FALSE	population_not_eligible	NA	NA	NA	NA	NA	NA	NA	NA	NA	NA	NA	NA	Not_specified	NA	NA	NA	NA	Not_tested	NA
1023	4053	11572317	New Environmentally Friendly Oil-Based Stimulation Fluids	2003	14882878	https://sysrev.com/p/99278/article/14882878	FALSE	population_not_eligible	NA	NA	NA	NA	NA	NA	NA	NA	NA	NA	NA	NA	Not_specified	NA	NA	NA	NA	Not_tested	NA
1024	4056	11572364	Assessing natural mortality of Bay of Biscay anchovy from survey population and biomass estimates	2016	14886602	https://sysrev.com/p/99278/article/14886602	FALSE	Not_North_Sea	NA	NA	NA	NA	NA	NA	NA	NA	NA	NA	NA	NA	Not_specified	NA	NA	NA	NA	Not_tested	NA
1025	4057	11572368	Spatio‚Äö√Ñ√™temporal analysis for extreme temperature indices over the Levant region	2019	14886525	https://sysrev.com/p/99278/article/14886525	FALSE	Not_North_Sea	NA	NA	NA	NA	NA	NA	NA	NA	NA	NA	NA	NA	Not_specified	NA	NA	NA	NA	Not_tested	NA
1026	4058	11572411	Chapter 5 Mass Balance of Stormwater Pollutants	1988	14884983	https://sysrev.com/p/99278/article/14884983	FALSE	Not_North_Sea	NA	NA	NA	NA	NA	NA	NA	NA	NA	NA	NA	NA	Not_specified	NA	NA	NA	NA	Not_tested	NA
1027	4059	11572419	Authigenic kaolin and illitic minerals during burial diagenesis of sandstones: a review	2002	14883934	https://sysrev.com/p/99278/article/14883934	FALSE	population_not_eligible	NA	NA	NA	NA	NA	NA	NA	NA	NA	NA	NA	NA	Not_specified	NA	NA	NA	NA	Not_tested	NA
1028	4061	11572483	Application of water-assisted pulsed light treatment to decontaminate raspberries and blueberries from Salmonella	2015	14886289	https://sysrev.com/p/99278/article/14886289	FALSE	Not_North_Sea	NA	NA	NA	NA	NA	NA	NA	NA	NA	NA	NA	NA	Not_specified	NA	NA	NA	NA	Not_tested	NA
1029	4062	11572487	Behaviour and energetics of whelks, Buccinum undatum (L.), feeding on animals killed by beam trawling	1996	14882653	https://sysrev.com/p/99278/article/14882653	FALSE	Not_North_Sea	NA	NA	NA	NA	NA	NA	NA	NA	NA	NA	NA	NA	Not_specified	NA	NA	NA	NA	Not_tested	NA
1030	4063	11572496	A novel approach for estimation of the natural mortality of the common whelk, Buccinum undatum (L.) and role of hermit crabs in its shell turnover	2016	14881637	https://sysrev.com/p/99278/article/14881637	FALSE	Non_anthropogenic_driver	NA	NA	NA	NA	NA	NA	NA	NA	NA	NA	NA	NA	Not_specified	NA	NA	NA	NA	Not_tested	NA
1031	4064	11572569	Geological Sequestration of CO2in Mature Hydrocarbon Fields. Basin and Reservoir Numerical Modelling of the Forties Field, North Sea	2005	14883120	https://sysrev.com/p/99278/article/14883120	FALSE	Not_right_time_period	NA	NA	NA	NA	NA	NA	NA	NA	NA	NA	NA	NA	Not_specified	NA	NA	NA	NA	Not_tested	NA
1032	4066	11572580	Microplastics and mesoplastics in fish from coastal and fresh waters of China	2017	14882090	https://sysrev.com/p/99278/article/14882090	FALSE	Not_North_Sea	NA	NA	NA	NA	NA	NA	NA	NA	NA	NA	NA	NA	Not_specified	NA	NA	NA	NA	Not_tested	NA
1033	4067	11572587	Modelling seismic response from North Sea chalk reservoirs resulting from changes in burial depth and fluid saturation	2005	14882612	https://sysrev.com/p/99278/article/14882612	FALSE	population_not_eligible	NA	NA	NA	NA	NA	NA	NA	NA	NA	NA	NA	NA	Not_specified	NA	NA	NA	NA	Not_tested	NA
1034	4068	11572591	Hydrodynamics as a Major Factor Controlling the Occurrence of Green Macroalgal Blooms in a Eutrophic Estuary: A Case Study on the Influence of Precipitation and River Management	2001	14882743	https://sysrev.com/p/99278/article/14882743	FALSE	Not_North_Sea	NA	NA	NA	NA	NA	NA	NA	NA	NA	NA	NA	NA	Not_specified	NA	NA	NA	NA	Not_tested	NA
1035	4072	11572662	Parental resource allocation among offspring varies with increasing brood age in Black-legged KittiwakesRissa tridactyla	2015	14886285	https://sysrev.com/p/99278/article/14886285	FALSE	Non_anthropogenic_driver	NA	NA	NA	NA	NA	NA	NA	NA	NA	NA	NA	NA	Not_specified	NA	NA	NA	NA	Not_tested	NA
1036	4076	11572734	Otolith microstructure reveals ecological and oceanographic processes important to ecosystem-based management	2010	14884009	https://sysrev.com/p/99278/article/14884009	FALSE	Non_anthropogenic_driver	NA	NA	NA	NA	NA	NA	NA	NA	NA	NA	NA	NA	Not_specified	NA	NA	NA	NA	Not_tested	NA
1037	4078	11572754	Influences of Subanesthetic Isoflurane on Ventilatory Control in Humans	1995	14882393	https://sysrev.com/p/99278/article/14882393	FALSE	Not_North_Sea	NA	NA	NA	NA	NA	NA	NA	NA	NA	NA	NA	NA	Not_specified	NA	NA	NA	NA	Not_tested	NA
1038	4079	11572805	Quantification of seep-related methane gas emissions at Tommeliten, North Sea	2011	14881179	https://sysrev.com/p/99278/article/14881179	FALSE	Non_anthropogenic_driver	NA	NA	NA	NA	NA	NA	NA	NA	NA	NA	NA	NA	Not_specified	NA	NA	NA	NA	Not_tested	NA
1039	4081	11572813	Drainage evolution in south and east England during the Pleistocene	1994	14884988	https://sysrev.com/p/99278/article/14884988	FALSE	Not_right_time_period	NA	NA	NA	NA	NA	NA	NA	NA	NA	NA	NA	NA	Not_specified	NA	NA	NA	NA	Not_tested	NA
1040	4083	11572818	Underwater acoustics for ecosystem-based management: state of the science and proposals for¬¨‚Ä†ecosystem indicators	2011	14884035	https://sysrev.com/p/99278/article/14884035	FALSE	Not_North_Sea	NA	NA	NA	NA	NA	NA	NA	NA	NA	NA	NA	NA	Not_specified	NA	NA	NA	NA	Not_tested	NA
1041	4084	11572842	Benthic activity in sediments of the northwestern Adriatic Sea: sediment oxygen consumption, macro- and meiofauna dynamics	1998	14885062	https://sysrev.com/p/99278/article/14885062	FALSE	Not_North_Sea	NA	NA	NA	NA	NA	NA	NA	NA	NA	NA	NA	NA	Not_specified	NA	NA	NA	NA	Not_tested	NA
1042	4085	11572892	Ceramic Foam Catalyst Substrates for Diesel Oxidation Catalysts: Pollutant Conversion and Operational Issues	2011	14884576	https://sysrev.com/p/99278/article/14884576	FALSE	Not_North_Sea	NA	NA	NA	NA	NA	NA	NA	NA	NA	NA	NA	NA	Not_specified	NA	NA	NA	NA	Not_tested	NA
1043	4087	11572922	Long-term variability in macrofauna species composition off the island of Norderney (East Frisia, Germany) in relation to changes in climatic and environmental conditions	2001	14881774	https://sysrev.com/p/99278/article/14881774	FALSE	Non_anthropogenic_driver	NA	NA	NA	NA	NA	NA	NA	NA	NA	NA	NA	NA	NA	NA	NA	NA	NA	NA	NA
1044	4088	11572928	Modelling European small pelagic fish distribution: Methodological insights	2020	14884443	https://sysrev.com/p/99278/article/14884443	FALSE	Non_anthropogenic_driver	NA	NA	NA	NA	NA	NA	NA	NA	NA	NA	NA	NA	Not_specified	NA	NA	NA	NA	Not_tested	NA
1045	4090	11572942	Application of a generalized additive model (GAM) to reveal relationships between environmental factors and distributions of pelagic fish and krill: a case study in Sendai Bay, Japan	2009	14885164	https://sysrev.com/p/99278/article/14885164	FALSE	Not_North_Sea	NA	NA	NA	NA	NA	NA	NA	NA	NA	NA	NA	NA	Not_specified	NA	NA	NA	NA	Not_tested	NA
1046	4093	11573037	Interannual to decadal variability of summer sea surface temperature in the Sea of Okhotsk recorded in the shell growth history of Stimpson‚Äö√Ñ√¥s hard clams (Mercenaria stimpsoni)	2017	14881699	https://sysrev.com/p/99278/article/14881699	FALSE	Not_North_Sea	NA	NA	NA	NA	NA	NA	NA	NA	NA	NA	NA	NA	Not_specified	NA	NA	NA	NA	Not_tested	NA
1047	4095	11573086	Narrowing down the number of species requiring detailed study as candidates for the EU Common Fisheries Policy discard ban	2017	14882572	https://sysrev.com/p/99278/article/14882572	FALSE	Not_North_Sea	NA	NA	NA	NA	NA	NA	NA	NA	NA	NA	NA	NA	Not_specified	NA	NA	NA	NA	Not_tested	NA
1048	4096	11573090	Patterns of biodiversity	2017	14884442	https://sysrev.com/p/99278/article/14884442	FALSE	Not_North_Sea	NA	NA	NA	NA	NA	NA	NA	NA	NA	NA	NA	NA	Not_specified	NA	NA	NA	NA	Not_tested	NA
1049	4097	11573100	Fish recruitment around a petrochemical centre in the North Sea	1991	14883258	https://sysrev.com/p/99278/article/14883258	FALSE	Not_North_Sea	NA	NA	NA	NA	NA	NA	NA	NA	NA	NA	NA	NA	Not_specified	NA	NA	NA	NA	Not_tested	NA
1050	4099	11573144	Return of the native: Survival, growth and condition of European oysters reintroduced to German offshore waters	2020	14883276	https://sysrev.com/p/99278/article/14883276	FALSE	Non_anthropogenic_driver	NA	NA	NA	NA	NA	NA	NA	NA	NA	NA	NA	NA	Not_specified	NA	NA	NA	NA	Not_tested	NA
1051	4101	11573190	Optimal wind-turbine micro-siting of offshore wind farms: A grid-like layout approach	2017	14881968	https://sysrev.com/p/99278/article/14881968	FALSE	population_not_eligible	NA	NA	NA	NA	NA	NA	NA	NA	NA	NA	NA	NA	Not_specified	NA	NA	NA	NA	Not_tested	NA
1052	4102	11573202	Determination of the Origin of Suspended Matter and Sediments in the Elbe Estuary Using Natural Tracers	1990	14880982	https://sysrev.com/p/99278/article/14880982	FALSE	Non_anthropogenic_driver	NA	NA	NA	NA	NA	NA	NA	NA	NA	NA	NA	NA	Not_specified	NA	NA	NA	NA	Not_tested	NA
1053	4103	11573211	Variability of North Sea pH and CO2 in response to North Atlantic Oscillation forcing	2013	14881658	https://sysrev.com/p/99278/article/14881658	FALSE	Non_anthropogenic_driver	NA	NA	NA	NA	NA	NA	NA	NA	NA	NA	NA	NA	Not_specified	NA	NA	NA	NA	Not_tested	NA
1054	4106	11573260	EOR Screening for Ekofisk	2000	14881571	https://sysrev.com/p/99278/article/14881571	FALSE	Non_anthropogenic_driver	NA	NA	NA	NA	NA	NA	NA	NA	NA	NA	NA	NA	Not_specified	NA	NA	NA	NA	Not_tested	NA
1055	4107	11573267	Seasonal abundance and egg production rates of Oithona similis and Pseudocalanus elongatus in the northern North Sea: a first comparison of egg-ratio and incubation methods	2010	14882354	https://sysrev.com/p/99278/article/14882354	FALSE	Non_anthropogenic_driver	NA	NA	NA	NA	NA	NA	NA	NA	NA	NA	NA	NA	Not_specified	NA	NA	NA	NA	Not_tested	NA
1056	4110	11573290	Co-located wind and wave energy farms: Uniformly distributed arrays	2016	14885079	https://sysrev.com/p/99278/article/14885079	FALSE	population_not_eligible	NA	NA	NA	NA	NA	NA	NA	NA	NA	NA	NA	NA	Not_specified	NA	NA	NA	NA	Not_tested	NA
1057	4111	11573304	Une version pond‚àö¬©r‚àö¬©e de la factorisation matricielle non n‚àö¬©gative pour l‚Äö√Ñ√¥identification de sources de particules atmosph‚àö¬©riques. Application au littoral de la mer du Nord	2010	14885231	https://sysrev.com/p/99278/article/14885231	FALSE	population_not_eligible	NA	NA	NA	NA	NA	NA	NA	NA	NA	NA	NA	NA	Not_specified	NA	NA	NA	NA	Not_tested	NA
1058	4115	11573447	Remediation of a Diesel Contaminated, Sandy-Loam Soil Using Low Concentrated Surfactant Solutions (5 pp)	2005	14883538	https://sysrev.com/p/99278/article/14883538	FALSE	population_not_eligible	NA	NA	NA	NA	NA	NA	NA	NA	NA	NA	NA	NA	Not_specified	NA	NA	NA	NA	Not_tested	NA
1059	4118	11573515	Development Of Gel Systems For Pipeline Dewatering And Drying Applications	1994	14883086	https://sysrev.com/p/99278/article/14883086	FALSE	population_not_eligible	NA	NA	NA	NA	NA	NA	NA	NA	NA	NA	NA	NA	Not_specified	NA	NA	NA	NA	Not_tested	NA
1060	4119	11573520	Determination of Optimum Sanitizer Levels for Prevention of Salmonella Cross-Contamination of Mature Round Tomatoes in a Laboratory Model Flume System	2017	14880991	https://sysrev.com/p/99278/article/14880991	FALSE	Not_North_Sea	NA	NA	NA	NA	NA	NA	NA	NA	NA	NA	NA	NA	Not_specified	NA	NA	NA	NA	Not_tested	NA
1061	4120	11573532	Long-term trends in juvenile flatfish indicate a dramatic reduction in nursery function of the Balgzand intertidal, Dutch Wadden Sea	2011	14884101	https://sysrev.com/p/99278/article/14884101	FALSE	Non_anthropogenic_driver	NA	Primary_research_article	NA	NA	NA	NA	NA	NA	NA	NA	NA	NA	Not_specified	NA	NA	NA	NA	Not_tested	NA
1062	4121	11573540	Ontogenetic differentiation of swimming performance and behaviour in relation to habitat availability in the endangered North Sea houting (Coregonus oxyrinchus)	2012	14883521	https://sysrev.com/p/99278/article/14883521	FALSE	Non_anthropogenic_driver	NA	NA	NA	NA	NA	NA	NA	NA	NA	NA	NA	NA	Not_specified	NA	NA	NA	NA	Not_tested	NA
1063	4122	11573547	Flood Protection in the Danish Wadden Sea Area	1999	14886007	https://sysrev.com/p/99278/article/14886007	FALSE	population_not_eligible	NA	NA	NA	NA	NA	NA	NA	NA	NA	NA	NA	NA	Not_specified	NA	NA	NA	NA	Not_tested	NA
1064	4125	11573568	Onshore climate change during the Late Triassic marine inundation of the Central European Basin	2002	14883626	https://sysrev.com/p/99278/article/14883626	FALSE	Not_right_time_period	NA	NA	NA	NA	NA	NA	NA	NA	NA	NA	NA	NA	Not_specified	NA	NA	NA	NA	Not_tested	NA
1065	4126	11573608	Time is an affliction: Why ecology cannot be as predictive as physics and why it needs time series	2015	14883839	https://sysrev.com/p/99278/article/14883839	FALSE	Other	NA	NA	NA	NA	NA	NA	NA	NA	NA	NA	NA	NA	Not_specified	NA	NA	NA	NA	Not_tested	NA
1066	4127	11573610	Sea surface wind measurement over offshore wind farm using TerraSAR-X data	2011	14881822	https://sysrev.com/p/99278/article/14881822	FALSE	population_not_eligible	NA	NA	NA	NA	NA	NA	NA	NA	NA	NA	NA	NA	Not_specified	NA	NA	NA	NA	Not_tested	NA
1067	4133	11573734	Compositional and PVT properties of reservoir fluids contaminated by drilling fluid filtrate	2001	14881065	https://sysrev.com/p/99278/article/14881065	FALSE	population_not_eligible	NA	NA	NA	NA	NA	NA	NA	NA	NA	NA	NA	NA	Not_specified	NA	NA	NA	NA	Not_tested	NA
1068	4134	11573756	World Oil and Gas Resources-Future Production Realities	1990	14885446	https://sysrev.com/p/99278/article/14885446	FALSE	population_not_eligible	NA	NA	NA	NA	NA	NA	NA	NA	NA	NA	NA	NA	Not_specified	NA	NA	NA	NA	Not_tested	NA
1069	4135	11573774	The strategic interaction between the government and international oil companies in the UK: An example of a country with dwindling hydrocarbon reserves	2013	14881303	https://sysrev.com/p/99278/article/14881303	FALSE	population_not_eligible	NA	NA	NA	NA	NA	NA	NA	NA	NA	NA	NA	NA	Not_specified	NA	NA	NA	NA	Not_tested	NA
1070	4139	11573816	Monitoring of Atmospheres Associated With Oil-Based Drilling Fluids	1994	14882135	https://sysrev.com/p/99278/article/14882135	FALSE	population_not_eligible	NA	NA	NA	NA	NA	NA	NA	NA	NA	NA	NA	NA	Not_specified	NA	NA	NA	NA	Not_tested	NA
1071	4140	11573833	Intraspecific variability in the response of bloom‚Äö√Ñ√™forming marine microalgae to changed climate conditions	2012	14882129	https://sysrev.com/p/99278/article/14882129	FALSE	Not_North_Sea	NA	NA	NA	NA	NA	NA	NA	NA	NA	NA	NA	NA	Not_specified	NA	NA	NA	NA	Not_tested	NA
1072	4141	11573870	First evidence of Eriocheir sinensis reproduction from Schleswig‚Äö√Ñ√ÆHolstein, Northern Germany, western Baltic Sea	2011	14884644	https://sysrev.com/p/99278/article/14884644	FALSE	Not_North_Sea	NA	NA	NA	NA	NA	NA	NA	NA	NA	NA	NA	NA	Not_specified	NA	NA	NA	NA	Not_tested	NA
1073	4142	11573898	Prey selection by harbour seals, Phoca vitulina, in relation to variations in prey abundance	1997	14886419	https://sysrev.com/p/99278/article/14886419	FALSE	Non_anthropogenic_driver	NA	NA	NA	NA	NA	NA	NA	NA	NA	NA	NA	NA	Not_specified	NA	NA	NA	NA	Not_tested	NA
1074	4144	11573916	Regional climate change and the onset of farming in northern Germany and southern Scandinavia	2017	14882789	https://sysrev.com/p/99278/article/14882789	FALSE	Not_North_Sea	NA	NA	NA	NA	NA	NA	NA	NA	NA	NA	NA	NA	Not_specified	NA	NA	NA	NA	Not_tested	NA
1075	4146	11573983	The BSH‚Äö√Ñ√¥s new operational circulation model using general vertical co-ordinates	2006	14883257	https://sysrev.com/p/99278/article/14883257	FALSE	population_not_eligible	NA	NA	NA	NA	NA	NA	NA	NA	NA	NA	NA	NA	Not_specified	NA	NA	NA	NA	Not_tested	NA
1076	4153	11574123	Single and multispecies reference points for Baltic fish stocks	1999	14881190	https://sysrev.com/p/99278/article/14881190	FALSE	Not_North_Sea	NA	NA	NA	NA	NA	NA	NA	NA	NA	NA	NA	NA	Not_specified	NA	NA	NA	NA	Not_tested	NA
1077	4154	11574133	The ecology of plankton in Scottish coastal waters	1992	14883734	https://sysrev.com/p/99278/article/14883734	FALSE	Non_anthropogenic_driver	NA	NA	NA	NA	NA	NA	NA	NA	NA	NA	NA	NA	Not_specified	NA	NA	NA	NA	Not_tested	NA
1078	4155	11574136	Effects of soap‚Äö√Ñ√¨water wash on human epidermal penetration	2015	14884585	https://sysrev.com/p/99278/article/14884585	FALSE	Not_North_Sea	NA	NA	NA	NA	NA	NA	NA	NA	NA	NA	NA	NA	Not_specified	NA	NA	NA	NA	Not_tested	NA
1079	4157	11574151	Automatic Classification of Offshore Wind Regimes With Weather Radar Observations	2014	14885584	https://sysrev.com/p/99278/article/14885584	FALSE	Non_anthropogenic_driver	NA	NA	NA	NA	NA	NA	NA	NA	NA	NA	NA	NA	Not_specified	NA	NA	NA	NA	Not_tested	NA
1080	4158	11574173	Dilution cultivation of marine heterotrophic bacteria abundant after a spring phytoplankton bloom in the <scp>N</scp>orth <scp>S</scp>ea	2014	14881959	https://sysrev.com/p/99278/article/14881959	FALSE	Non_anthropogenic_driver	NA	NA	NA	NA	NA	NA	NA	NA	NA	NA	NA	NA	Not_specified	NA	NA	NA	NA	Not_tested	NA
1081	4159	11574174	Effect of Wash Treatments on Reducing Human Norovirus on Iceberg Lettuce and Perilla Leaf	2011	14884696	https://sysrev.com/p/99278/article/14884696	FALSE	population_not_eligible	NA	NA	NA	NA	NA	NA	NA	NA	NA	NA	NA	NA	Not_specified	NA	NA	NA	NA	Not_tested	NA
1082	4160	11574220	Historical ecology with real numbers: past and present extent and biomass of an imperilled estuarine habitat	2012	14884163	https://sysrev.com/p/99278/article/14884163	FALSE	Not_North_Sea	NA	NA	NA	NA	NA	NA	NA	NA	NA	NA	NA	NA	Not_specified	NA	NA	NA	NA	Not_tested	NA
1083	4163	11574249	Distribution and sources of polycyclic aromatic hydrocarbons in surface sediments from the Bering Sea and western Arctic Ocean	2016	14885078	https://sysrev.com/p/99278/article/14885078	FALSE	Not_North_Sea	NA	NA	NA	NA	NA	NA	NA	NA	NA	NA	NA	NA	Not_specified	NA	NA	NA	NA	Not_tested	NA
1084	4167	11574356	Nutrient reduction and climate change cause a potential shift from pelagic to benthic pathways in a eutrophic marine ecosystem	2012	14881455	https://sysrev.com/p/99278/article/14881455	FALSE	Not_North_Sea	NA	NA	NA	NA	NA	NA	NA	NA	NA	NA	NA	NA	Not_specified	NA	NA	NA	NA	Not_tested	NA
1085	4169	11574431	Improving the description of the suspended particulate matter concentrations in the southern North Sea through assimilating remotely sensed data	2011	14886373	https://sysrev.com/p/99278/article/14886373	FALSE	Non_anthropogenic_driver	NA	NA	NA	NA	NA	NA	NA	NA	NA	NA	NA	NA	Not_specified	NA	NA	NA	NA	Not_tested	NA
1086	4173	11574580	PCBs and organochlorine pesticides in phytoplankton and zooplankton in the Indian sector of the Southern Ocean	1991	14886193	https://sysrev.com/p/99278/article/14886193	FALSE	Not_North_Sea	NA	NA	NA	NA	NA	Change_contamination_level	NA	NA	NA	NA	NA	NA	Not_specified	NA	NA	NA	NA	Not_tested	NA
1087	4174	11574592	The EU Directive on port reception facilities for ship-generated waste and cargo residues: The results of a second survey on the provision and uptake of facilities in North Sea ports	2005	14884012	https://sysrev.com/p/99278/article/14884012	FALSE	population_not_eligible	NA	NA	NA	NA	NA	NA	NA	NA	NA	NA	NA	NA	Not_specified	NA	NA	NA	NA	Not_tested	NA
1088	4175	11574650	Treatment of tunnel wash water and implications for its disposal	2014	14882721	https://sysrev.com/p/99278/article/14882721	FALSE	Not_North_Sea	NA	NA	NA	NA	NA	NA	NA	NA	NA	NA	NA	NA	Not_specified	NA	NA	NA	NA	Not_tested	NA
1089	4180	11574750	The role of sedimentation and resuspension for the transport of sediments and contaminants in the Skagerrak	2002	14882032	https://sysrev.com/p/99278/article/14882032	FALSE	Not_North_Sea	NA	NA	NA	NA	NA	NA	NA	NA	NA	NA	NA	NA	Not_specified	NA	NA	NA	NA	Not_tested	NA
1090	4183	11574826	Environmental impact of exhaust emissions by Arctic shipping	2017	14882261	https://sysrev.com/p/99278/article/14882261	FALSE	Not_North_Sea	NA	NA	NA	NA	NA	NA	NA	NA	NA	NA	NA	NA	Not_specified	NA	NA	NA	NA	Not_tested	NA
1091	4184	11574852	Offshore Oil and Gas: Development, Transportation, and Coastal Impacts 1	1983	14883522	https://sysrev.com/p/99278/article/14883522	FALSE	Governance_only	NA	NA	NA	NA	NA	NA	NA	NA	NA	NA	NA	NA	Not_specified	NA	NA	NA	NA	Not_tested	NA
1092	4186	11574926	Environmental impact studies on marine communities: Pragmatical considerations	1993	14881864	https://sysrev.com/p/99278/article/14881864	FALSE	Not_North_Sea	NA	NA	NA	NA	NA	NA	NA	NA	NA	NA	NA	NA	Not_specified	NA	NA	NA	NA	Not_tested	NA
1093	4190	11575253	Oil spill contingency plans and policies in Norway and the United Kingdom	1980	14884129	https://sysrev.com/p/99278/article/14884129	FALSE	Governance_only	NA	NA	NA	NA	NA	NA	NA	NA	NA	NA	NA	NA	Not_specified	NA	NA	NA	NA	Not_tested	NA
1094	4193	11575287	Are solar activity and sperm whale Physeter macrocephalus strandings around the North Sea related?	2005	14884137	https://sysrev.com/p/99278/article/14884137	FALSE	Non_anthropogenic_driver	NA	NA	NA	NA	NA	NA	NA	NA	NA	NA	NA	NA	Not_specified	NA	NA	NA	NA	Not_tested	NA
1095	4197	11575409	Hair analysis of an unusual case of Chloroquine intoxication	2016	14885981	https://sysrev.com/p/99278/article/14885981	FALSE	Not_North_Sea	NA	NA	NA	NA	NA	NA	NA	NA	NA	NA	NA	NA	Not_specified	NA	NA	NA	NA	Not_tested	NA
1096	4200	11575532	Wave energy resources in sheltered sea areas: A case study of the Baltic Sea	2006	14884870	https://sysrev.com/p/99278/article/14884870	FALSE	Not_North_Sea	NA	NA	NA	NA	NA	NA	NA	NA	NA	NA	NA	NA	Not_specified	NA	NA	NA	NA	Not_tested	NA
1097	4201	11575554	Adapting CMAQ to investigate air pollution in North Sea coastal regions	2008	14884150	https://sysrev.com/p/99278/article/14884150	FALSE	population_not_eligible	NA	NA	NA	NA	NA	NA	NA	NA	NA	NA	NA	NA	Not_specified	NA	NA	NA	NA	Not_tested	NA
1098	4202	11575570	The contribution of middle- and long-range transport of tropospheric photochemical ozone to pollution at a rural site in North-West England	1979	14883196	https://sysrev.com/p/99278/article/14883196	FALSE	Not_North_Sea	NA	NA	NA	NA	NA	NA	NA	NA	NA	NA	NA	NA	Not_specified	NA	NA	NA	NA	Not_tested	aerial pollution
1099	4212	11575806	Transboundary marine spatial planning: a reflexive marine governance experiment?	2017	14883087	https://sysrev.com/p/99278/article/14883087	FALSE	Governance_only	NA	NA	NA	NA	NA	NA	NA	NA	NA	NA	NA	NA	Not_specified	NA	NA	NA	NA	Not_tested	NA
1100	4215	11575862	Polar organic micropollutants in the coastal environment of different marine systems	2014	14883598	https://sysrev.com/p/99278/article/14883598	FALSE	Not_North_Sea	NA	NA	NA	NA	NA	NA	NA	NA	NA	NA	NA	NA	Not_specified	NA	NA	NA	NA	Not_tested	NA
1101	4216	11575868	The Diurnal Variations in Depth and Quantity of Echo Traces and their Distribution in Area in the Southern Bight of the North Sea	1966	14886411	https://sysrev.com/p/99278/article/14886411	FALSE	Non_anthropogenic_driver	NA	NA	NA	NA	NA	NA	NA	NA	NA	NA	NA	NA	Not_specified	NA	NA	NA	NA	Not_tested	NA
1102	4217	11575932	Influences of discourse on decision-making in EU fisheries management: the case of North Sea cod (Gadus morhua)	2007	14885215	https://sysrev.com/p/99278/article/14885215	FALSE	Governance_only	NA	NA	NA	NA	NA	NA	NA	NA	NA	NA	NA	NA	Not_specified	NA	NA	NA	NA	Not_tested	NA
1103	4219	11575987	Hydrographic laser fluorosensing: Status and perspectives	1997	14885910	https://sysrev.com/p/99278/article/14885910	FALSE	Other	Methodological_only	NA	NA	NA	NA	NA	NA	NA	NA	NA	NA	NA	Not_specified	NA	NA	NA	NA	Not_tested	NA
1104	4220	11576024	The formation of small particles and aggregates in the rhine estuary	1980	14882739	https://sysrev.com/p/99278/article/14882739	FALSE	Non_anthropogenic_driver	NA	NA	NA	NA	NA	NA	NA	NA	NA	NA	NA	NA	Not_specified	NA	NA	NA	NA	Not_tested	NA
1105	4225	11576139	Modelling sea‚Äö√Ñ√™breeze climatologies and interactions on coasts in the southern North Sea: implications for offshore wind energy	2014	14881742	https://sysrev.com/p/99278/article/14881742	FALSE	Non_anthropogenic_driver	NA	NA	NA	NA	NA	NA	NA	NA	NA	NA	NA	NA	Not_specified	NA	NA	NA	NA	Not_tested	NA
1106	4226	11576141	Effects of bottom trawling on fish foraging and feeding	2015	14884141	https://sysrev.com/p/99278/article/14884141	FALSE	Not_North_Sea	NA	NA	NA	NA	NA	NA	NA	NA	NA	NA	NA	NA	Not_specified	NA	NA	NA	NA	Not_tested	NA
1107	4228	11576165	Giantism and its role in the harmful algal bloom species Phaeocystis globosa	2014	14885146	https://sysrev.com/p/99278/article/14885146	FALSE	Not_North_Sea	NA	NA	NA	NA	NA	NA	NA	NA	NA	NA	NA	NA	Not_specified	NA	NA	NA	NA	Not_tested	NA
1108	4229	11576166	Simulating the temporal and spatial dynamics of the North Sea using the new model GETM (general estuarine transport model)	2004	14880940	https://sysrev.com/p/99278/article/14880940	FALSE	Non_anthropogenic_driver	NA	NA	NA	NA	NA	NA	NA	NA	NA	NA	NA	NA	Not_specified	NA	NA	NA	NA	Not_tested	NA
1109	4231	11576220	Drug testing by urine and hair analysis: complementary features and scientific issues	1995	14883093	https://sysrev.com/p/99278/article/14883093	FALSE	Not_North_Sea	NA	NA	NA	NA	NA	NA	NA	NA	NA	NA	NA	NA	Not_specified	NA	NA	NA	NA	Not_tested	NA
1110	4232	11576275	Effective gas permeability of Tight Gas Sandstones as a function of capillary pressure ‚Äö√Ñ√¨ a non‚Äö√Ñ√™steady‚Äö√Ñ√™state approach	2015	14882489	https://sysrev.com/p/99278/article/14882489	FALSE	Non_anthropogenic_driver	NA	NA	NA	NA	NA	NA	NA	NA	NA	NA	NA	NA	Not_specified	NA	NA	NA	NA	Not_tested	NA
1111	4235	11576312	Marine seismic exploration using vertical receiver arrays: A means for reduction of weather downtime	1987	14882206	https://sysrev.com/p/99278/article/14882206	FALSE	Non_anthropogenic_driver	NA	NA	NA	NA	NA	NA	NA	NA	NA	NA	NA	NA	Not_specified	NA	NA	NA	NA	Not_tested	NA
1112	4237	11576348	Seasonal and inter‚Äö√Ñ√™annual variability of the moisture sources for Alpine precipitation during 1995‚Äö√Ñ√¨2002	2009	14881925	https://sysrev.com/p/99278/article/14881925	FALSE	population_not_eligible	NA	NA	NA	NA	NA	NA	NA	NA	NA	NA	NA	NA	Not_specified	NA	NA	NA	NA	Not_tested	NA
1113	4238	11576410	The Occurrence of Faults in the Bunter Sandstone Formation of the UK Sector of the Southern North Sea and the Potential Impact on Storage Capacity	2013	14884869	https://sysrev.com/p/99278/article/14884869	FALSE	population_not_eligible	NA	NA	NA	NA	NA	NA	NA	NA	NA	NA	NA	NA	Not_specified	NA	NA	NA	NA	Not_tested	NA
1114	4239	11576431	The influence of food supply on the breeding ecology of Kittiwakes Rissa tridactyla in Shetland	1993	14885778	https://sysrev.com/p/99278/article/14885778	FALSE	Non_anthropogenic_driver	NA	NA	NA	NA	NA	NA	NA	NA	NA	NA	NA	NA	Not_specified	NA	NA	NA	NA	Not_tested	NA
1115	4241	11576455	Metocean and Oil Spill Modeling	2012	14884680	https://sysrev.com/p/99278/article/14884680	FALSE	Governance_only	NA	NA	NA	NA	NA	NA	NA	NA	NA	NA	NA	NA	Not_specified	NA	NA	NA	NA	Not_tested	It's a method paper but I am not sure if it should be included. Can you please check it as well?
1116	4242	11576488	Radiocarbon Dating of Late Pleistocene Marine Shells from the Southern North Sea	2014	14884154	https://sysrev.com/p/99278/article/14884154	FALSE	Not_right_time_period	NA	NA	NA	NA	NA	NA	NA	NA	NA	NA	NA	NA	Not_specified	NA	NA	NA	NA	Not_tested	NA
1117	4244	11576496	Less ice on the Baltic reduces the extent of hypoxic bottom waters and sedimentary phosphorus release	2009	14886617	https://sysrev.com/p/99278/article/14886617	FALSE	Not_North_Sea	NA	NA	NA	NA	NA	NA	NA	NA	NA	NA	NA	NA	Not_specified	NA	NA	NA	NA	Not_tested	NA
1118	4247	11576522	Body size‚Äö√Ñ√™dependent responses of a marine fish assemblage to climate change and fishing over a century‚Äö√Ñ√™long scale	2010	14886130	https://sysrev.com/p/99278/article/14886130	FALSE	Not_North_Sea	NA	NA	NA	NA	NA	NA	NA	NA	NA	NA	NA	NA	Not_specified	NA	NA	NA	NA	Not_tested	NA
1119	4248	11576529	Quantification and characterization of microplastics in blue mussels (Mytilus edulis): protocol setup and preliminary data on the contamination of the French Atlantic coast	2017	14883884	https://sysrev.com/p/99278/article/14883884	FALSE	Not_North_Sea	NA	NA	NA	NA	NA	NA	NA	NA	NA	NA	NA	NA	Not_specified	NA	NA	NA	NA	Not_tested	NA
1120	4249	11576539	Oil Spill Field Trial at Sea: Measurements of Benzene Exposure	2017	14882578	https://sysrev.com/p/99278/article/14882578	FALSE	population_not_eligible	NA	NA	NA	NA	NA	NA	NA	NA	NA	NA	NA	NA	Not_specified	NA	NA	NA	NA	Not_tested	NA
1121	4251	11576569	Comparison of multiple approaches to calculate time-varying biological reference points in climate-linked population-dynamics models	2019	14886043	https://sysrev.com/p/99278/article/14886043	FALSE	Not_North_Sea	NA	NA	NA	NA	NA	NA	NA	NA	NA	NA	NA	NA	Not_specified	NA	NA	NA	NA	Not_tested	NA
1122	4252	11576584	Urlauber an der deutschen Nordseek‚àö¬∫ste mit station‚àö¬ßr behandlungsbed‚àö¬∫rftigen internistischen Erkrankungen	2002	14886337	https://sysrev.com/p/99278/article/14886337	FALSE	population_not_eligible	NA	NA	NA	NA	NA	NA	NA	NA	NA	NA	NA	NA	Not_specified	NA	NA	NA	NA	Not_tested	NA
1123	4254	11576606	The Virtual Scylla: an exploration of ‚Äö√Ñ√∫serious games‚Äö√Ñ√π, artificial life and simulation complexity	2008	14882671	https://sysrev.com/p/99278/article/14882671	FALSE	Non_anthropogenic_driver	NA	NA	NA	NA	NA	NA	NA	NA	NA	NA	NA	NA	Not_specified	NA	NA	NA	NA	Not_tested	NA
1124	4255	11576616	Eine Absch‚àö¬ßtzung der mitteleren Niederschlagsmengen ‚àö¬∫ber der Nordsee	1990	14882175	https://sysrev.com/p/99278/article/14882175	FALSE	Non_anthropogenic_driver	NA	NA	NA	NA	NA	NA	NA	NA	NA	NA	NA	NA	Not_specified	NA	NA	NA	NA	Not_tested	NA
1125	4256	11576642	Microplastics and synthetic particles ingested by deep-sea amphipods in six of the deepest marine ecosystems on Earth	2019	14885713	https://sysrev.com/p/99278/article/14885713	FALSE	Not_North_Sea	NA	NA	NA	NA	NA	NA	NA	NA	NA	NA	NA	NA	Not_specified	NA	NA	NA	NA	Not_tested	NA
1126	4257	11576650	Pressurization and brine displacement issues for deep saline formation CO2 storage	2011	14885160	https://sysrev.com/p/99278/article/14885160	FALSE	population_not_eligible	NA	NA	NA	NA	NA	NA	NA	NA	NA	NA	NA	NA	Not_specified	NA	NA	NA	NA	Not_tested	NA
1127	4258	11576654	Regional m‚àö¬©tier definition: a comparative investigation of statistical methods using a workflow applied to international otter trawl fisheries in the North Sea	2012	14883001	https://sysrev.com/p/99278/article/14883001	FALSE	Governance_only	NA	NA	NA	NA	NA	NA	NA	NA	NA	NA	NA	NA	Not_specified	NA	NA	NA	NA	Not_tested	NA
1128	4263	11576800	Persistent organic pollutants in mangrove food webs in Singapore	2005	14882906	https://sysrev.com/p/99278/article/14882906	FALSE	Not_North_Sea	NA	NA	NA	NA	NA	NA	NA	NA	NA	NA	NA	NA	Not_specified	NA	NA	NA	NA	Not_tested	NA
1129	4264	11576812	Artificial Beach Nourishment on the German North Sea Coast	1972	14886399	https://sysrev.com/p/99278/article/14886399	FALSE	population_not_eligible	NA	NA	NA	NA	NA	NA	NA	NA	NA	NA	NA	NA	Not_specified	NA	NA	NA	NA	Not_tested	NA
1130	4266	11576823	Forecasting the dynamics of a coastal fishery species using a coupled climate‚Äö√Ñ√¨population model	2010	14881231	https://sysrev.com/p/99278/article/14881231	FALSE	Not_North_Sea	NA	NA	NA	NA	NA	NA	NA	NA	NA	NA	NA	NA	Not_specified	NA	NA	NA	NA	Not_tested	NA
1131	4267	11576852	Biological monitoring of fish and crustaceans in the Wadden Sea ‚Äö√Ñ√Æ potential and problems	1989	14882209	https://sysrev.com/p/99278/article/14882209	FALSE	Non_anthropogenic_driver	NA	NA	NA	NA	NA	NA	NA	NA	NA	NA	NA	NA	Not_specified	NA	NA	NA	NA	Not_tested	NA
1132	4268	11576854	Cytokine and acute phase protein expression in blood samples of harbour seal pups	2008	14883893	https://sysrev.com/p/99278/article/14883893	FALSE	Non_anthropogenic_driver	NA	NA	NA	NA	NA	NA	NA	NA	NA	NA	NA	NA	Not_specified	NA	NA	NA	NA	Not_tested	NA
1133	4270	11576899	Mytilid mussels: global habitat engineers in coastal sediments	2008	14883448	https://sysrev.com/p/99278/article/14883448	FALSE	Non_anthropogenic_driver	NA	NA	NA	NA	NA	NA	NA	NA	NA	NA	NA	NA	Not_specified	NA	NA	NA	NA	Not_tested	NA
1134	4272	11576913	Evaluation of the use of decontamination agents during fresh-cut leek processing and quantification of their effect on its total quality by means of a multidisciplinary approach	2009	14880971	https://sysrev.com/p/99278/article/14880971	FALSE	Not_North_Sea	NA	NA	NA	NA	NA	NA	NA	NA	NA	NA	NA	NA	Not_specified	NA	NA	NA	NA	Not_tested	NA
1135	4275	11577031	Estimating high resolution trawl fishing effort from satellite-based vessel monitoring system data	2006	14885746	https://sysrev.com/p/99278/article/14885746	FALSE	population_not_eligible	NA	NA	NA	NA	NA	NA	NA	NA	NA	NA	NA	NA	Not_specified	NA	NA	NA	NA	Not_tested	NA
1136	4276	11577050	Designing the Digital City	2000	14886002	https://sysrev.com/p/99278/article/14886002	FALSE	Not_North_Sea	NA	NA	NA	NA	NA	NA	NA	NA	NA	NA	NA	NA	Not_specified	NA	NA	NA	NA	Not_tested	NA
1137	4277	11577104	The North Sea legal regime	1991	14883147	https://sysrev.com/p/99278/article/14883147	FALSE	Governance_only	NA	NA	NA	NA	NA	NA	NA	NA	NA	NA	NA	NA	Not_specified	NA	NA	NA	NA	Not_tested	NA
1138	4278	11577106	Outlier Loci Detect Intraspecific Biodiversity amongst Spring and Autumn Spawning Herring across Local Scales	2016	14886544	https://sysrev.com/p/99278/article/14886544	FALSE	Not_North_Sea	NA	NA	NA	NA	NA	NA	NA	NA	NA	NA	NA	NA	NA	NA	NA	NA	NA	NA	NA
1139	4279	11577120	Evaluating ecosystem-based management options: Effects of trawling in Torres Strait, Australia	2008	14884694	https://sysrev.com/p/99278/article/14884694	FALSE	Not_North_Sea	NA	NA	NA	NA	NA	NA	NA	NA	NA	NA	NA	NA	Not_specified	NA	NA	NA	NA	Not_tested	NA
1140	4280	11577147	Source control on the distribution of particulate trace metals in the North Sea atmosphere	1991	14884795	https://sysrev.com/p/99278/article/14884795	FALSE	Not_North_Sea	NA	NA	NA	NA	NA	NA	NA	NA	NA	NA	NA	NA	Not_specified	NA	NA	NA	NA	Not_tested	NA
1141	4281	11577173	Controlled Use of Downhole Calcium Carbonate Scaling for Sand Control: Laboratory and Field Results on Gullfaks	2012	14886233	https://sysrev.com/p/99278/article/14886233	FALSE	population_not_eligible	NA	NA	NA	NA	NA	NA	NA	NA	NA	NA	NA	NA	Not_specified	NA	NA	NA	NA	Not_tested	NA
1142	4282	11577175	A benders decomposition approach for solving the offshore wind farm installation planning at the North Sea	2017	14884475	https://sysrev.com/p/99278/article/14884475	FALSE	Governance_only	NA	NA	NA	NA	NA	NA	NA	NA	NA	NA	NA	NA	Not_specified	NA	NA	NA	NA	Not_tested	NA
1143	4284	11577216	Haematology and clinical blood chemistry in harbour porpoises (Phocoena phocoena) from the inner Danish waters	2020	14882381	https://sysrev.com/p/99278/article/14882381	FALSE	Not_North_Sea	NA	NA	NA	NA	NA	NA	NA	NA	NA	NA	NA	NA	Not_specified	NA	NA	NA	NA	Not_tested	NA
1144	4285	11577245	Heavily-contaminated snowfalls in the remote Scottish Highlands: A consequence of regional-scale mixing and transport	1992	14884902	https://sysrev.com/p/99278/article/14884902	FALSE	Not_North_Sea	NA	NA	NA	NA	NA	NA	NA	NA	NA	NA	NA	NA	Not_specified	NA	NA	NA	NA	Not_tested	NA
1145	4287	11577314	Recent sedimentation and organic carbon burial in a shelf sea: the North Sea	1997	14885503	https://sysrev.com/p/99278/article/14885503	FALSE	Non_anthropogenic_driver	NA	NA	NA	NA	NA	NA	NA	NA	NA	NA	NA	NA	Not_specified	NA	NA	NA	NA	Not_tested	NA
1146	4288	11577324	In¬¨‚Ä†vivo and in¬¨‚Ä†vitro effects of tunnel wash water and traffic related contaminants on aquatic organisms	2016	14881286	https://sysrev.com/p/99278/article/14881286	FALSE	Not_North_Sea	NA	NA	NA	NA	NA	NA	NA	NA	NA	NA	NA	NA	Not_specified	NA	NA	NA	NA	Not_tested	NA
1147	4290	11577365	Sub-seasonal to seasonal climate predictions for wind energy forecasting	2019	14883566	https://sysrev.com/p/99278/article/14883566	FALSE	population_not_eligible	NA	NA	NA	NA	NA	NA	NA	NA	NA	NA	NA	NA	Not_specified	NA	NA	NA	NA	Not_tested	NA
1148	4291	11577383	Hydraulic properties at the North Sea island of Borkum derived from joint inversion of magnetic resonance and electrical resistivity soundings	2012	14886251	https://sysrev.com/p/99278/article/14886251	FALSE	population_not_eligible	NA	NA	NA	NA	NA	NA	NA	NA	NA	NA	NA	NA	Not_specified	NA	NA	NA	NA	Not_tested	NA
1149	4292	11577386	Zoobenthic biomass limited by phytoplankton abundance: evidence from parallel changes in two long-term data series in the Wadden Sea	2002	14885633	https://sysrev.com/p/99278/article/14885633	FALSE	Non_anthropogenic_driver	NA	NA	NA	NA	NA	NA	NA	NA	NA	NA	NA	NA	Not_specified	NA	NA	NA	NA	Not_tested	NA
1150	4293	11577407	Practical implementation of ecosystem monitoring for the ecosystem approach to management	2016	14881719	https://sysrev.com/p/99278/article/14881719	FALSE	Other	Methodological_only	NA	NA	NA	NA	NA	NA	NA	NA	NA	NA	NA	Not_specified	NA	NA	NA	NA	Not_tested	NA
1151	4295	11577476	Characterisation of aerosol particles in the S‚àö¬£o Paulo Metropolitan Area	2002	14884451	https://sysrev.com/p/99278/article/14884451	FALSE	Not_North_Sea	NA	NA	NA	NA	NA	NA	NA	NA	NA	NA	NA	NA	Not_specified	NA	NA	NA	NA	Not_tested	NA
1152	4297	11577504	Supply and demand of nutrients and dissolved organic matter at and across the NW European shelf break in relation to hydrography and biogeochemical activity	2001	14885511	https://sysrev.com/p/99278/article/14885511	FALSE	Not_North_Sea	NA	NA	NA	NA	NA	NA	NA	NA	NA	NA	NA	NA	Not_specified	NA	NA	NA	NA	Not_tested	NA
1153	4298	11577505	Multivariate statistical analysis of aerosol immission data‚Äö√Ñ√ò? An exemplary investigation on the North Frisian island of Pellworm	1994	14884792	https://sysrev.com/p/99278/article/14884792	FALSE	Not_North_Sea	NA	NA	NA	NA	NA	NA	NA	NA	NA	NA	NA	NA	Not_specified	NA	NA	NA	NA	Not_tested	NA
1154	4300	11577601	Coastal impact of a hybrid marine farm operating close to the Sardinia Island	2015	14885592	https://sysrev.com/p/99278/article/14885592	FALSE	Not_North_Sea	NA	NA	NA	NA	NA	NA	NA	NA	NA	NA	NA	NA	Not_specified	NA	NA	NA	NA	Not_tested	NA
1155	4303	11577797	Decommissioning of Offshore Oil and Gas Installations	2016	14882836	https://sysrev.com/p/99278/article/14882836	FALSE	Governance_only	NA	NA	NA	NA	NA	NA	NA	NA	NA	NA	NA	NA	Not_specified	NA	NA	NA	NA	Not_tested	NA
1156	4306	11577995	Developing a new green ship approach for flue gas emission estimation of bulk carriers	2018	14886090	https://sysrev.com/p/99278/article/14886090	FALSE	population_not_eligible	NA	NA	NA	NA	NA	NA	NA	NA	NA	NA	NA	NA	Not_specified	NA	NA	NA	NA	Not_tested	NA
1157	4307	11578013	Fragmentation of Transrectal Ultrasound‚Äö√Ñ√¨guided Biopsy Cores Is Influenced by the Method of Specimen Retrieval	2014	14883406	https://sysrev.com/p/99278/article/14883406	FALSE	population_not_eligible	NA	NA	NA	NA	NA	NA	NA	NA	NA	NA	NA	NA	Not_specified	NA	NA	NA	NA	Not_tested	NA
1158	4308	11578069	Spectral probability density as a tool for marine ambient noise analysis	2013	14882890	https://sysrev.com/p/99278/article/14882890	FALSE	Other	method_paper	NA	NA	NA	NA	NA	NA	NA	NA	NA	NA	NA	Not_specified	NA	NA	NA	NA	Not_tested	NA
1159	4312	11578124	The effect of dynamics of sea level in southwest Baltic sea and Kattegat strait on a hydrochemical mode in deep-water horizons and fishery productivity	2011	14884220	https://sysrev.com/p/99278/article/14884220	FALSE	Not_North_Sea	NA	NA	NA	NA	NA	NA	NA	NA	NA	NA	NA	NA	Not_specified	NA	NA	NA	NA	Not_tested	NA
1160	4313	11578146	Geolocation of free-ranging fish on the European continental shelf as determined from environmental variables: I. Tidal location method	2002	14881249	https://sysrev.com/p/99278/article/14881249	FALSE	Non_anthropogenic_driver	NA	NA	NA	NA	NA	NA	NA	NA	NA	NA	NA	NA	Not_specified	NA	NA	NA	NA	Not_tested	NA
1161	4314	11578154	Life history strategy and impacts of environmental variability on early life stages of two marine fishes in the North Sea: an individual-based modelling approach	2011	14885808	https://sysrev.com/p/99278/article/14885808	FALSE	Non_anthropogenic_driver	NA	NA	NA	NA	NA	NA	NA	NA	NA	NA	NA	NA	Not_specified	NA	NA	NA	NA	Not_tested	NA
1162	4315	11578174	Near‚Äö√Ñ√™surface hydrocarbon anomalies in shelf sediments off Spitsbergen: Evidences for past seepages	2004	14883409	https://sysrev.com/p/99278/article/14883409	FALSE	Not_North_Sea	NA	NA	NA	NA	NA	NA	NA	NA	NA	NA	NA	NA	Not_specified	NA	NA	NA	NA	Not_tested	NA
1163	4317	11578181	Estimation of evacuation rates in the field	2004	14886305	https://sysrev.com/p/99278/article/14886305	FALSE	Non_anthropogenic_driver	NA	NA	NA	NA	NA	NA	NA	NA	NA	NA	NA	NA	Not_specified	NA	NA	NA	NA	Not_tested	NA
1164	4318	11578182	The North Sea rigs-to-reefs debate	2002	14885474	https://sysrev.com/p/99278/article/14885474	FALSE	Governance_only	NA	NA	NA	NA	NA	NA	NA	NA	NA	NA	NA	NA	Not_specified	NA	NA	NA	NA	Not_tested	NA
1165	4320	11578186	Factors influencing subaqueous dunes in the Scheldt Estuary	2004	14884053	https://sysrev.com/p/99278/article/14884053	FALSE	Non_anthropogenic_driver	NA	NA	NA	NA	NA	NA	NA	NA	NA	NA	NA	NA	Not_specified	NA	NA	NA	NA	Not_tested	NA
1166	4322	11578201	Sea-level change and free gas occurrence influencing a submarine landslide and pockmark formation and distribution in deepwater Nigeria	2013	14882800	https://sysrev.com/p/99278/article/14882800	FALSE	Not_North_Sea	NA	NA	NA	NA	NA	NA	NA	NA	NA	NA	NA	NA	Not_specified	NA	NA	NA	NA	Not_tested	NA
1167	4325	11578219	Marine debris ingestion and human impacts on the Pygmy sperm whale (Kogia breviceps) in southern Brazil	2020	14881907	https://sysrev.com/p/99278/article/14881907	FALSE	Not_North_Sea	NA	NA	NA	NA	NA	NA	NA	NA	NA	NA	NA	NA	Not_specified	NA	NA	NA	NA	Not_tested	NA
1168	4326	11578221	Fishing power increases from technological development in the Faroe Islands longline fishery	2011	14883465	https://sysrev.com/p/99278/article/14883465	FALSE	Not_North_Sea	NA	NA	NA	NA	NA	NA	NA	NA	NA	NA	NA	NA	Not_specified	NA	NA	NA	NA	Not_tested	NA
1169	4327	11578223	Recognition of Early Eocene global carbon isotope excursions using lipids of marine Thaumarchaeota	2013	14885447	https://sysrev.com/p/99278/article/14885447	FALSE	Not_right_time_period	NA	NA	NA	NA	NA	NA	NA	NA	NA	NA	NA	NA	Not_specified	NA	NA	NA	NA	Not_tested	NA
1170	4328	11578232	Simulated Lunar Testing of Metabolic heat regenerated Temperature Swing Adsorption	2012	14881583	https://sysrev.com/p/99278/article/14881583	FALSE	Not_North_Sea	NA	NA	NA	NA	NA	NA	NA	NA	NA	NA	NA	NA	Not_specified	NA	NA	NA	NA	Not_tested	NA
1171	4331	11578253	Jurassic sedimentation in the Cleveland Basin: a review	2010	14880986	https://sysrev.com/p/99278/article/14880986	FALSE	Not_right_time_period	NA	NA	NA	NA	NA	NA	NA	NA	NA	NA	NA	NA	Not_specified	NA	NA	NA	NA	Not_tested	NA
1172	4332	11578269	Demersal trawling waste as a food source for Western Mediterranean seabirds during the summer	2002	14882851	https://sysrev.com/p/99278/article/14882851	FALSE	Not_North_Sea	NA	NA	NA	NA	NA	NA	NA	NA	NA	NA	NA	NA	Not_specified	NA	NA	NA	NA	Not_tested	NA
1173	4333	11578275	Is size-dependent pricing prevalent in fisheries? The case of Norwegian demersal and pelagic fisheries	2013	14882634	https://sysrev.com/p/99278/article/14882634	FALSE	population_not_eligible	NA	NA	NA	NA	NA	NA	NA	NA	NA	NA	NA	NA	NA	NA	NA	NA	NA	NA	NA
1174	4334	11578283	Framing and Training to Induce Preference Learning in Choice Experiments	2010	14886068	https://sysrev.com/p/99278/article/14886068	FALSE	Non_anthropogenic_driver	NA	NA	NA	NA	NA	NA	NA	NA	NA	NA	NA	NA	Not_specified	NA	NA	NA	NA	Not_tested	NA
1175	4335	11578285	Diet overlap among flatfish species in the southern North Sea	2012	14884885	https://sysrev.com/p/99278/article/14884885	FALSE	Non_anthropogenic_driver	NA	NA	NA	NA	NA	NA	NA	NA	NA	NA	NA	NA	Not_specified	NA	NA	NA	NA	Not_tested	main focus is not climate change nor fishing pressure
1176	4343	11578368	The limits to good governance and the state of exception: A case study of North Sea fisheries	2010	14883804	https://sysrev.com/p/99278/article/14883804	FALSE	Governance_only	NA	NA	NA	NA	NA	NA	NA	NA	NA	NA	NA	NA	Not_specified	NA	NA	NA	NA	Not_tested	NA
1177	4345	11578378	The brown gold: a reappraisal of medieval peat marshes in Northern Flanders (Belgium)	2011	14885368	https://sysrev.com/p/99278/article/14885368	FALSE	Not_right_time_period	NA	NA	NA	NA	NA	NA	NA	NA	NA	NA	NA	NA	Not_specified	NA	NA	NA	NA	Not_tested	NA
1178	4346	11578380	Reproductive isolation in Chara aspera populations	2009	14882560	https://sysrev.com/p/99278/article/14882560	FALSE	Not_North_Sea	NA	NA	NA	NA	NA	NA	NA	NA	NA	NA	NA	NA	Not_specified	NA	NA	NA	NA	Not_tested	NA
1179	4347	11578382	Clam dredging effects and subsequent recovery of benthic communities at different depth ranges	2009	14881162	https://sysrev.com/p/99278/article/14881162	FALSE	Not_North_Sea	NA	NA	NA	NA	NA	NA	NA	NA	NA	NA	NA	NA	Not_specified	NA	NA	NA	NA	Not_tested	NA
1180	4348	12027005	Assessment of past, present and future health-cost externalities of air pollution in Europe and the contribution from international ship traffic using the EVA model system	2013	14885384	https://sysrev.com/p/99278/article/14885384	FALSE	population_not_eligible	NA	NA	NA	NA	NA	NA	NA	NA	NA	NA	NA	NA	Not_specified	NA	NA	NA	NA	Not_tested	NA
1181	4350	12027011	Accelerated ST-Segment Reduction after Thrombolytic Therapy with Recombinant Tissue Plasminogen Activator (rtPA) Compared to Urokinase.	1996	14885507	https://sysrev.com/p/99278/article/14885507	FALSE	Not_North_Sea	NA	NA	NA	NA	NA	NA	NA	NA	NA	NA	NA	NA	Not_specified	NA	NA	NA	NA	Not_tested	NA
1182	4351	12027014	Vulnerability of artisanal fisheries to climate change in the Venice Lagoona	2013	14881651	https://sysrev.com/p/99278/article/14881651	FALSE	Not_North_Sea	NA	NA	NA	NA	NA	NA	NA	NA	NA	NA	NA	NA	Not_specified	NA	NA	NA	NA	Not_tested	NA
1183	4353	12027019	Zoobenthic diversity-gradients in the Baltic Sea: Continuous post-glacial succession in a stressed ecosystem	2006	14882575	https://sysrev.com/p/99278/article/14882575	FALSE	Not_North_Sea	NA	NA	NA	NA	NA	NA	NA	NA	NA	NA	NA	NA	Not_specified	NA	NA	NA	NA	Not_tested	NA
1184	4358	12027099	Simulation of the dynamics and composition of secondary and marine inorganic aerosols in the coastal atmosphere	1999	14882600	https://sysrev.com/p/99278/article/14882600	FALSE	population_not_eligible	NA	NA	NA	NA	NA	NA	NA	NA	NA	NA	NA	NA	Not_specified	NA	NA	NA	NA	Not_tested	NA
1185	4359	12027102	Reactive power management in an offshore AC network having multiple voltage source converters	2017	14886593	https://sysrev.com/p/99278/article/14886593	FALSE	population_not_eligible	NA	NA	NA	NA	NA	NA	NA	NA	NA	NA	NA	NA	Not_specified	NA	NA	NA	NA	Not_tested	NA
1186	4360	12027104	The impact of climate change on storm surges over Irish waters	2008	14884124	https://sysrev.com/p/99278/article/14884124	FALSE	Not_North_Sea	NA	NA	NA	NA	NA	NA	NA	NA	NA	NA	NA	NA	Not_specified	NA	NA	NA	NA	Not_tested	NA
1187	4361	12027110	Evaluating fishery impacts using metrics of community structure	2000	14882698	https://sysrev.com/p/99278/article/14882698	FALSE	Other	methodological_only	NA	NA	NA	NA	NA	NA	NA	NA	NA	NA	NA	Not_specified	NA	NA	NA	NA	Not_tested	NA
1188	4364	12027143	International Management of North-Sea Herring	2004	14883476	https://sysrev.com/p/99278/article/14883476	FALSE	Governance_only	NA	NA	NA	NA	NA	NA	NA	NA	NA	NA	NA	NA	Not_specified	NA	NA	NA	NA	Not_tested	NA
1189	4365	12027146	10,000¬¨‚Ä†years of vegetation history of the Aa palaeoestuary, St-Omer Basin, northern France	2009	14886636	https://sysrev.com/p/99278/article/14886636	FALSE	Not_North_Sea	NA	NA	NA	NA	NA	NA	NA	NA	NA	NA	NA	NA	Not_specified	NA	NA	NA	NA	Not_tested	NA
1190	4366	12027148	Assessing energy business cases implemented in the North Sea Region and strategy recommendations	2016	14881736	https://sysrev.com/p/99278/article/14881736	FALSE	Governance_only	NA	NA	NA	NA	NA	NA	NA	NA	NA	NA	NA	NA	Not_specified	NA	NA	NA	NA	Not_tested	NA
1191	4370	12027179	Spawning grounds of Atlantic cod (Gadus morhua) in the North Sea	2015	14881802	https://sysrev.com/p/99278/article/14881802	FALSE	Non_anthropogenic_driver	NA	NA	NA	NA	NA	NA	NA	NA	NA	NA	NA	NA	Not_specified	NA	NA	NA	NA	Not_tested	NA
1192	4371	12027183	Cod origins	2001	14886686	https://sysrev.com/p/99278/article/14886686	FALSE	Abstract_only	NA	NA	NA	NA	NA	NA	NA	NA	NA	NA	NA	NA	Not_specified	NA	NA	NA	NA	Not_tested	NA
1193	4372	12027184	The feasibility of offshore aquaculture and its potential for multi-use in the North Sea	2016	14884814	https://sysrev.com/p/99278/article/14884814	FALSE	Governance_only	NA	NA	NA	NA	NA	NA	NA	NA	NA	NA	NA	NA	Not_specified	NA	NA	NA	NA	Not_tested	NA
1194	4374	12027201	FerryBox - Application of continuous water quality observations along transects in the North Sea	2011	14881628	https://sysrev.com/p/99278/article/14881628	FALSE	Non_anthropogenic_driver	NA	NA	NA	NA	NA	NA	NA	NA	NA	NA	NA	NA	Not_specified	NA	NA	NA	NA	Not_tested	NA
1195	4376	12027221	Transfer of marine organisms: a challenge to the conservation of coastal biocoenoses	2001	14884188	https://sysrev.com/p/99278/article/14884188	FALSE	Not_North_Sea	NA	NA	NA	NA	NA	NA	NA	NA	NA	NA	NA	NA	Not_specified	NA	NA	NA	NA	Not_tested	NA
1196	4377	12027224	Relationships between the bivalves Mytilus edulis L. and Cerastoderma edule (L.) in a soft bottom environment: an example of interaction at small spatial scale	1996	14885405	https://sysrev.com/p/99278/article/14885405	FALSE	Non_anthropogenic_driver	NA	NA	NA	NA	NA	NA	NA	NA	NA	NA	NA	NA	Not_specified	NA	NA	NA	NA	Not_tested	NA
1197	4378	12027244	Revenue-based capacity utilisation measures and decomposition: The case of Danish North Sea trawlers	2007	14885071	https://sysrev.com/p/99278/article/14885071	FALSE	population_not_eligible	NA	NA	NA	NA	NA	NA	NA	NA	NA	NA	NA	NA	Not_specified	NA	NA	NA	NA	Not_tested	NA
1198	4380	12027276	Weighting of acoustic- and trawl-survey indices for the assessment of North Sea herring	2003	14882026	https://sysrev.com/p/99278/article/14882026	FALSE	population_not_eligible	NA	NA	NA	NA	NA	NA	NA	NA	NA	NA	NA	NA	Not_specified	NA	NA	NA	NA	Not_tested	NA
1199	4381	12027279	The benthic infauna of the North Sea: species distribution and assemblages	1992	14883735	https://sysrev.com/p/99278/article/14883735	FALSE	Non_anthropogenic_driver	NA	NA	NA	NA	NA	NA	NA	NA	NA	NA	NA	NA	Not_specified	NA	NA	NA	NA	Not_tested	NA
1200	4385	12027305	Assessment and monitoring of ecosystem health in the sea: A description of the Swedish monitoring system for coastal marine areas	2001	14884825	https://sysrev.com/p/99278/article/14884825	FALSE	Not_North_Sea	NA	NA	NA	NA	NA	NA	NA	NA	NA	NA	NA	NA	Not_specified	NA	NA	NA	NA	Not_tested	NA
1201	4386	12027306	Survival of Salmonella on raw poultry exposed to 10% lemon juice and vinegar washes	2018	14886502	https://sysrev.com/p/99278/article/14886502	FALSE	Not_North_Sea	NA	NA	NA	NA	NA	NA	NA	NA	NA	NA	NA	NA	Not_specified	NA	NA	NA	NA	Not_tested	NA
1202	4387	12027309	Can bycatch reduction devices be implemented successfully on prawn trawlers in the Western Indian Ocean?	2007	14880936	https://sysrev.com/p/99278/article/14880936	FALSE	Not_North_Sea	NA	NA	NA	NA	NA	NA	NA	NA	NA	NA	NA	NA	Not_specified	NA	NA	NA	NA	Not_tested	NA
1203	4388	12027316	Dynamic changes in seagrass assemblages under eutrophication and implications for recovery	2004	14884096	https://sysrev.com/p/99278/article/14884096	FALSE	Not_North_Sea	NA	NA	NA	NA	NA	NA	NA	NA	NA	NA	NA	NA	Not_specified	NA	NA	NA	NA	Not_tested	NA
1204	4390	12027331	Fish otoliths from the Rupelian (Early Oligocene) of Bad Freienwalde (NE Germany)	2015	14882556	https://sysrev.com/p/99278/article/14882556	FALSE	Not_right_time_period	NA	NA	NA	NA	NA	NA	NA	NA	NA	NA	NA	NA	Not_specified	NA	NA	NA	NA	Not_tested	NA
1205	4391	12027337	Impact of wind energy support schemes on the development of an offshore grid in the North Sea	2014	14880933	https://sysrev.com/p/99278/article/14880933	FALSE	Governance_only	NA	NA	NA	NA	NA	NA	NA	NA	NA	NA	NA	NA	Not_specified	NA	NA	NA	NA	Not_tested	NA
1206	4392	12027338	Harvest selection, genetic correlations, and evolutionary changes in recruitment: one less thing to worry about?	2005	14883408	https://sysrev.com/p/99278/article/14883408	FALSE	Not_North_Sea	NA	NA	NA	NA	NA	NA	NA	NA	NA	NA	NA	NA	Not_specified	NA	NA	NA	NA	Not_tested	NA
1207	4393	12027339	The Status of Seabirds in Britain and Ireland	1993	14883229	https://sysrev.com/p/99278/article/14883229	FALSE	Abstract_only	NA	NA	NA	NA	NA	NA	NA	NA	NA	NA	NA	NA	Not_specified	NA	NA	NA	NA	Not_tested	NA
1208	4395	12027360	CO2 underground storage for Sn‚àö‚àèhvit gas field development	2004	14881846	https://sysrev.com/p/99278/article/14881846	FALSE	Not_North_Sea	NA	NA	NA	NA	NA	NA	NA	NA	NA	NA	NA	NA	Not_specified	NA	NA	NA	NA	Not_tested	NA
1209	4396	12027371	Inverse estimates of anthropogenic CO2 uptake, transport, and storage by the ocean	2006	14886119	https://sysrev.com/p/99278/article/14886119	FALSE	Not_North_Sea	NA	NA	NA	NA	NA	NA	NA	NA	NA	NA	NA	NA	Not_specified	NA	NA	NA	NA	Not_tested	NA
1210	4399	12027409	Anthropogenic Vanadium emissions to air and ambient air concentrations in North-West Europe	2013	14882981	https://sysrev.com/p/99278/article/14882981	FALSE	Not_North_Sea	NA	NA	NA	NA	NA	NA	NA	NA	NA	NA	NA	NA	Not_specified	NA	NA	NA	NA	Not_tested	NA
1211	4400	12027411	Vicariance in a generalist fish parasite driven by climate and salinity tolerance of hosts	2020	14885678	https://sysrev.com/p/99278/article/14885678	FALSE	Not_North_Sea	NA	NA	NA	NA	NA	NA	NA	NA	NA	NA	NA	NA	Not_specified	NA	NA	NA	NA	Not_tested	NA
1212	4401	12027413	Assessment and speciation of chlorine demand in fresh-cut produce wash water	2016	14883173	https://sysrev.com/p/99278/article/14883173	FALSE	Not_North_Sea	NA	NA	NA	NA	NA	NA	NA	NA	NA	NA	NA	NA	Not_specified	NA	NA	NA	NA	Not_tested	NA
1213	4403	12027425	Using Technology as a Lever to Reduce Seismic and Environmental Interference	2013	14882958	https://sysrev.com/p/99278/article/14882958	FALSE	population_not_eligible	NA	NA	NA	NA	NA	NA	NA	NA	NA	NA	NA	NA	Not_specified	NA	NA	NA	NA	Not_tested	NA
1214	4404	12027466	Oligocene climate changes controlling forced regression in the eastern North Sea	2012	14883038	https://sysrev.com/p/99278/article/14883038	FALSE	Not_right_time_period	NA	NA	NA	NA	NA	NA	NA	NA	NA	NA	NA	NA	Not_specified	NA	NA	NA	NA	Not_tested	NA
1215	4405	12027469	Basiswerte fossiler Kohlenwasserstoffe im Nordost-Atlantik	1991	14883883	https://sysrev.com/p/99278/article/14883883	FALSE	Not_North_Sea	NA	NA	NA	NA	NA	NA	NA	NA	NA	NA	NA	NA	Not_specified	NA	NA	NA	NA	Not_tested	NA
1216	4406	12027476	Timing and magnitude of the sea-level jump preluding the 8200 yr event	2010	14881389	https://sysrev.com/p/99278/article/14881389	FALSE	Non_anthropogenic_driver	NA	NA	NA	NA	NA	NA	NA	NA	NA	NA	NA	NA	Not_specified	NA	NA	NA	NA	Not_tested	NA
1217	4409	12027503	Assessment of tumor angiogenesis using fluorescence contrast agents	2003	14884645	https://sysrev.com/p/99278/article/14884645	FALSE	Not_North_Sea	NA	NA	NA	NA	NA	NA	NA	NA	NA	NA	NA	NA	Not_specified	NA	NA	NA	NA	Not_tested	NA
1218	4412	12027508	Elemental composition of airborne dust in the shale shaker house during an offshore drilling operation	1991	14884358	https://sysrev.com/p/99278/article/14884358	FALSE	Not_North_Sea	NA	NA	NA	NA	NA	NA	NA	NA	NA	NA	NA	NA	Not_specified	NA	NA	NA	NA	Not_tested	NA
1219	4414	12027514	Diagenetic carbonate and evaporite minerals in Rotliegend aeolian sandstones of the Southern North Sea: their nature and relationship to secondary porosity development	1986	14882922	https://sysrev.com/p/99278/article/14882922	FALSE	Non_anthropogenic_driver	NA	NA	NA	NA	NA	NA	NA	NA	NA	NA	NA	NA	Not_specified	NA	NA	NA	NA	Not_tested	NA
1220	4415	12027522	Early evaluation of coastal nutrient over-enrichment: New procedures and indicators	2011	14885333	https://sysrev.com/p/99278/article/14885333	FALSE	Not_North_Sea	NA	NA	NA	NA	NA	NA	NA	NA	NA	NA	NA	NA	Not_specified	NA	NA	NA	NA	Not_tested	NA
1221	4416	12027530	The Greenland‚Äö√Ñ√™Norwegian Seaway: A key area for understanding Late Jurassic to Early Cretaceous paleoenvironments	2003	14884319	https://sysrev.com/p/99278/article/14884319	FALSE	Not_right_time_period	NA	NA	NA	NA	NA	NA	NA	NA	NA	NA	NA	NA	Not_specified	NA	NA	NA	NA	Not_tested	NA
1222	4417	12027535	Studies on the biological traits of exploited demersal fishes	2006	14881908	https://sysrev.com/p/99278/article/14881908	FALSE	Other	Japanese_language|||Not_English_Language	NA	NA	NA	NA	NA	NA	NA	NA	NA	NA	NA	Not_specified	NA	NA	NA	NA	Not_tested	NA
1223	4420	12027571	Methods, fluxes and sources of gas phase alkyl nitrates in the coastal air	2014	14881087	https://sysrev.com/p/99278/article/14881087	FALSE	Not_North_Sea	NA	NA	NA	NA	NA	NA	NA	NA	NA	NA	NA	NA	Not_specified	NA	NA	NA	NA	Not_tested	NA
1224	4423	12027586	Wet dune slacks: decline and new opportunities	1993	14882894	https://sysrev.com/p/99278/article/14882894	FALSE	population_not_eligible	NA	NA	NA	NA	NA	NA	NA	NA	NA	NA	NA	NA	Not_specified	NA	NA	NA	NA	Not_tested	NA
1225	4424	12027638	Experimental investigation of CO2 breakthrough and flow mechanisms in shale""	2012	14885604	https://sysrev.com/p/99278/article/14885604	FALSE	population_not_eligible	NA	NA	NA	NA	NA	NA	NA	NA	NA	NA	NA	NA	Not_specified	NA	NA	NA	NA	Not_tested	NA
1226	4426	12027656	Predicting spatial kelp abundance in shallow coastal waters using the acoustic ground discrimination system RoxAnn	2014	14881860	https://sysrev.com/p/99278/article/14881860	FALSE	Non_anthropogenic_driver	NA	NA	NA	NA	NA	NA	NA	NA	NA	NA	NA	NA	Not_specified	NA	NA	NA	NA	Not_tested	NA
1227	4427	12027658	The effect of pollution on scope for growth of the mussel (Mytilus edulis L.) in Iceland	2005	14883909	https://sysrev.com/p/99278/article/14883909	FALSE	Not_North_Sea	NA	NA	NA	NA	NA	NA	NA	NA	NA	NA	NA	NA	Not_specified	NA	NA	NA	NA	Not_tested	NA
1228	4428	12027667	Choosing the lesser evil ‚Äö√Ñ√¨ A case study on quantification of sediment reworking rates in multi corer type sediment cores	2019	14884633	https://sysrev.com/p/99278/article/14884633	FALSE	Non_anthropogenic_driver	NA	NA	NA	NA	NA	NA	NA	NA	NA	NA	NA	NA	Not_specified	NA	NA	NA	NA	Not_tested	NA
1229	4429	12027681	An investigation of wash-off controlling parameters at urban and commercial monitoring sites	2007	14883043	https://sysrev.com/p/99278/article/14883043	FALSE	Not_North_Sea	NA	NA	NA	NA	NA	NA	NA	NA	NA	NA	NA	NA	Not_specified	NA	NA	NA	NA	Not_tested	NA
1230	4433	12027730	Occurrence of rogue sea states and consequences for marine structures	2014	14880922	https://sysrev.com/p/99278/article/14880922	FALSE	population_not_eligible	NA	NA	NA	NA	NA	NA	NA	NA	NA	NA	NA	NA	Not_specified	NA	NA	NA	NA	Not_tested	NA
1231	4434	12027732	Taxonomic confusion and market mislabelling of threatened skates: important consequences for their conservation status	2009	14882426	https://sysrev.com/p/99278/article/14882426	FALSE	Not_North_Sea	NA	NA	NA	NA	NA	NA	NA	NA	NA	NA	NA	NA	Not_specified	NA	NA	NA	NA	Not_tested	NA
1232	4437	12027746	Global sea-level and the (pen-)insularity of late Cenozoic Britain	1995	14882993	https://sysrev.com/p/99278/article/14882993	FALSE	Not_right_time_period	NA	NA	NA	NA	NA	NA	NA	NA	NA	NA	NA	NA	Not_specified	NA	NA	NA	NA	Not_tested	NA
1233	4438	12027750	Estuarine and Coastal Waters: Tenby and Weymouth Case Studies	1991	14884666	https://sysrev.com/p/99278/article/14884666	FALSE	Not_North_Sea	NA	NA	NA	NA	NA	NA	NA	NA	NA	NA	NA	NA	Not_specified	NA	NA	NA	NA	Not_tested	NA
1234	4439	12027753	Temperature and seston quantity and quality effects on field reproduction of farmed oysters,Crassostrea gigas, in Bourgneuf Bay, France	2009	14884703	https://sysrev.com/p/99278/article/14884703	FALSE	Not_North_Sea	NA	NA	NA	NA	NA	NA	NA	NA	NA	NA	NA	NA	Not_specified	NA	NA	NA	NA	Not_tested	NA
1235	4440	12027757	Modelling and measuring flow and wind turbine wakes in large wind farms offshore	2009	14881192	https://sysrev.com/p/99278/article/14881192	FALSE	population_not_eligible	NA	NA	NA	NA	NA	NA	NA	NA	NA	NA	NA	NA	Not_specified	NA	NA	NA	NA	Not_tested	NA
1236	4442	12027773	Sexually distinct foraging strategies in an omnivorous seabird	2015	14882557	https://sysrev.com/p/99278/article/14882557	FALSE	Non_anthropogenic_driver	NA	NA	NA	NA	NA	NA	NA	NA	NA	NA	NA	NA	Not_specified	NA	NA	NA	NA	Not_tested	NA
1237	4443	12027792	Long-term shifts in the growth and maturation size of Miyabe charr Salvelinus malma miyabei	2018	14886184	https://sysrev.com/p/99278/article/14886184	FALSE	Not_North_Sea	NA	NA	NA	NA	NA	NA	NA	NA	NA	NA	NA	NA	Not_specified	NA	NA	NA	NA	Not_tested	NA
1238	4444	12027796	The riddle of the sands: how population dynamics explains causes of high bivalve mortality	2013	14883013	https://sysrev.com/p/99278/article/14883013	FALSE	Not_North_Sea	NA	NA	NA	NA	NA	NA	NA	NA	NA	NA	NA	NA	Not_specified	NA	NA	NA	NA	Not_tested	NA
1239	4445	12027810	A novel escape panel for trawl nets used in the Irish Sea Nephrops fishery	2010	14883527	https://sysrev.com/p/99278/article/14883527	FALSE	Not_North_Sea	NA	NA	NA	NA	NA	NA	NA	NA	NA	NA	NA	NA	Not_specified	NA	NA	NA	NA	Not_tested	NA
1240	4446	12027817	Diet of harp seals (Phoca groenlandica) in nearshore waters of the northwest Atlantic during 1990 ‚Äö√Ñ√¨ 1993	1995	14882519	https://sysrev.com/p/99278/article/14882519	FALSE	Not_North_Sea	NA	NA	NA	NA	NA	NA	NA	NA	NA	NA	NA	NA	Not_specified	NA	NA	NA	NA	Not_tested	NA
1241	4449	12027837	Dynamics and seismotectonics of the West-Alpine arc	1996	14885362	https://sysrev.com/p/99278/article/14885362	FALSE	Not_North_Sea	NA	NA	NA	NA	NA	NA	NA	NA	NA	NA	NA	NA	Not_specified	NA	NA	NA	NA	Not_tested	NA
1242	4452	12027844	Gender benders at the beach: Endocrine disruption in marine and estuarine organisms	2001	14882564	https://sysrev.com/p/99278/article/14882564	FALSE	Not_North_Sea	NA	NA	NA	NA	NA	NA	NA	NA	NA	NA	NA	NA	Not_specified	NA	NA	NA	NA	Not_tested	NA
1243	4456	12027862	Porcelain veneers: the effects of contaminants and cleaning regimens on the bond strength of porcelain to composite	1995	14883765	https://sysrev.com/p/99278/article/14883765	FALSE	Other	NA	NA	NA	NA	NA	NA	NA	NA	NA	NA	NA	NA	Not_specified	NA	NA	NA	NA	Not_tested	NA
1244	4457	12027869	Water management and flood protection of the polders in the Netherlands under the impact of climate change and man-induced changes in land use	2008	14885182	https://sysrev.com/p/99278/article/14885182	FALSE	population_not_eligible	NA	NA	NA	NA	NA	NA	NA	NA	NA	NA	NA	NA	Not_specified	NA	NA	NA	NA	Not_tested	NA
1245	4460	12027897	Reconstructing diet composition on the basis of faeces in a mollusc-eating wader, the KnotCalidris canutus	1993	14883165	https://sysrev.com/p/99278/article/14883165	FALSE	Non_anthropogenic_driver	NA	NA	NA	NA	NA	NA	NA	NA	NA	NA	NA	NA	Not_specified	NA	NA	NA	NA	Not_tested	NA
1246	4461	12027899	Remediation measures for the Baltic sturgeon: status review and perspectives	2006	14885266	https://sysrev.com/p/99278/article/14885266	FALSE	Not_North_Sea	NA	NA	NA	NA	NA	NA	NA	NA	NA	NA	NA	NA	Not_specified	NA	NA	NA	NA	Not_tested	NA
1247	4462	12027903	Interspecific differences in concentrations and congener profiles of chlorinated and brominated organic pollutants in three insectivorous bird species	2009	14885060	https://sysrev.com/p/99278/article/14885060	FALSE	Not_North_Sea	NA	NA	NA	NA	NA	NA	NA	NA	NA	NA	NA	NA	Not_specified	NA	NA	NA	NA	Not_tested	NA
1248	4463	12027904	Long-term biogeochemical functioning of the Red River (Vietnam): past and present situations	2014	14886466	https://sysrev.com/p/99278/article/14886466	FALSE	Not_North_Sea	NA	NA	NA	NA	NA	NA	NA	NA	NA	NA	NA	NA	Not_specified	NA	NA	NA	NA	Not_tested	NA
1249	4466	12027939	The consumption of zooplankton by early life stages of fish in the North Sea	2007	14884594	https://sysrev.com/p/99278/article/14884594	FALSE	Non_anthropogenic_driver	NA	NA	NA	NA	NA	NA	NA	NA	NA	NA	NA	NA	Not_specified	NA	NA	NA	NA	Not_tested	NA
1250	4467	12027941	Quantitative Transfer of Escherichia coli O157:H7 to Equipment during Small-Scale Production of Fresh-Cut Leafy Greens	2012	14885821	https://sysrev.com/p/99278/article/14885821	FALSE	population_not_eligible	NA	NA	NA	NA	NA	NA	NA	NA	NA	NA	NA	NA	Not_specified	NA	NA	NA	NA	Not_tested	NA
1251	4469	12027949	The exploitation of Norwegian oil and gas	1980	14885076	https://sysrev.com/p/99278/article/14885076	FALSE	population_not_eligible	NA	NA	NA	NA	NA	NA	NA	NA	NA	NA	NA	NA	Not_specified	NA	NA	NA	NA	Not_tested	NA
1252	4471	12027956	Guidelines for Cleaning/Disinfection in Chamber Systems Used in Operational Saturation Diving	1991	14881296	https://sysrev.com/p/99278/article/14881296	FALSE	population_not_eligible	NA	NA	NA	NA	NA	NA	NA	NA	NA	NA	NA	NA	Not_specified	NA	NA	NA	NA	Not_tested	NA
1253	4473	12027971	Discards composition from Iberian trawl fleets	2015	14884811	https://sysrev.com/p/99278/article/14884811	FALSE	Not_North_Sea	NA	NA	NA	NA	NA	NA	NA	NA	NA	NA	NA	NA	Not_specified	NA	NA	NA	NA	Not_tested	NA
1254	4474	12027972	The exploitation of off-shore mineral resources	1997	14885145	https://sysrev.com/p/99278/article/14885145	FALSE	population_not_eligible	NA	NA	NA	NA	NA	NA	NA	NA	NA	NA	NA	NA	Not_specified	NA	NA	NA	NA	Not_tested	NA
1255	4478	12027992	Continuous plankton records: seasonal variations in the distribution and abundance of plankton in the North Atlantic Ocean and the North Sea	1982	14886565	https://sysrev.com/p/99278/article/14886565	FALSE	Non_anthropogenic_driver	NA	NA	NA	NA	NA	NA	NA	NA	NA	NA	NA	NA	Not_specified	NA	NA	NA	NA	Not_tested	I would like to include it, but no anthropogenic driver is explicitly mentioned
1256	4480	12028001	Density of wintering sand eel in the sand recorded by grab catches	2001	14884824	https://sysrev.com/p/99278/article/14884824	FALSE	Non_anthropogenic_driver	NA	NA	NA	NA	NA	NA	NA	NA	NA	NA	NA	NA	Not_specified	NA	NA	NA	NA	Not_tested	NA
1257	4481	12028008	Deep crustal structure of the northern North Sea Viking Graben: results from deep reflection seismic and gravity data	1990	14884727	https://sysrev.com/p/99278/article/14884727	FALSE	Non_anthropogenic_driver	NA	NA	NA	NA	NA	NA	NA	NA	NA	NA	NA	NA	Not_specified	NA	NA	NA	NA	Not_tested	NA
1258	4483	12028016	Thermal dynamics of ovarian maturation in Atlantic cod (Gadus morhua)	2010	14881204	https://sysrev.com/p/99278/article/14881204	FALSE	Non_anthropogenic_driver	NA	NA	NA	NA	NA	NA	NA	NA	NA	NA	NA	NA	NA	NA	NA	NA	NA	NA	NA
1259	4484	12028018	Towards a merged satellite and in situ fluorescence ocean chlorophyll product	2012	14884122	https://sysrev.com/p/99278/article/14884122	FALSE	Not_North_Sea	NA	NA	NA	NA	NA	NA	NA	NA	NA	NA	NA	NA	Not_specified	NA	NA	NA	NA	Not_tested	NA
1260	4485	12028021	Evaluating External Contamination of Polybrominated Diphenyl Ethers in Human Hair: Clinical and Research Implications	2015	14883061	https://sysrev.com/p/99278/article/14883061	FALSE	Not_North_Sea	NA	NA	NA	NA	NA	NA	NA	NA	NA	NA	NA	NA	Not_specified	NA	NA	NA	NA	Not_tested	NA
1261	4486	12028022	Inventory of managed aquifer recharge sites in Europe: historical development, current situation and perspectives	2017	14884461	https://sysrev.com/p/99278/article/14884461	FALSE	Not_North_Sea	NA	NA	NA	NA	NA	NA	NA	NA	NA	NA	NA	NA	Not_specified	NA	NA	NA	NA	Not_tested	NA
1262	4489	12028038	Adsorption and elution of trace elements on human hair	1966	14881707	https://sysrev.com/p/99278/article/14881707	FALSE	Not_North_Sea	NA	NA	NA	NA	NA	NA	NA	NA	NA	NA	NA	NA	Not_specified	NA	NA	NA	NA	Not_tested	NA
1263	4490	12028039	The sensitivity of MEdium Resolution Imaging Spectrometer (MERIS) for detecting chlorophyll and seston dry weight in coastal and inland waters	1998	14882929	https://sysrev.com/p/99278/article/14882929	FALSE	Non_anthropogenic_driver	NA	NA	NA	NA	NA	NA	NA	NA	NA	NA	NA	NA	Not_specified	NA	NA	NA	NA	Not_tested	NA
1264	4492	12028058	Springtime microprotozoan abundance and biomass in the southeastern Bering Sea and Shelik of Strait, Alaska	1996	14885904	https://sysrev.com/p/99278/article/14885904	FALSE	Not_North_Sea	NA	NA	NA	NA	NA	NA	NA	NA	NA	NA	NA	NA	Not_specified	NA	NA	NA	NA	Not_tested	NA
1265	4493	12028062	Importance of Compaction in Depressurisation of Oil Reservoirs	2002	14884849	https://sysrev.com/p/99278/article/14884849	FALSE	population_not_eligible	NA	NA	NA	NA	NA	NA	NA	NA	NA	NA	NA	NA	Not_specified	NA	NA	NA	NA	Not_tested	NA
1266	4494	12028066	Marine quality assessment by use of benthic species-abundance distributions: a proposed new protocol within the European Union Water Framework Directive	2004	14884667	https://sysrev.com/p/99278/article/14884667	FALSE	Not_North_Sea	NA	NA	NA	NA	NA	NA	NA	NA	NA	NA	NA	NA	Not_specified	NA	NA	NA	NA	Not_tested	NA
1267	4495	12028082	Wave energy on the Belgian Continental Shelf	2007	14883290	https://sysrev.com/p/99278/article/14883290	FALSE	Non_anthropogenic_driver	NA	NA	NA	NA	NA	NA	NA	NA	NA	NA	NA	NA	Not_specified	NA	NA	NA	NA	Not_tested	NA
1268	4497	12028086	Impact of climate and hydrology on juvenile fish recruitment towards estuarine nursery grounds in the context of climate change	2009	14884029	https://sysrev.com/p/99278/article/14884029	FALSE	Not_North_Sea	NA	NA	NA	NA	NA	NA	NA	NA	NA	NA	NA	NA	Not_specified	NA	NA	NA	NA	Not_tested	NA
1269	4498	12028088	Relationships between habitat conditions, larval traits, and juvenile performance in a marine invertebrate	2010	14883944	https://sysrev.com/p/99278/article/14883944	FALSE	Non_anthropogenic_driver	NA	NA	NA	NA	NA	NA	NA	NA	NA	NA	NA	NA	Not_specified	NA	NA	NA	NA	Not_tested	NA
1270	4499	12028093	Release of polyester and cotton fibers from textiles in machine washings	2017	14883833	https://sysrev.com/p/99278/article/14883833	FALSE	Not_North_Sea	NA	NA	NA	NA	NA	NA	NA	NA	NA	NA	NA	NA	Not_specified	NA	NA	NA	NA	Not_tested	NA
1271	4500	12028094	A sediment trap and radioisotope study to determine resuspension of particle reactive substances in the sound between Sweden and Denmark	2006	14884900	https://sysrev.com/p/99278/article/14884900	FALSE	Not_North_Sea	NA	NA	NA	NA	NA	NA	NA	NA	NA	NA	NA	NA	Not_specified	NA	NA	NA	NA	Not_tested	NA
1272	4506	12028121	Microplastics and sorbed contaminants ‚Äö√Ñ√¨ Trophic exposure in fish sensitive early life stages	2020	14881560	https://sysrev.com/p/99278/article/14881560	FALSE	Not_North_Sea	NA	NA	NA	NA	NA	NA	NA	NA	NA	NA	NA	NA	Not_specified	NA	NA	NA	NA	Not_tested	NA
1273	4507	12028127	Offshore petroleum and commercial fishery interactions: The case of Long Point, Port Dover, Lake Erie	1983	14883628	https://sysrev.com/p/99278/article/14883628	FALSE	Not_North_Sea	NA	NA	NA	NA	NA	NA	NA	NA	NA	NA	NA	NA	Not_specified	NA	NA	NA	NA	Not_tested	NA
1274	4508	12028130	Long‚Äö√Ñ√™term organic carbon sequestration in tidal marsh sediments is dominated by old‚Äö√Ñ√™aged allochthonous inputs in a macrotidal estuary	2018	14885850	https://sysrev.com/p/99278/article/14885850	FALSE	Non_anthropogenic_driver	NA	NA	NA	NA	NA	NA	NA	NA	NA	NA	NA	NA	Not_specified	NA	NA	NA	NA	Not_tested	NA
1275	4509	12028131	A framework for selecting a suite of indicators for fisheries management	2005	14883731	https://sysrev.com/p/99278/article/14883731	FALSE	Governance_only	NA	NA	NA	NA	NA	NA	NA	NA	NA	NA	NA	NA	Not_specified	NA	NA	NA	NA	Not_tested	NA
1276	4511	12028142	Temporal and environmental variation in growth and maturity and effects on management reference points of Georges Bank Atlantic cod	2018	14881006	https://sysrev.com/p/99278/article/14881006	FALSE	Not_North_Sea	NA	NA	NA	NA	NA	NA	NA	NA	NA	NA	NA	NA	Not_specified	NA	NA	NA	NA	Not_tested	NA
1277	4512	12028143	The diminution of the neutron odd-even effect due to prompt neutron emission in low energy nuclear fission	1997	14885283	https://sysrev.com/p/99278/article/14885283	FALSE	Not_North_Sea	NA	NA	NA	NA	NA	NA	NA	NA	NA	NA	NA	NA	Not_specified	NA	NA	NA	NA	Not_tested	NA
1278	4513	12028148	Integrating Decision Support Models with Market and Non-Market Value Attributes for Platform Decommissioning: An Effective Approach for Resolving the Challenges Inherent at the Nexus of Science and Policy	2017	14884790	https://sysrev.com/p/99278/article/14884790	FALSE	population_not_eligible	NA	NA	NA	NA	NA	NA	NA	NA	NA	NA	NA	NA	Not_specified	NA	NA	NA	NA	Not_tested	NA
1279	4515	12028172	Colonization of new habitats by benthic foraminifera: a review	1999	14886685	https://sysrev.com/p/99278/article/14886685	FALSE	Not_North_Sea	NA	NA	NA	NA	NA	NA	NA	NA	NA	NA	NA	NA	Not_specified	NA	NA	NA	NA	Not_tested	NA
1280	4517	12028228	The Mediterranean deep-water kelp Laminaria rodriguezii is an endangered species in the Adriatic Sea	2016	14884764	https://sysrev.com/p/99278/article/14884764	FALSE	Not_North_Sea	NA	NA	NA	NA	NA	NA	NA	NA	NA	NA	NA	NA	Not_specified	NA	NA	NA	NA	Not_tested	NA
1281	4519	12028237	From introduced species to invader: what determines variation in the success ofCodium fragile ssp.tomentosoides (Chlorophyta) in the North Atlantic Ocean?	1998	14883900	https://sysrev.com/p/99278/article/14883900	FALSE	Not_North_Sea	NA	NA	NA	NA	NA	NA	NA	NA	NA	NA	NA	NA	Not_specified	NA	NA	NA	NA	Not_tested	devon and dorset in UK
1282	4521	12028251	Case Study: Skagerrak Wrecks and Measures to Reduce the Environmental Risk	2009	14882780	https://sysrev.com/p/99278/article/14882780	FALSE	Not_North_Sea	NA	NA	NA	NA	NA	NA	NA	NA	NA	NA	NA	NA	Not_specified	NA	NA	NA	NA	Not_tested	NA
1283	4523	12028295	Bioturbation transports secondary microplastics to deeper layers in soft marine sediments of the northern Baltic Sea	2017	14881842	https://sysrev.com/p/99278/article/14881842	FALSE	Not_North_Sea	NA	NA	NA	NA	NA	NA	NA	NA	NA	NA	NA	NA	Not_specified	NA	NA	NA	NA	Not_tested	NA
1284	4524	12028298	Coexistence in North Sea fish communities: implications for growth and natural mortality	2008	14886595	https://sysrev.com/p/99278/article/14886595	FALSE	Non_anthropogenic_driver	NA	NA	NA	NA	NA	NA	NA	NA	NA	NA	NA	NA	Not_specified	NA	NA	NA	NA	Not_tested	NA
1285	4525	12028303	Macrobenthos functional trait responses to heavy metal pollution gradients in a temperate lagoon	2019	14885081	https://sysrev.com/p/99278/article/14885081	FALSE	Not_North_Sea	NA	NA	NA	NA	NA	NA	NA	NA	NA	NA	NA	NA	Not_specified	NA	NA	NA	NA	Not_tested	NA
1286	4528	12028335	Modelling prey consumption and switching by UK grey seals	2013	14882660	https://sysrev.com/p/99278/article/14882660	FALSE	Non_anthropogenic_driver	NA	NA	NA	NA	NA	NA	NA	NA	NA	NA	NA	NA	Not_specified	NA	NA	NA	NA	Not_tested	NA
1287	4530	12028344	The decline of the herring stocks and the gadoid outburst	1980	14884871	https://sysrev.com/p/99278/article/14884871	FALSE	Non_anthropogenic_driver	NA	NA	NA	NA	NA	NA	NA	NA	NA	NA	NA	NA	Not_specified	NA	NA	NA	NA	Not_tested	NA
1288	4531	12028353	Remote Sensing Observation Used in Offshore Wind Energy	2008	14883333	https://sysrev.com/p/99278/article/14883333	FALSE	population_not_eligible	NA	NA	NA	NA	NA	NA	NA	NA	NA	NA	NA	NA	Not_specified	NA	NA	NA	NA	Not_tested	NA
1289	4532	12028357	Man‚Äö√Ñ√¥s Role in Changing the Face of the Ocean: Biological Invasions and Implications for Conservation of Near‚Äö√Ñ√™Shore Environments	1989	14880984	https://sysrev.com/p/99278/article/14880984	FALSE	Not_North_Sea	NA	NA	NA	NA	NA	NA	NA	NA	NA	NA	NA	NA	Not_specified	NA	NA	NA	NA	Not_tested	NA
1290	4533	12028373	North Sea herring (Clupea harengus L.) recruitment failure may be indicative of poor feeding success	2014	14886242	https://sysrev.com/p/99278/article/14886242	FALSE	Non_anthropogenic_driver	NA	NA	NA	NA	NA	NA	NA	NA	NA	NA	NA	NA	Not_specified	NA	NA	NA	NA	Not_tested	NA
1291	4536	12028390	A knowledge platform to inform on the effects of trawling on benthic communities	2018	14883851	https://sysrev.com/p/99278/article/14883851	FALSE	Not_North_Sea	NA	NA	NA	NA	NA	NA	NA	NA	NA	NA	NA	NA	Not_specified	NA	NA	NA	NA	Not_tested	NA
1292	4537	12028408	Reconsidering evidence for Mnemiopsis invasion in European waters: reply	2009	14885014	https://sysrev.com/p/99278/article/14885014	FALSE	Not_North_Sea	NA	NA	NA	NA	NA	NA	NA	NA	NA	NA	NA	NA	Not_specified	NA	NA	NA	NA	Not_tested	NA
1293	4538	12028409	Optical sensor for seawater salinity	2000	14884377	https://sysrev.com/p/99278/article/14884377	FALSE	Non_anthropogenic_driver	NA	NA	NA	NA	NA	NA	NA	NA	NA	NA	NA	NA	Not_specified	NA	NA	NA	NA	Not_tested	NA
1294	4541	12028454	Adaptation of the dark spectrum fitting atmospheric correction for aquatic applications of the Landsat and Sentinel-2 archives	2019	14882806	https://sysrev.com/p/99278/article/14882806	FALSE	Not_North_Sea	NA	NA	NA	NA	NA	NA	NA	NA	NA	NA	NA	NA	Not_specified	NA	NA	NA	NA	Not_tested	aerosol models
1295	4545	12028499	Cockle population dynamics: recruitment predicts adult biomass, not the inverse	2016	14881051	https://sysrev.com/p/99278/article/14881051	FALSE	Not_North_Sea	NA	NA	NA	NA	NA	NA	NA	NA	NA	NA	NA	NA	Not_specified	NA	NA	NA	NA	Not_tested	NA
1296	4547	12028506	The Drilling and Testing of High-Pressure Gas Condensate Wells in the North Sea	1988	14882022	https://sysrev.com/p/99278/article/14882022	FALSE	Governance_only	NA	NA	NA	NA	NA	NA	NA	NA	NA	NA	NA	NA	Not_specified	NA	NA	NA	NA	Not_tested	NA
1297	4548	12028517	Trends in landings of fish species potentially affected by climate change in Portuguese fisheries	2013	14885451	https://sysrev.com/p/99278/article/14885451	FALSE	Not_North_Sea	NA	NA	NA	NA	NA	NA	NA	NA	NA	NA	NA	NA	Not_specified	NA	NA	NA	NA	Not_tested	NA
1298	4552	10685411	Invasive Alien Species in the Belgian part of the North Sea	2013	14883460	https://sysrev.com/p/99278/article/14883460	FALSE	Abstract_only	NA	NA	NA	NA	NA	NA	NA	NA	NA	NA	NA	NA	Not_specified	NA	NA	NA	NA	Not_tested	NA
1299	4553	10685416	Impact of spatial resolution of ocean models in depicting climate change patterns of the North Sea.	2016	14883256	https://sysrev.com/p/99278/article/14883256	FALSE	Abstract_only	NA	NA	NA	NA	NA	NA	NA	NA	NA	NA	NA	NA	Not_specified	NA	NA	NA	NA	Not_tested	potentially_interesting
1300	4555	10685423	Two centuries of observed atmospheric variability and change over the North Sea region	2016	14881619	https://sysrev.com/p/99278/article/14881619	FALSE	Abstract_only	NA	NA	NA	NA	NA	NA	NA	NA	NA	NA	NA	NA	Not_specified	NA	NA	NA	NA	Not_tested	Potentially_relevant
1301	4556	10685429	Book of abstract	2018	14884209	https://sysrev.com/p/99278/article/14884209	FALSE	Abstract_only	NA	NA	NA	NA	NA	NA	NA	NA	NA	NA	NA	NA	Not_specified	NA	NA	NA	NA	Not_tested	NA
1302	4560	10685461	Storing CO2 under the North Sea Basin - A key solution for combating climate change	2007	14883187	https://sysrev.com/p/99278/article/14883187	FALSE	Governance_only	NA	NA	NA	NA	NA	NA	NA	NA	NA	NA	NA	NA	Not_specified	NA	NA	NA	NA	Not_tested	NA
1303	4561	10685474	Holocene relative sea-level change, isostatic subsidence and the radial viscosity structure of the mantle of northwest Europe (Belgium, the Netherlands, Germany, southern North Sea)	2007	14885530	https://sysrev.com/p/99278/article/14885530	FALSE	Non_anthropogenic_driver|||Not_right_time_period	NA	NA	NA	NA	NA	NA	NA	NA	NA	NA	NA	NA	Not_specified	NA	NA	NA	NA	Not_tested	NA
1304	4563	10685524	Climate change impact estimates for extreme marine events in the German Bight (North Sea)	2012	14885207	https://sysrev.com/p/99278/article/14885207	FALSE	Abstract_only	NA	NA	NA	NA	NA	NA	NA	NA	NA	NA	NA	NA	Not_specified	NA	NA	NA	NA	Not_tested	NA
1305	4564	10685525	Holocene land-ocean interaction¬†and¬†environmental change around¬†the¬†North Sea	2000	14886659	https://sysrev.com/p/99278/article/14886659	FALSE	Other	Review book chapter|||book summary, personal recommendations, no official review	NA	NA	NA	NA	NA	NA	NA	NA	NA	NA	NA	Not_specified	NA	NA	NA	NA	Not_tested	NA
1306	4566	10685556	Projected impact of climate change in the North and Baltic Sea. Results from dynamical downscaling of global CMIP climate scenarios	2013	14881473	https://sysrev.com/p/99278/article/14881473	FALSE	Abstract_only	NA	NA	NA	NA	NA	NA	NA	NA	NA	NA	NA	NA	Not_specified	NA	NA	NA	NA	Not_tested	NA
1307	4567	10685565	Impact of climate change on wind and storm surge conditions in the outer Elbe estuary (North Sea)	2010	14886254	https://sysrev.com/p/99278/article/14886254	FALSE	Abstract_only	NA	NA	NA	NA	NA	NA	NA	NA	NA	NA	NA	NA	Not_specified	NA	NA	NA	NA	Not_tested	NA
1308	4568	10685572	Historical changes in carbon dioxide (CO2) and dimethyl sulphide (DMS) emissions in the eutrophied Southern North Sea	2012	14884165	https://sysrev.com/p/99278/article/14884165	FALSE	Abstract_only	NA	NA	NA	NA	NA	NA	NA	NA	NA	NA	NA	NA	Not_specified	NA	NA	NA	NA	Not_tested	NA
1309	4572	10685618	Off shore wind farms change the benthic pelagic coupling in the Belgian Part of the North Sea	2016	14885950	https://sysrev.com/p/99278/article/14885950	FALSE	Abstract_only	relevant_abstract	NA	NA	NA	NA	NA	NA	NA	NA	NA	NA	NA	Not_specified	NA	NA	NA	NA	Not_tested	NA
1310	4578	10685702	Policy change in offshore decommissioning governance: Dealing with environmental politics and coping with ecological uncertainty	2019	14884638	https://sysrev.com/p/99278/article/14884638	FALSE	Governance_only	NA	NA	NA	NA	NA	NA	NA	NA	NA	NA	NA	NA	Not_specified	NA	NA	NA	NA	Not_tested	NA
1311	4579	10685704	Modelling recruitment and abundance of Atlantic cod, Gadus morhua, in the eastern Skagerrak‚Äö√Ñ√¨Kattegat (North Sea): evidence of severe depletion due to a prolonged period of high fishing pressure	2004	14883512	https://sysrev.com/p/99278/article/14883512	FALSE	Not_North_Sea	NA	NA	NA	NA	NA	NA	NA	NA	NA	NA	NA	NA	Not_specified	NA	NA	NA	NA	Not_tested	NA
1312	4583	10685738	The Smacksmen of the North Sea	2008	14885328	https://sysrev.com/p/99278/article/14885328	FALSE	Not_right_time_period	NA	NA	NA	NA	NA	NA	NA	NA	NA	NA	NA	NA	Not_specified	NA	NA	NA	NA	Not_tested	NA
1313	4589	10685786	Bank resolved prognoses of sandeel fishing potential in the North Sea	2008	14886467	https://sysrev.com/p/99278/article/14886467	FALSE	Non_anthropogenic_driver	NA	NA	NA	NA	NA	NA	NA	NA	NA	NA	NA	NA	Not_specified	NA	NA	NA	NA	Not_tested	NA
1314	4590	10685790	Navigating in a changing sea : institutional interplay and change in the high seas fisheries regime : the case of the North East Atlantic Fisheries Commission (NEAFC)	2011	14886345	https://sysrev.com/p/99278/article/14886345	FALSE	Other	PhD_thesis	NA	NA	NA	NA	NA	NA	NA	NA	NA	NA	NA	Not_specified	NA	NA	NA	NA	Not_tested	NA
1315	4591	10685802	150 years of ecosystem evolution in the North Sea - from pristine conditions to acidification	2010	14885956	https://sysrev.com/p/99278/article/14885956	FALSE	Abstract_only	relevant_abstract	NA	NA	NA	NA	NA	NA	NA	NA	NA	NA	NA	Not_specified	NA	NA	NA	NA	Not_tested	NA
1316	4594	10685813	North Atlantic Coast Comprehensive Study Phase I: Statistical Analysis of Historical Extreme Water Levels with Sea Level Change	2014	14882038	https://sysrev.com/p/99278/article/14882038	FALSE	Not_North_Sea	NA	NA	NA	NA	NA	NA	NA	NA	NA	NA	NA	NA	Not_specified	NA	NA	NA	NA	Not_tested	NA
1317	4595	10685817	Projected climate change impacts to the North Sea marine system	2015	14883262	https://sysrev.com/p/99278/article/14883262	FALSE	Abstract_only	NA	NA	NA	NA	NA	NA	NA	NA	NA	NA	NA	NA	Not_specified	NA	NA	NA	NA	Not_tested	NA
1318	4596	10685819	Influence of Atlantic circulation on the North Sea under a climate change scenario	2018	14885819	https://sysrev.com/p/99278/article/14885819	FALSE	Abstract_only	NA	NA	NA	NA	NA	NA	NA	NA	NA	NA	NA	NA	Not_specified	NA	NA	NA	NA	Not_tested	NA
1319	4597	10685826	Climate impacts on ocean acidification in the North Sea and Baltic Sea: a modelling study	2013	14885901	https://sysrev.com/p/99278/article/14885901	FALSE	Abstract_only	NA	NA	NA	NA	NA	NA	NA	NA	NA	NA	NA	NA	Not_specified	NA	NA	NA	NA	Not_tested	NA
1320	4598	10685827	Effect of regional scale model coupling in simulating North Sea under a climate change scenario	2015	14884572	https://sysrev.com/p/99278/article/14884572	FALSE	Abstract_only	NA	NA	NA	NA	NA	NA	NA	NA	NA	NA	NA	NA	Not_specified	NA	NA	NA	NA	Not_tested	NA
1321	4599	10685836	Impact of the North Atlantic circulation on the climate change patterns of North Sea	2017	14883144	https://sysrev.com/p/99278/article/14883144	FALSE	Abstract_only	NA	NA	NA	NA	NA	NA	NA	NA	NA	NA	NA	NA	Not_specified	NA	NA	NA	NA	Not_tested	NA
1322	4600	10685859	A note on progress in the bioeconomic modelling of fishing activity in the North Sea	1993	14881954	https://sysrev.com/p/99278/article/14881954	FALSE	Governance_only	NA	NA	NA	NA	NA	NA	NA	NA	NA	NA	NA	NA	Not_specified	NA	NA	NA	NA	Not_tested	NA
1323	4602	10685868	Comments on Carpenter, A., 2007"" The Bonn Agreement Aerial Surveillance Programme: Trends in North Sea oil pollution 1986-2004	2007	14882688	https://sysrev.com/p/99278/article/14882688	FALSE	Other	Comment_only|||comments	NA	NA	NA	NA	NA	NA	NA	NA	NA	NA	NA	Not_specified	NA	NA	NA	NA	Not_tested	NA
1324	4603	10685869	Sea state projections for the North Sea: Impact of climate change on very high waves?	2014	14881226	https://sysrev.com/p/99278/article/14881226	FALSE	Abstract_only	NA	NA	NA	NA	NA	NA	NA	NA	NA	NA	NA	NA	Not_specified	NA	NA	NA	NA	Not_tested	Potentially_relevant
1325	4604	10685872	Water mass and transport variability in the North Sea in climate change simulations	2013	14883866	https://sysrev.com/p/99278/article/14883866	FALSE	Abstract_only	NA	NA	NA	NA	NA	NA	NA	NA	NA	NA	NA	NA	Not_specified	NA	NA	NA	NA	Not_tested	NA
1326	4605	10685882	Anthropogenic climate change impact on future North Sea wave and surge conditions	2015	14885518	https://sysrev.com/p/99278/article/14885518	FALSE	Abstract_only	NA	NA	NA	NA	NA	NA	NA	NA	NA	NA	NA	NA	Not_specified	NA	NA	NA	NA	Not_tested	NA
1327	4611	10767991	REPORT on the proposals from the Commission of the European Communities to the Council (Doc. 236/77) for regulation prohibiting the direct fishing and landing of herring for industrial purposes	1977	14886070	https://sysrev.com/p/99278/article/14886070	FALSE	Governance_only	NA	NA	NA	NA	NA	NA	NA	NA	NA	NA	NA	NA	Not_specified	NA	NA	NA	NA	Not_tested	NA
1328	4612	10767993	Report drawn up on behalf of the Committee on Agriculture on the proposals from the Commission of the European Communities to the Council (Doc. 357/77) for regulation laying down technical measures for the conservation of fishery resources	1977	14884887	https://sysrev.com/p/99278/article/14884887	FALSE	Governance_only	NA	NA	NA	NA	NA	NA	NA	NA	NA	NA	NA	NA	Not_specified	NA	NA	NA	NA	Not_tested	NA
1329	4613	10768032	Preliminary Report prepared for the I C E S Meeting on Pollution in the North Sea	1971	14886275	https://sysrev.com/p/99278/article/14886275	FALSE	Not_North_Sea	NA	NA	NA	NA	NA	NA	NA	NA	NA	NA	NA	NA	Not_specified	NA	NA	NA	NA	Not_tested	NA
1330	4614	10768037	PATTERNS IN MICROBIAL DIVERSITY IN NORTH SEA SEDIMENTS; CORRELATIONS WITH SPECIFIC SEDIMENT CHARACTERISTICS AND HEAVY METAL POLLUTION	2009	14885254	https://sysrev.com/p/99278/article/14885254	FALSE	Abstract_only	NA	Primary_research_article	Pollution	Metal_substances	NA	Change_diversity	NA	Bacteria_other_microorganisms	NA	Community	NA	NA	Not_specified	NA	NA	NA	NA	Not_tested	NA
1331	4616	10768043	Pollution of the North Sea - Report of the Meeting of the Analyst	1971	14886175	https://sysrev.com/p/99278/article/14886175	FALSE	Governance_only	NA	NA	NA	NA	NA	NA	NA	NA	NA	NA	NA	NA	Not_specified	NA	NA	NA	NA	Not_tested	NA
1332	4618	10768058	MOTION FOR A RESOLUTION tabled by Mr BANGEMANN on behalf of the Liberal and Democratic Group pursuant to Rule 47 of the Rules of Procedure on the pollution of the North Sea	1981	14885011	https://sysrev.com/p/99278/article/14885011	FALSE	Governance_only	NA	NA	NA	NA	NA	NA	NA	NA	NA	NA	NA	NA	Not_specified	NA	NA	NA	NA	Not_tested	NA
1333	4619	10768060	Motion for a resolution tabled by Mr. Seeler and Mrs. Seibel-Emmerling pursuant to Rule 47 of the Rules of Procedure on the Convention on the protection of the North Sea from pollution	1983	14885497	https://sysrev.com/p/99278/article/14885497	FALSE	Governance_only	NA	NA	NA	NA	NA	NA	NA	NA	NA	NA	NA	NA	Not_specified	NA	NA	NA	NA	Not_tested	NA
1334	4620	10768062	MOTION FOR A RESOLUTION tabled by Mr BANGEMANN on behalf of the Liberal and Democratic Group pursuant to Rule 47 of the Rules of procedure on the pollution of the North Sea	1981	14882785	https://sysrev.com/p/99278/article/14882785	FALSE	Governance_only	NA	NA	NA	NA	NA	NA	NA	NA	NA	NA	NA	NA	Not_specified	NA	NA	NA	NA	Not_tested	NA
1335	4624	9367961	Changes in fisheries practices and Oystercatcher survival, recruitment and body mass in a marginal Cockle fishery	2005	14882808	https://sysrev.com/p/99278/article/14882808	FALSE	Not_North_Sea	NA	NA	NA	NA	NA	NA	NA	NA	NA	NA	NA	NA	Not_specified	NA	NA	NA	NA	Not_tested	NA
1336	4632	10158164	Underground coal gasification in deep coal seams with carbon capture and storage	2005	14882321	https://sysrev.com/p/99278/article/14882321	FALSE	population_not_eligible	NA	NA	NA	NA	NA	NA	NA	NA	NA	NA	NA	NA	Not_specified	NA	NA	NA	NA	Not_tested	NA
1337	4634	10158223	Late holocene environment of the southern north sea from the stable isotopic composition of Queen Scallop Shells	2000	14880967	https://sysrev.com/p/99278/article/14880967	FALSE	Not_right_time_period	NA	NA	NA	NA	NA	NA	NA	NA	NA	NA	NA	NA	Not_specified	NA	NA	NA	NA	Not_tested	NA
1338	4635	10158226	A new concept of chemical sand consolidation: From idea and laboratory qualification to field application	2005	14884665	https://sysrev.com/p/99278/article/14884665	FALSE	population_not_eligible	NA	NA	NA	NA	NA	NA	NA	NA	NA	NA	NA	NA	Not_specified	NA	NA	NA	NA	Not_tested	NA
1339	4637	10158231	Sensitivity mapping of particular sensitive areas	2000	14884172	https://sysrev.com/p/99278/article/14884172	FALSE	Governance_only	NA	NA	NA	NA	NA	NA	NA	NA	NA	NA	NA	NA	Not_specified	NA	NA	NA	NA	Not_tested	NA
1340	4638	10158232	Germany's Precautionary Measures Against Marine Accidental Pollution at Sea and in Coastal Waters	2000	14885432	https://sysrev.com/p/99278/article/14885432	FALSE	Other	ppt_slides|||presentation	NA	NA	NA	NA	NA	NA	NA	NA	NA	NA	NA	Not_specified	NA	NA	NA	NA	Not_tested	NA
1341	4641	10158369	Trends in benthivorous waterbirds in the Dutch Wadden Sea 1975-2002: Large differences between shellfish-eaters and worm-eaters	2005	14885876	https://sysrev.com/p/99278/article/14885876	FALSE	Other	only_in_Dutsch	NA	NA	NA	NA	NA	NA	NA	NA	NA	NA	NA	Not_specified	NA	NA	NA	NA	Not_tested	NA
1342	4642	10158381	WESP: Water and Strand Profiler	2005	14884060	https://sysrev.com/p/99278/article/14884060	FALSE	population_not_eligible	NA	NA	NA	NA	NA	NA	NA	NA	NA	NA	NA	NA	Not_specified	NA	NA	NA	NA	Not_tested	NA
1343	4643	10158476	Role of wide swath SAR in high-latitude coastal management	2000	14884160	https://sysrev.com/p/99278/article/14884160	FALSE	Governance_only	NA	NA	NA	NA	NA	NA	NA	NA	NA	NA	NA	NA	Not_specified	NA	NA	NA	NA	Not_tested	NA
1344	4646	10158619	Operational coastal water quality monitoring: Are space borne products an alternative to insitu measurements - Where are we now?	2004	14883286	https://sysrev.com/p/99278/article/14883286	FALSE	Non_anthropogenic_driver	NA	NA	NA	NA	NA	NA	NA	NA	NA	NA	NA	NA	NA	NA	NA	NA	NA	NA	NA
1345	4651	10158945	Long-term variations of the storm climate over NW Europe	1998	14882762	https://sysrev.com/p/99278/article/14882762	FALSE	Non_anthropogenic_driver	NA	NA	NA	NA	NA	NA	NA	NA	NA	NA	NA	NA	Not_specified	NA	NA	NA	NA	Not_tested	NA
1346	4655	10158983	Non-indigenous phytoplankton species in the North Sea: Supposed region of origin and possible transport vector	1998	14883673	https://sysrev.com/p/99278/article/14883673	FALSE	Abstract_only	NA	NA	NA	NA	NA	NA	NA	NA	NA	NA	NA	NA	Not_specified	NA	NA	NA	NA	Not_tested	NA
1347	4656	10158992	Reproduction of Kentish Plovers Charadrius alexandrinus and Ringed Plovers Charadrius hiaticula on three Dutch Wadden Sea islands in 1997	1998	14885223	https://sysrev.com/p/99278/article/14885223	FALSE	Other	Dutch|||not english	NA	NA	NA	NA	NA	NA	NA	NA	NA	NA	NA	Not_specified	NA	NA	NA	NA	Not_tested	NA
1348	4658	10159067	Fish and their environment in large European river ecosystems. The Dutch part of the river Rhine	1988	14884429	https://sysrev.com/p/99278/article/14884429	FALSE	Not_North_Sea	NA	NA	NA	NA	NA	NA	NA	NA	NA	NA	NA	NA	Not_specified	NA	NA	NA	NA	Not_tested	only river discussed, not estuary
1349	4662	10159348	Numbers of Eider Somateria mollissima in The Netherlands in winter, 1993-97	1997	14881084	https://sysrev.com/p/99278/article/14881084	FALSE	Other	Dutch|||Dutch_language	NA	NA	NA	NA	NA	NA	NA	NA	NA	NA	NA	Not_specified	NA	NA	NA	NA	Not_tested	NA
1350	4663	10159418	Preliminary Wave Model Results of Climate Change Effects at the Coast	2002	14886067	https://sysrev.com/p/99278/article/14886067	FALSE	Abstract_only	NA	NA	NA	NA	NA	NA	NA	NA	NA	NA	NA	NA	Not_specified	NA	NA	NA	NA	Not_tested	NA
1351	4664	10159433	Why did granivorous passerines wintering in Wadden Sea salt marshes decline?	2002	14882903	https://sysrev.com/p/99278/article/14882903	FALSE	Non_anthropogenic_driver	NA	NA	NA	NA	NA	NA	NA	NA	NA	NA	NA	NA	Not_specified	NA	NA	NA	NA	Not_tested	NA
1352	4667	10159564	The fishing power of Lowestoft trawlers fishing for plaice in the North Sea.	1986	14884026	https://sysrev.com/p/99278/article/14884026	FALSE	population_not_eligible	NA	NA	NA	NA	NA	NA	NA	NA	NA	NA	NA	NA	Not_specified	NA	NA	NA	NA	Not_tested	NA
1353	4669	10159672	Climate change offshore N.W. Europe - an assessment of the impact of changing meteorological and oceanographic (metocean) conditions on offshore activities	1996	14883586	https://sysrev.com/p/99278/article/14883586	FALSE	population_not_eligible	NA	NA	NA	NA	NA	NA	NA	NA	NA	NA	NA	NA	Not_specified	NA	NA	NA	NA	Not_tested	NA
1354	4673	10159864	Common database for ecotoxicological documentation of chemicals	1996	14884967	https://sysrev.com/p/99278/article/14884967	FALSE	population_not_eligible	NA	NA	NA	NA	NA	NA	NA	NA	NA	NA	NA	NA	Not_specified	NA	NA	NA	NA	Not_tested	NA
1355	4674	10159896	Prototype monitoring study of wave climate and beach profile in the surfzone	1995	14882502	https://sysrev.com/p/99278/article/14882502	FALSE	population_not_eligible	NA	NA	NA	NA	NA	NA	NA	NA	NA	NA	NA	NA	Not_specified	NA	NA	NA	NA	Not_tested	NA
1356	4677	10160208	Shorebirds in the Dollard: Recovery of numbers or degradation of a natural system?	2012	14884935	https://sysrev.com/p/99278/article/14884935	FALSE	Other	Dutch	NA	NA	NA	NA	NA	NA	NA	NA	NA	NA	NA	Not_specified	NA	NA	NA	NA	Not_tested	NA
1357	4678	10160215	Reproductive output of eiders Somateria m. mollissima on the southern border of its breeding range.	1983	14881043	https://sysrev.com/p/99278/article/14881043	FALSE	Non_anthropogenic_driver	NA	NA	NA	NA	NA	NA	NA	NA	NA	NA	NA	NA	Not_specified	NA	NA	NA	NA	Not_tested	NA
1358	4680	10160393	Marine accident analysis with GIS	2012	14884344	https://sysrev.com/p/99278/article/14884344	FALSE	population_not_eligible	NA	NA	NA	NA	NA	NA	NA	NA	NA	NA	NA	NA	Not_specified	NA	NA	NA	NA	Not_tested	NA
1359	4682	10160419	Recycling, water output limitation challenge set treatment methods	1994	14885012	https://sysrev.com/p/99278/article/14885012	FALSE	Other	product_description	NA	NA	NA	NA	NA	NA	NA	NA	NA	NA	NA	Not_specified	NA	NA	NA	NA	Not_tested	no_references
1360	4685	10160692	Beached seabirds in The Netherlands: 26 years of study, 1965-91	1993	14883127	https://sysrev.com/p/99278/article/14883127	FALSE	Other	In Dutch language|||Language	NA	NA	NA	NA	NA	NA	NA	NA	NA	NA	NA	Not_specified	NA	NA	NA	NA	Not_tested	NA
1361	4686	10160732	Environment: the road ahead	1992	14882910	https://sysrev.com/p/99278/article/14882910	FALSE	Not_North_Sea	NA	NA	NA	NA	NA	NA	NA	NA	NA	NA	NA	NA	Not_specified	NA	NA	NA	NA	Not_tested	NA
1362	4687	10160749	Ballast water management to combat invasive species	2011	14886324	https://sysrev.com/p/99278/article/14886324	FALSE	Not_North_Sea	NA	NA	NA	NA	NA	NA	NA	NA	NA	NA	NA	NA	Not_specified	NA	NA	NA	NA	Not_tested	NA
1363	4695	10160916	Examination of climate change adaptation strategies for coastal protection	2010	14883906	https://sysrev.com/p/99278/article/14883906	FALSE	Governance_only	NA	NA	NA	NA	NA	NA	NA	NA	NA	NA	NA	NA	Not_specified	NA	NA	NA	NA	Not_tested	NA
1364	4696	10160968	North Sea oil and the environment: developing oil and gas resources, environmental impacts and responses	1992	14884207	https://sysrev.com/p/99278/article/14884207	FALSE	Abstract_only	NA	NA	NA	NA	NA	NA	NA	NA	NA	NA	NA	NA	Not_specified	NA	NA	NA	NA	Not_tested	NA
1365	4698	10161088	Phenology of the visible bird migration	2010	14885674	https://sysrev.com/p/99278/article/14885674	FALSE	Non_anthropogenic_driver	NA	NA	NA	NA	NA	NA	NA	NA	NA	NA	NA	NA	Not_specified	NA	NA	NA	NA	Not_tested	NA
1366	4704	10161502	In search of bonanza	1973	14883786	https://sysrev.com/p/99278/article/14883786	FALSE	population_not_eligible	NA	NA	NA	NA	NA	NA	NA	NA	NA	NA	NA	NA	Not_specified	NA	NA	NA	NA	Not_tested	NA
1367	4706	10161733	Patterns in water quality products of the North Sea: Variogram analyses of single and compound SeaWiFS CHL & SPM grids	2006	14882594	https://sysrev.com/p/99278/article/14882594	FALSE	Non_anthropogenic_driver	NA	NA	NA	NA	NA	NA	NA	NA	NA	NA	NA	NA	Not_specified	NA	NA	NA	NA	Not_tested	NA
1368	4708	10161931	Development of new environmentally compliant CO<sub>2</sub> corrosion inhibitor for subsea injection	2016	14883736	https://sysrev.com/p/99278/article/14883736	FALSE	Abstract_only	NA	NA	NA	NA	NA	NA	NA	NA	NA	NA	NA	NA	Not_specified	NA	NA	NA	NA	Not_tested	NA
1369	4713	10162133	Coastdat - Model data for science and industry	2014	14881403	https://sysrev.com/p/99278/article/14881403	FALSE	population_not_eligible	NA	NA	NA	NA	NA	NA	NA	NA	NA	NA	NA	NA	Not_specified	NA	NA	NA	NA	Not_tested	NA
1370	4714	10162221	Drilling waste reduction and improved HSE on maersk giant utilizing revolutionary lightweight vacuum conveyor system	2014	14883011	https://sysrev.com/p/99278/article/14883011	FALSE	population_not_eligible	NA	NA	NA	NA	NA	NA	NA	NA	NA	NA	NA	NA	Not_specified	NA	NA	NA	NA	Not_tested	NA
1371	4715	10162233	Oil spill monitoring in north sea and bohai sea using high resolution X-band sar imagery	2013	14886672	https://sysrev.com/p/99278/article/14886672	FALSE	Other	Poster	NA	NA	NA	NA	NA	NA	NA	NA	NA	NA	NA	Not_specified	NA	NA	NA	NA	Not_tested	NA
1372	4717	10162426	Numerical determination of equivalent damping parameters for a finite element model to predict the underwater noise due to offshore pile driving	2015	14884305	https://sysrev.com/p/99278/article/14884305	FALSE	population_not_eligible	NA	NA	NA	NA	NA	NA	NA	NA	NA	NA	NA	NA	Not_specified	NA	NA	NA	NA	Not_tested	NA
1373	4720	10962242	North sea pollution	1972	14885276	https://sysrev.com/p/99278/article/14885276	FALSE	Not_North_Sea	NA	NA	NA	NA	NA	NA	NA	NA	NA	NA	NA	NA	Not_specified	NA	NA	NA	NA	Not_tested	NA
1374	4721	10962243	State of the art pulsed neutron service unlocks ‚Äö√Ñ√∂‚àö√ë‚àö‚à´stranded oil‚Äö√Ñ√∂‚àö√ë‚àöœÄ in Co2 eor reservoirs	2016	14885846	https://sysrev.com/p/99278/article/14885846	FALSE	Not_North_Sea	NA	NA	NA	NA	NA	NA	NA	NA	NA	NA	NA	NA	Not_specified	NA	NA	NA	NA	Not_tested	NA
1375	4723	10962248	Pollution damage in the North Sea	1987	14884529	https://sysrev.com/p/99278/article/14884529	FALSE	Governance_only	NA	NA	NA	NA	NA	NA	NA	NA	NA	NA	NA	NA	Not_specified	NA	NA	NA	NA	Not_tested	NA
1376	4727	10962270	Reducing the sulfur content of residual marine fuels	2006	14884264	https://sysrev.com/p/99278/article/14884264	FALSE	Not_North_Sea	NA	NA	NA	NA	NA	NA	NA	NA	NA	NA	NA	NA	Not_specified	NA	NA	NA	NA	Not_tested	NA
1377	4731	10962322	The management of acute risks. Oil spill contingency planning and response	1992	14886225	https://sysrev.com/p/99278/article/14886225	FALSE	Not_North_Sea	NA	NA	NA	NA	NA	NA	NA	NA	NA	NA	NA	NA	Not_specified	NA	NA	NA	NA	Not_tested	NA
1378	4741	11573710	The variance of population and yield from an age-structured stock, with application to the North Sea herring ( Clupea harengus) .	1982	14885927	https://sysrev.com/p/99278/article/14885927	FALSE	Non_anthropogenic_driver	NA	NA	NA	NA	NA	NA	NA	NA	NA	NA	NA	NA	Not_specified	NA	NA	NA	NA	Not_tested	NA
1379	4742	11574806	Oil spill transport animations	2005	14885615	https://sysrev.com/p/99278/article/14885615	FALSE	Other	Irrelevant_kind_of_publication|||Not enough info	NA	NA	NA	NA	NA	NA	NA	NA	NA	NA	NA	Not_specified	NA	NA	NA	NA	Not_tested	NA
1380	387	9364048	Wide Green Dikes: A sustainable adaptation option with benefits for both nature and landscape values?	2017	14882228	https://sysrev.com/p/99278/article/14882228	TRUE	NA	NA	Primary_research_article	Sea_use_change	Civil_engineering_works|||Other	climate_change_scenarios	NA	NA	Physical	NA	Not_applicable	IVc	6	Saltmarsh|||Other	dikes	Field_observations_measurement	TRUE	FALSE	Management	NA
1381	1378	9366924	Recruitment in a changing environment: the 2000s North Sea herring recruitment failure	2009	14884426	https://sysrev.com/p/99278/article/14884426	TRUE	NA	NA	NA	NA	NA	NA	NA	NA	NA	NA	NA	NA	NA	Not_specified	NA	NA	NA	NA	Not_tested	NA
1382	2099	9369011	Impacts of fisheries on plankton community structure	2000	14886221	https://sysrev.com/p/99278/article/14886221	TRUE	NA	NA	Primary_research_article	Direct_exploitation	NA	NA	Change_trophic_functioning|||Change_biomass_abundance	NA	Phytoplankton|||Zooplankton|||Fish	NA	Ecosystem	whole_North_Sea	Whole_North_Sea	Not_specified	NA	Field_observations_measurement	FALSE	TRUE	Not_tested	NA
1383	3559	10161126	Observations on the effects of low-flying aircraft at seabird colonies on the coast of Aberdeenshire, Scotland	1977	14885811	https://sysrev.com/p/99278/article/14885811	TRUE	NA	NA	Primary_research_article	Sea_use_change	NA	NA	Other	change_behavior	Seabirds	NA	Community	IVb	3	Other	cliff	Field_observations_measurement	TRUE	TRUE	Not_tested	NA
